# Supplementary material for: Allele-specific miRNA-binding analysis identifies candidate target genes for breast cancer risk
Source: NPJ Genom Med. 2020 Feb 13;5:4. doi: 10.1038/s41525-019-0112-9 (PMC7018948; doi:10.1038/s41525-019-0112-9)
Supplement: Supplementary file 4 — Supplementary Dataset 2 [file 41525_2019_112_MOESM4_ESM.txt]

Query	Max.Energy	allele	Performed_Scan	Ref	Query.Sequence	Ref.Sequence	Alignment	Score	Energy(kCal/Mol)	Q	R	Alignment.Length	Q.100	R.100	Total.Score	Total.Energy	Max.Score	Strand	Length.1	Length.2	Positions	snp_id	hgnc_symbol	diff.col	alleles	allele_1	minor_allele	ensembl_transcript_chrom_strand	chr_name
hsa-miR-105-3p	-20.70	A	hsa-miR-105-3p vs rs1019806_ATG10_3_prime_UTR_variant_allele_A	rs1019806_ATG10_3_prime_UTR_variant_allele_A	3' aucgUGUACGAGUU---UGUAGGCa 5'	5' gacaGCACCCUCAGUCCACAUCUGc 3'	:|| ||||: |||||:|	133.00	-20.70	2 19	7 31	20	60.00%	75.00%	133.00	-20.70	133.00	82	22	51	7	rs1019806	ATG10	Query; Max.Energy	G/A	A	G	1	5
hsa-miR-1183	-27.70	A	hsa-miR-1183 vs rs1019806_ATG10_3_prime_UTR_variant_allele_A	rs1019806_ATG10_3_prime_UTR_variant_allele_A	3' acggGUGAGAGU--GGUAGUGGAUGUCac 5'	5' acagCACCCUCAGUCCA-CAUCUGCAGau 3'	||| |||| ||| ||:||:|||	140.00	-27.70	3 24	8 35	23	73.91%	82.61%	140.00	-27.70	140.00	843	27	51	8	rs1019806	ATG10	Query; Max.Energy	G/A	A	G	1	5
hsa-miR-1184	-16.54	A	hsa-miR-1184 vs rs1019806_ATG10_3_prime_UTR_variant_allele_A	rs1019806_ATG10_3_prime_UTR_variant_allele_A	3' ccuucgguaguucagcGACGUCc 5'	5' cacccucaguccacauCUGCAGa 3'	||||||	120.00	-16.54	2 8	12 34	6	100.00%	100.00%	120.00	-16.54	120.00	844	23	51	12	rs1019806	ATG10	Query; Max.Energy	G/A	A	G	1	5
hsa-miR-1202	NA	A	hsa-miR-1202 vs rs1019806_ATG10_3_prime_UTR_variant_allele_A	rs1019806_ATG10_3_prime_UTR_variant_allele_A	NA	NA	NA	NA	NA	NA	NA	NA	NA	NA	NA	NA	NA	NA	NA	NA	NA	rs1019806	ATG10	Query; Max.Energy	G/A	A	G	1	5
hsa-miR-1205	-20.13	A	hsa-miR-1205 vs rs1019806_ATG10_3_prime_UTR_variant_allele_A	rs1019806_ATG10_3_prime_UTR_variant_allele_A	3' gaGUUUCGUUUGGGACGUCu 5'	5' cuCAGUCCACA-UCUGCAGa 3'	||: || | :||||||	132.00	-20.13	2 19	16 34	17	64.71%	76.47%	132.00	-20.13	132.00	870	20	51	16	rs1019806	ATG10	Query; Max.Energy	G/A	A	G	1	5
hsa-miR-1224-5p	-21.14	A	hsa-miR-1224-5p vs rs1019806_ATG10_3_prime_UTR_variant_allele_A	rs1019806_ATG10_3_prime_UTR_variant_allele_A	3' gguggaGGGCUCAGGAGUg 5'	5' cagcacCCUCAGUCCACAu 3'	||: ||||| ||	121.00	-21.14	2 14	9 27	12	75.00%	83.33%	121.00	-21.14	121.00	727	19	51	9	rs1019806	ATG10	Query; Max.Energy	G/A	A	G	1	5
hsa-miR-1231	NA	A	hsa-miR-1231 vs rs1019806_ATG10_3_prime_UTR_variant_allele_A	rs1019806_ATG10_3_prime_UTR_variant_allele_A	NA	NA	NA	NA	NA	NA	NA	NA	NA	NA	NA	NA	NA	NA	NA	NA	NA	rs1019806	ATG10	Query; Max.Energy	G/A	A	G	1	5
hsa-miR-1251-5p	NA	A	hsa-miR-1251-5p vs rs1019806_ATG10_3_prime_UTR_variant_allele_A	rs1019806_ATG10_3_prime_UTR_variant_allele_A	NA	NA	NA	NA	NA	NA	NA	NA	NA	NA	NA	NA	NA	NA	NA	NA	NA	rs1019806	ATG10	Query; Max.Energy	G/A	A	G	1	5
hsa-miR-1257	-17.04	A	hsa-miR-1257 vs rs1019806_ATG10_3_prime_UTR_variant_allele_A	rs1019806_ATG10_3_prime_UTR_variant_allele_A	3' ccaGUCUUGGGUAGU-AAGUGa 5'	5' ugaCAGCACCC-UCAGUCCACa 3'	||| |||| ||| | |||	100.00	-17.04	2 19	6 26	18	77.78%	77.78%	100.00	-17.04	100.00	918	21	51	6	rs1019806	ATG10	Query; Max.Energy	G/A	A	G	1	5
hsa-miR-125a-3p	-20.08	A	hsa-miR-125a-3p vs rs1019806_ATG10_3_prime_UTR_variant_allele_A	rs1019806_ATG10_3_prime_UTR_variant_allele_A	3' ccGAGGGUUCUUGGAGUGGACa 5'	5' agCACCCUCAGUCCACAUCUGc 3'	| ||| : || ||:|||	108.00	-20.08	2 21	10 31	19	57.89%	68.42%	108.00	-20.08	108.00	220	22	51	10	rs1019806	ATG10	Query; Max.Energy	G/A	A	G	1	5
hsa-miR-1265	-22.40	A	hsa-miR-1265 vs rs1019806_ATG10_3_prime_UTR_variant_allele_A	rs1019806_ATG10_3_prime_UTR_variant_allele_A	3' uuGUUGU--GA-ACUGGUGUAGGac 5'	5' gaCAGCACCCUCAGUCCACAUCUgc 3'	||:|| || | |||||||:	122.00	-22.40	3 21	7 31	21	66.67%	76.19%	122.00	-22.40	122.00	928	22	51	7	rs1019806	ATG10	Query; Max.Energy	G/A	A	G	1	5
hsa-miR-1268a	-24.75	A	hsa-miR-1268a vs rs1019806_ATG10_3_prime_UTR_variant_allele_A	rs1019806_ATG10_3_prime_UTR_variant_allele_A	3' ggGGGUGGU-GGUGCGGGc 5'	5' caCCCUCAGUCCACAUCUg 3'	||| | : |||| :|:	87.00	-24.75	2 17	12 30	16	56.25%	75.00%	87.00	-24.75	87.00	933	18	51	12	rs1019806	ATG10	Query; Max.Energy	G/A	A	G	1	5
hsa-miR-1268b	-27.57	A	hsa-miR-1268b vs rs1019806_ATG10_3_prime_UTR_variant_allele_A	rs1019806_ATG10_3_prime_UTR_variant_allele_A	3' guGGGGGUGGUGGUGCGGGc 5'	5' caCCCUCAGU-CCACAUCUg 3'	|||:|| : |||| :|:	96.00	-27.57	2 19	12 30	17	58.82%	82.35%	96.00	-27.57	96.00	1409	20	51	12	rs1019806	ATG10	Query; Max.Energy	G/A	A	G	1	5
hsa-miR-1270	-23.15	A	hsa-miR-1270 vs rs1019806_ATG10_3_prime_UTR_variant_allele_A	rs1019806_ATG10_3_prime_UTR_variant_allele_A	3' ugugucGAG-AAGGUAUAGAGGUc 5'	5' agcaccCUCAGUCCACAUCUGCAg 3'	||| |||| |||| ||	128.00	-23.15	2 18	10 33	17	76.47%	76.47%	128.00	-23.15	128.00	935	23	51	10	rs1019806	ATG10	Query; Max.Energy	G/A	A	G	1	5
hsa-miR-1273d	-17.46	A	hsa-miR-1273d vs rs1019806_ATG10_3_prime_UTR_variant_allele_A	rs1019806_ATG10_3_prime_UTR_variant_allele_A	3' ugaCGUCGGAGUU-GGAGUAcccaag 5'	5' acaGCACCCUCAGUCCACAUcugcag 3'	||| |||||: || |||	81.00	-17.46	7 23	8 33	17	76.47%	82.35%	81.00	-17.46	81.00	1170	25	51	8	rs1019806	ATG10	Query; Max.Energy	G/A	A	G	1	5
hsa-miR-1273g-5p	-20.71	A	hsa-miR-1273g-5p vs rs1019806_ATG10_3_prime_UTR_variant_allele_A	rs1019806_ATG10_3_prime_UTR_variant_allele_A	3' ugAAUGACGUCGGAGUU-GGUGg 5'	5' cgUGACAGCACCCUCAGUCCACa 3'	| || ||| |||||: ||||	124.00	-20.71	2 21	4 26	20	75.00%	80.00%	124.00	-20.71	124.00	1930	22	51	4	rs1019806	ATG10	Query; Max.Energy	G/A	A	G	1	5
hsa-miR-1273h-3p	NA	A	hsa-miR-1273h-3p vs rs1019806_ATG10_3_prime_UTR_variant_allele_A	rs1019806_ATG10_3_prime_UTR_variant_allele_A	NA	NA	NA	NA	NA	NA	NA	NA	NA	NA	NA	NA	NA	NA	NA	NA	NA	rs1019806	ATG10	Query; Max.Energy	G/A	A	G	1	5
hsa-miR-1288-5p	-19.33	A	hsa-miR-1288-5p vs rs1019806_ATG10_3_prime_UTR_variant_allele_A	rs1019806_ATG10_3_prime_UTR_variant_allele_A	3' ccacucaauGUCAGGACUAGACg 5'	5' cagcacccuCAGUCCACAUCUGc 3'	|||||| |||||	106.00	-19.33	2 15	9 31	13	84.62%	84.62%	106.00	-19.33	106.00	953	23	51	9	rs1019806	ATG10	Query; Max.Energy	G/A	A	G	1	5
hsa-miR-129-5p	-16.47	A	hsa-miR-129-5p vs rs1019806_ATG10_3_prime_UTR_variant_allele_A	rs1019806_ATG10_3_prime_UTR_variant_allele_A	3' cguUCGGGUCU-GGCGUUUuuc 5'	5' cucAGUCCACAUCUGCAGAuua 3'	||:||| | |:|||:|	109.00	-16.47	4 19	16 37	16	68.75%	87.50%	109.00	-16.47	109.00	97	21	51	16	rs1019806	ATG10	Query; Max.Energy	G/A	A	G	1	5
hsa-miR-1293	NA	A	hsa-miR-1293 vs rs1019806_ATG10_3_prime_UTR_variant_allele_A	rs1019806_ATG10_3_prime_UTR_variant_allele_A	NA	NA	NA	NA	NA	NA	NA	NA	NA	NA	NA	NA	NA	NA	NA	NA	NA	rs1019806	ATG10	Query; Max.Energy	G/A	A	G	1	5
hsa-miR-1295a	-16.19	A	hsa-miR-1295a vs rs1019806_ATG10_3_prime_UTR_variant_allele_A	rs1019806_ATG10_3_prime_UTR_variant_allele_A	3' agUGGGUCUAGACGCCGGAUu 5'	5' caGUCCACAUCUGCAGAUUAa 3'	::||| |||||| | :||	99.00	-16.19	2 20	18 38	18	66.67%	83.33%	99.00	-16.19	99.00	890	21	51	18	rs1019806	ATG10	Query; Max.Energy	G/A	A	G	1	5
hsa-miR-1298-5p	-16.73	A	hsa-miR-1298-5p vs rs1019806_ATG10_3_prime_UTR_variant_allele_A	rs1019806_ATG10_3_prime_UTR_variant_allele_A	3' auGUAGAC--CUG----UCGGCUUacuu 5'	5' caCAUCUGCAGAUUAAGAGCUGAAcucu 3'	|||||| ||: |||:|||	86.00	-16.73	5 21	23 50	22	63.64%	72.73%	86.00	-16.73	86.00	758	22	51	23	rs1019806	ATG10	Query; Max.Energy	G/A	A	G	1	5
hsa-miR-1299	-18.59	A	hsa-miR-1299 vs rs1019806_ATG10_3_prime_UTR_variant_allele_A	rs1019806_ATG10_3_prime_UTR_variant_allele_A	3' agGGAGU-GUGUCUUAAGGUCUu 5'	5' acCCUCAGUCCACAUCUGCAGAu 3'	||||| : || | | ||||	99.00	-18.59	2 21	13 35	20	65.00%	70.00%	99.00	-18.59	99.00	892	22	51	13	rs1019806	ATG10	Query; Max.Energy	G/A	A	G	1	5
hsa-miR-1301-3p	-20.25	A	hsa-miR-1301-3p vs rs1019806_ATG10_3_prime_UTR_variant_allele_A	rs1019806_ATG10_3_prime_UTR_variant_allele_A	3' cuUCAGUGAGGGUC---CGUCGACGUu 5'	5' acAG-CACCCUCAGUCCACAUCUGCAg 3'	|| ||| |:||| || |||||	127.00	-20.25	2 23	8 33	24	66.67%	70.83%	127.00	-20.25	127.00	740	24	51	8	rs1019806	ATG10	Query; Max.Energy	G/A	A	G	1	5
hsa-miR-1306-3p	NA	A	hsa-miR-1306-3p vs rs1019806_ATG10_3_prime_UTR_variant_allele_A	rs1019806_ATG10_3_prime_UTR_variant_allele_A	NA	NA	NA	NA	NA	NA	NA	NA	NA	NA	NA	NA	NA	NA	NA	NA	NA	rs1019806	ATG10	Query; Max.Energy	G/A	A	G	1	5
hsa-miR-134-5p	-16.79	A	hsa-miR-134-5p vs rs1019806_ATG10_3_prime_UTR_variant_allele_A	rs1019806_ATG10_3_prime_UTR_variant_allele_A	3' ggggagaccaguuGGUCA-GUGu 5'	5' cgugacagcacccUCAGUCCACa 3'	:|||| |||	105.00	-16.79	2 10	4 26	9	77.78%	88.89%	105.00	-16.79	105.00	227	22	51	4	rs1019806	ATG10	Query; Max.Energy	G/A	A	G	1	5
hsa-miR-139-3p	NA	A	hsa-miR-139-3p vs rs1019806_ATG10_3_prime_UTR_variant_allele_A	rs1019806_ATG10_3_prime_UTR_variant_allele_A	NA	NA	NA	NA	NA	NA	NA	NA	NA	NA	NA	NA	NA	NA	NA	NA	NA	rs1019806	ATG10	Query; Max.Energy	G/A	A	G	1	5
hsa-miR-146b-3p	-17.22	A	hsa-miR-146b-3p vs rs1019806_ATG10_3_prime_UTR_variant_allele_A	rs1019806_ATG10_3_prime_UTR_variant_allele_A	3' ggucuuGACUCAGGUGUcccgu 5'	5' agcaccCUCAGUCCACAucugc 3'	|| ||||||||	92.00	-17.22	6 17	10 31	11	90.91%	90.91%	92.00	-17.22	92.00	430	22	51	10	rs1019806	ATG10	Query; Max.Energy	G/A	A	G	1	5
hsa-miR-1538	-16.35	A	hsa-miR-1538 vs rs1019806_ATG10_3_prime_UTR_variant_allele_A	rs1019806_ATG10_3_prime_UTR_variant_allele_A	3' uccUUGUCGUCGUCGGGCCCGGc 5'	5' cguGACAGCACC--CUCAGUCCa 3'	:|||||| | |:| | ||	85.00	-16.35	2 21	4 24	19	63.16%	73.68%	85.00	-16.35	85.00	980	23	51	4	rs1019806	ATG10	Query; Max.Energy	G/A	A	G	1	5
hsa-miR-187-3p	-16.34	A	hsa-miR-187-3p vs rs1019806_ATG10_3_prime_UTR_variant_allele_A	rs1019806_ATG10_3_prime_UTR_variant_allele_A	3' ggccGACGUUGUGUUCUgugcu 5'	5' acauCUGCAGAUUAAGAgcuga 3'	|||||: :||||	86.00	-16.34	6 19	24 45	13	69.23%	84.62%	86.00	-16.34	86.00	128	22	51	24	rs1019806	ATG10	Query; Max.Energy	G/A	A	G	1	5
hsa-miR-193a-5p	NA	A	hsa-miR-193a-5p vs rs1019806_ATG10_3_prime_UTR_variant_allele_A	rs1019806_ATG10_3_prime_UTR_variant_allele_A	NA	NA	NA	NA	NA	NA	NA	NA	NA	NA	NA	NA	NA	NA	NA	NA	NA	rs1019806	ATG10	Query; Max.Energy	G/A	A	G	1	5
hsa-miR-211-3p	-16.40	A	hsa-miR-211-3p vs rs1019806_ATG10_3_prime_UTR_variant_allele_A	rs1019806_ATG10_3_prime_UTR_variant_allele_A	3' cgugGGGAAACGACAGGgacg 5'	5' agcaCCCU---CAGUCCacau 3'	|||| | ||||	85.00	-16.40	5 18	10 27	13	69.23%	69.23%	85.00	-16.40	85.00	141	21	51	10	rs1019806	ATG10	Query; Max.Energy	G/A	A	G	1	5
hsa-miR-216a-5p	-16.19	A	hsa-miR-216a-5p vs rs1019806_ATG10_3_prime_UTR_variant_allele_A	rs1019806_ATG10_3_prime_UTR_variant_allele_A	3' aguGUCAACGGUCGAC-UCUAAu 5'	5' ccuCAGUCCACAUCUGCAGAUUa 3'	|||| || ||| |||||	127.00	-16.19	2 20	15 37	19	73.68%	73.68%	127.00	-16.19	127.00	149	22	51	15	rs1019806	ATG10	Query; Max.Energy	G/A	A	G	1	5
hsa-miR-217	-16.02	A	hsa-miR-217 vs rs1019806_ATG10_3_prime_UTR_variant_allele_A	rs1019806_ATG10_3_prime_UTR_variant_allele_A	3' agguuAGUCAAG-GACUACGUCau 5'	5' cacccUCAGUCCACAUCUGCAGau 3'	||||| | | |||||	105.00	-16.02	3 19	12 35	17	70.59%	70.59%	105.00	-16.02	105.00	151	23	51	12	rs1019806	ATG10	Query; Max.Energy	G/A	A	G	1	5
hsa-miR-2276-3p	-21.17	A	hsa-miR-2276-3p vs rs1019806_ATG10_3_prime_UTR_variant_allele_A	rs1019806_ATG10_3_prime_UTR_variant_allele_A	3' ggagcGGAGAC---UGUGAACGUCu 5'	5' agcacCCUCAGUCCACAUCUGCAGa 3'	|||| | |||: |||||	112.00	-21.17	2 18	10 34	19	68.42%	73.68%	112.00	-21.17	112.00	1016	22	51	10	rs1019806	ATG10	Query; Max.Energy	G/A	A	G	1	5
hsa-miR-2277-5p	-20.18	A	hsa-miR-2277-5p vs rs1019806_ATG10_3_prime_UTR_variant_allele_A	rs1019806_ATG10_3_prime_UTR_variant_allele_A	3' cugACCGUC--GCGAGUCGGGCGcga 5'	5' ccgUGACAGCACCCUCAGUCCACauc 3'	|| ||| | |||||:|| |	88.00	-20.18	4 22	3 28	20	70.00%	75.00%	88.00	-20.18	88.00	1017	24	51	3	rs1019806	ATG10	Query; Max.Energy	G/A	A	G	1	5
hsa-miR-2392	-25.67	A	hsa-miR-2392 vs rs1019806_ATG10_3_prime_UTR_variant_allele_A	rs1019806_ATG10_3_prime_UTR_variant_allele_A	3' gugGAGAGU-GGGGGUAGGau 5'	5' gcaCCCUCAGUCCACAUCUgc 3'	| |||| :|| ||||:	96.00	-25.67	3 18	11 31	16	68.75%	81.25%	184.00	-43.32	96.00	1533	20	51	11 1	rs1019806	ATG10	Query; Max.Energy	G/A	A	G	1	5
hsa-miR-2392	-25.67	A	hsa-miR-2392 vs rs1019806_ATG10_3_prime_UTR_variant_allele_A	rs1019806_ATG10_3_prime_UTR_variant_allele_A	3' guggagaguggggGUAGGAu 5'	5' --caccgugacagCACCCUc 3'	|| |||	88.00	-17.65	2 8	1 18	6	83.33%	83.33%	184.00	-43.32	96.00	1533	20	51	11 1	rs1019806	ATG10	Query; Max.Energy	G/A	A	G	1	5
hsa-miR-25-5p	NA	A	hsa-miR-25-5p vs rs1019806_ATG10_3_prime_UTR_variant_allele_A	rs1019806_ATG10_3_prime_UTR_variant_allele_A	NA	NA	NA	NA	NA	NA	NA	NA	NA	NA	NA	NA	NA	NA	NA	NA	NA	rs1019806	ATG10	Query; Max.Energy	G/A	A	G	1	5
hsa-miR-2682-5p	NA	A	hsa-miR-2682-5p vs rs1019806_ATG10_3_prime_UTR_variant_allele_A	rs1019806_ATG10_3_prime_UTR_variant_allele_A	NA	NA	NA	NA	NA	NA	NA	NA	NA	NA	NA	NA	NA	NA	NA	NA	NA	rs1019806	ATG10	Query; Max.Energy	G/A	A	G	1	5
hsa-miR-27a-5p	-16.21	A	hsa-miR-27a-5p vs rs1019806_ATG10_3_prime_UTR_variant_allele_A	rs1019806_ATG10_3_prime_UTR_variant_allele_A	3' acGAGUGUUCGUC-GAUUCggga 5'	5' ucCACAUCUGCAGAUUAAGagcu 3'	| ||: |||| :||||	99.00	-16.21	5 21	21 43	17	64.71%	76.47%	99.00	-16.21	99.00	45	22	51	21	rs1019806	ATG10	Query; Max.Energy	G/A	A	G	1	5
hsa-miR-3124-5p	NA	A	hsa-miR-3124-5p vs rs1019806_ATG10_3_prime_UTR_variant_allele_A	rs1019806_ATG10_3_prime_UTR_variant_allele_A	NA	NA	NA	NA	NA	NA	NA	NA	NA	NA	NA	NA	NA	NA	NA	NA	NA	rs1019806	ATG10	Query; Max.Energy	G/A	A	G	1	5
hsa-miR-3130-3p	-19.30	A	hsa-miR-3130-3p vs rs1019806_ATG10_3_prime_UTR_variant_allele_A	rs1019806_ATG10_3_prime_UTR_variant_allele_A	3' aaugggucagaggccACGUCg 5'	5' cccucaguccacaucUGCAGa 3'	|||||	100.00	-19.30	2 7	14 34	5	100.00%	100.00%	100.00	-19.30	100.00	1052	21	51	14	rs1019806	ATG10	Query; Max.Energy	G/A	A	G	1	5
hsa-miR-3131	NA	A	hsa-miR-3131 vs rs1019806_ATG10_3_prime_UTR_variant_allele_A	rs1019806_ATG10_3_prime_UTR_variant_allele_A	NA	NA	NA	NA	NA	NA	NA	NA	NA	NA	NA	NA	NA	NA	NA	NA	NA	rs1019806	ATG10	Query; Max.Energy	G/A	A	G	1	5
hsa-miR-3132	-16.09	A	hsa-miR-3132 vs rs1019806_ATG10_3_prime_UTR_variant_allele_A	rs1019806_ATG10_3_prime_UTR_variant_allele_A	3' agGAGACUCGAGGAAGAGAUGggu 5'	5' caCCCUCAG-UCCACAUCUGCaga 3'	| || || ||| |||:|	100.00	-16.09	4 23	12 34	19	63.16%	68.42%	100.00	-16.09	100.00	1054	24	51	12	rs1019806	ATG10	Query; Max.Energy	G/A	A	G	1	5
hsa-miR-3137	-22.48	A	hsa-miR-3137 vs rs1019806_ATG10_3_prime_UTR_variant_allele_A	rs1019806_ATG10_3_prime_UTR_variant_allele_A	3' ugggguaacgaggguccGAUGUCu 5'	5' gcacccucaguccacauCUGCAGa 3'	||:|||	104.00	-22.48	2 8	11 34	6	83.33%	100.00%	104.00	-22.48	104.00	1063	24	51	11	rs1019806	ATG10	Query; Max.Energy	G/A	A	G	1	5
hsa-miR-3138	-20.18	A	hsa-miR-3138 vs rs1019806_ATG10_3_prime_UTR_variant_allele_A	rs1019806_ATG10_3_prime_UTR_variant_allele_A	3' ugagggagaUGGAGUGACAGGUGu 5'	5' cgugacagcACC-CUCAGUCCACa 3'	||| | | ||||||	121.00	-20.18	2 16	4 26	14	78.57%	78.57%	121.00	-20.18	121.00	1064	24	51	4	rs1019806	ATG10	Query; Max.Energy	G/A	A	G	1	5
hsa-miR-3147	-20.92	A	hsa-miR-3147 vs rs1019806_ATG10_3_prime_UTR_variant_allele_A	rs1019806_ATG10_3_prime_UTR_variant_allele_A	3' agUGUGGGAGGAGUGACGGGUugg 5'	5' ugACAGCACCCUCA--GUCCAcau 3'	||| | ||||| |:|||	107.00	-20.92	4 23	6 27	19	68.42%	73.68%	208.00	-38.21	107.00	1080	24	51	6 22	rs1019806	ATG10	Query; Max.Energy	G/A	A	G	1	5
hsa-miR-3147	-20.92	A	hsa-miR-3147 vs rs1019806_ATG10_3_prime_UTR_variant_allele_A	rs1019806_ATG10_3_prime_UTR_variant_allele_A	3' agUGUGGGAG---GAGUGACGGGUUGg 5'	5' ccACAUCUGCAGAUUAAGAGCUGAACu 3'	|||:|: | :| | ||: |||	101.00	-17.29	2 23	22 48	24	50.00%	66.67%	208.00	-38.21	107.00	1080	24	51	6 22	rs1019806	ATG10	Query; Max.Energy	G/A	A	G	1	5
hsa-miR-3154	-18.00	A	hsa-miR-3154 vs rs1019806_ATG10_3_prime_UTR_variant_allele_A	rs1019806_ATG10_3_prime_UTR_variant_allele_A	3' agaCGAGGG-UUGAGGGGAAGAc 5'	5' acaGCACCCUCAGUCCACAUCUg 3'	|| ||| | ||| | |||	98.00	-18.00	2 20	8 30	19	68.42%	68.42%	98.00	-18.00	98.00	1093	22	51	8	rs1019806	ATG10	Query; Max.Energy	G/A	A	G	1	5
hsa-miR-3158-3p	-23.20	A	hsa-miR-3158-3p vs rs1019806_ATG10_3_prime_UTR_variant_allele_A	rs1019806_ATG10_3_prime_UTR_variant_allele_A	3' caGGACGUC----UCUC-CUUCGGGAa 5'	5' caUCUGCAGAUUAAGAGCUGAACUCUc 3'	:|||||| |||| :| |:||	94.00	-23.20	2 21	25 51	24	58.33%	70.83%	94.00	-23.20	94.00	1100	22	51	25	rs1019806	ATG10	Query; Max.Energy	G/A	A	G	1	5
hsa-miR-3177-5p	NA	A	hsa-miR-3177-5p vs rs1019806_ATG10_3_prime_UTR_variant_allele_A	rs1019806_ATG10_3_prime_UTR_variant_allele_A	NA	NA	NA	NA	NA	NA	NA	NA	NA	NA	NA	NA	NA	NA	NA	NA	NA	rs1019806	ATG10	Query; Max.Energy	G/A	A	G	1	5
hsa-miR-3186-5p	NA	A	hsa-miR-3186-5p vs rs1019806_ATG10_3_prime_UTR_variant_allele_A	rs1019806_ATG10_3_prime_UTR_variant_allele_A	NA	NA	NA	NA	NA	NA	NA	NA	NA	NA	NA	NA	NA	NA	NA	NA	NA	rs1019806	ATG10	Query; Max.Energy	G/A	A	G	1	5
hsa-miR-3187-5p	NA	A	hsa-miR-3187-5p vs rs1019806_ATG10_3_prime_UTR_variant_allele_A	rs1019806_ATG10_3_prime_UTR_variant_allele_A	NA	NA	NA	NA	NA	NA	NA	NA	NA	NA	NA	NA	NA	NA	NA	NA	NA	rs1019806	ATG10	Query; Max.Energy	G/A	A	G	1	5
hsa-miR-3191-3p	NA	A	hsa-miR-3191-3p vs rs1019806_ATG10_3_prime_UTR_variant_allele_A	rs1019806_ATG10_3_prime_UTR_variant_allele_A	NA	NA	NA	NA	NA	NA	NA	NA	NA	NA	NA	NA	NA	NA	NA	NA	NA	rs1019806	ATG10	Query; Max.Energy	G/A	A	G	1	5
hsa-miR-3197	NA	A	hsa-miR-3197 vs rs1019806_ATG10_3_prime_UTR_variant_allele_A	rs1019806_ATG10_3_prime_UTR_variant_allele_A	NA	NA	NA	NA	NA	NA	NA	NA	NA	NA	NA	NA	NA	NA	NA	NA	NA	rs1019806	ATG10	Query; Max.Energy	G/A	A	G	1	5
hsa-miR-3200-5p	NA	A	hsa-miR-3200-5p vs rs1019806_ATG10_3_prime_UTR_variant_allele_A	rs1019806_ATG10_3_prime_UTR_variant_allele_A	NA	NA	NA	NA	NA	NA	NA	NA	NA	NA	NA	NA	NA	NA	NA	NA	NA	rs1019806	ATG10	Query; Max.Energy	G/A	A	G	1	5
hsa-miR-320a	-16.32	A	hsa-miR-320a vs rs1019806_ATG10_3_prime_UTR_variant_allele_A	rs1019806_ATG10_3_prime_UTR_variant_allele_A	3' agcGGGAG--AGUUG--G--GUCGAAaa 5'	5' gcaCCCUCAGUCCACAUCUGCAGAUUaa 3'	||||| || || | ||| ||	96.00	-16.32	3 20	11 38	23	65.22%	65.22%	96.00	-16.32	96.00	255	22	51	11	rs1019806	ATG10	Query; Max.Energy	G/A	A	G	1	5
hsa-miR-320b	-16.69	A	hsa-miR-320b vs rs1019806_ATG10_3_prime_UTR_variant_allele_A	rs1019806_ATG10_3_prime_UTR_variant_allele_A	3' aacGGGAG--AGUUG--G--GUCGAAaa 5'	5' gcaCCCUCAGUCCACAUCUGCAGAUUaa 3'	||||| || || | ||| ||	96.00	-16.69	3 20	11 38	23	65.22%	65.22%	96.00	-16.69	96.00	730	22	51	11	rs1019806	ATG10	Query; Max.Energy	G/A	A	G	1	5
hsa-miR-320c	NA	A	hsa-miR-320c vs rs1019806_ATG10_3_prime_UTR_variant_allele_A	rs1019806_ATG10_3_prime_UTR_variant_allele_A	NA	NA	NA	NA	NA	NA	NA	NA	NA	NA	NA	NA	NA	NA	NA	NA	NA	rs1019806	ATG10	Query; Max.Energy	G/A	A	G	1	5
hsa-miR-345-3p	-16.13	A	hsa-miR-345-3p vs rs1019806_ATG10_3_prime_UTR_variant_allele_A	rs1019806_ATG10_3_prime_UTR_variant_allele_A	3' gaGGU-CUGGGGAGCAAGUCccg 5'	5' caCCGUGACAGCACCCUCAGucc 3'	||: ||| | | ||||	83.00	-16.13	4 21	1 23	18	61.11%	66.67%	83.00	-16.13	83.00	372	22	51	1	rs1019806	ATG10	Query; Max.Energy	G/A	A	G	1	5
hsa-miR-3529-5p	-18.76	A	hsa-miR-3529-5p vs rs1019806_ATG10_3_prime_UTR_variant_allele_A	rs1019806_ATG10_3_prime_UTR_variant_allele_A	3' uuGUUGUUUAGGGUCAGAUGga 5'	5' gaCAGC-ACCCUCAGUCCACau 3'	||:| | |:||||| ||	110.00	-18.76	3 21	7 27	18	66.67%	77.78%	110.00	-18.76	110.00	1727	22	51	7	rs1019806	ATG10	Query; Max.Energy	G/A	A	G	1	5
hsa-miR-361-3p	-16.54	A	hsa-miR-361-3p vs rs1019806_ATG10_3_prime_UTR_variant_allele_A	rs1019806_ATG10_3_prime_UTR_variant_allele_A	3' uuuAGUCUUAGUGUGGACccccu 5'	5' cccUCAG-UCCACAUCUGcagau 3'	|||| ||||:|||	86.00	-16.54	6 21	14 35	15	73.33%	80.00%	86.00	-16.54	86.00	292	23	51	14	rs1019806	ATG10	Query; Max.Energy	G/A	A	G	1	5
hsa-miR-3614-5p	NA	A	hsa-miR-3614-5p vs rs1019806_ATG10_3_prime_UTR_variant_allele_A	rs1019806_ATG10_3_prime_UTR_variant_allele_A	NA	NA	NA	NA	NA	NA	NA	NA	NA	NA	NA	NA	NA	NA	NA	NA	NA	rs1019806	ATG10	Query; Max.Energy	G/A	A	G	1	5
hsa-miR-3616-3p	NA	A	hsa-miR-3616-3p vs rs1019806_ATG10_3_prime_UTR_variant_allele_A	rs1019806_ATG10_3_prime_UTR_variant_allele_A	NA	NA	NA	NA	NA	NA	NA	NA	NA	NA	NA	NA	NA	NA	NA	NA	NA	rs1019806	ATG10	Query; Max.Energy	G/A	A	G	1	5
hsa-miR-3619-5p	-17.45	A	hsa-miR-3619-5p vs rs1019806_ATG10_3_prime_UTR_variant_allele_A	rs1019806_ATG10_3_prime_UTR_variant_allele_A	3' cgacGUGGUCGG--ACGGACGACu 5'	5' gcacCCUCAGUCCACAUCUGCAGa 3'	| :|||:| :|||| |	97.00	-17.45	2 19	11 34	19	52.63%	68.42%	97.00	-17.45	97.00	1276	22	51	11	rs1019806	ATG10	Query; Max.Energy	G/A	A	G	1	5
hsa-miR-3622a-5p	NA	A	hsa-miR-3622a-5p vs rs1019806_ATG10_3_prime_UTR_variant_allele_A	rs1019806_ATG10_3_prime_UTR_variant_allele_A	NA	NA	NA	NA	NA	NA	NA	NA	NA	NA	NA	NA	NA	NA	NA	NA	NA	rs1019806	ATG10	Query; Max.Energy	G/A	A	G	1	5
hsa-miR-3622b-5p	NA	A	hsa-miR-3622b-5p vs rs1019806_ATG10_3_prime_UTR_variant_allele_A	rs1019806_ATG10_3_prime_UTR_variant_allele_A	NA	NA	NA	NA	NA	NA	NA	NA	NA	NA	NA	NA	NA	NA	NA	NA	NA	rs1019806	ATG10	Query; Max.Energy	G/A	A	G	1	5
hsa-miR-3654	NA	A	hsa-miR-3654 vs rs1019806_ATG10_3_prime_UTR_variant_allele_A	rs1019806_ATG10_3_prime_UTR_variant_allele_A	NA	NA	NA	NA	NA	NA	NA	NA	NA	NA	NA	NA	NA	NA	NA	NA	NA	rs1019806	ATG10	Query; Max.Energy	G/A	A	G	1	5
hsa-miR-3656	-19.44	A	hsa-miR-3656 vs rs1019806_ATG10_3_prime_UTR_variant_allele_A	rs1019806_ATG10_3_prime_UTR_variant_allele_A	3' gguggGGGCGUGGGCGg 5'	5' cucagUCCACAUCUGCa 3'	:|| ||:|:||	116.00	-19.44	2 13	16 32	11	63.64%	90.91%	231.00	-36.89	116.00	1296	17	51	16 3	rs1019806	ATG10	Query; Max.Energy	G/A	A	G	1	5
hsa-miR-3656	-19.44	A	hsa-miR-3656 vs rs1019806_ATG10_3_prime_UTR_variant_allele_A	rs1019806_ATG10_3_prime_UTR_variant_allele_A	3' ggugggGGCGUGGGCGg 5'	5' ccgugaCAGCACCCUCa 3'	| |||||| |	115.00	-17.45	2 12	3 19	10	80.00%	80.00%	231.00	-36.89	116.00	1296	17	51	16 3	rs1019806	ATG10	Query; Max.Energy	G/A	A	G	1	5
hsa-miR-3663-5p	-20.01	A	hsa-miR-3663-5p vs rs1019806_ATG10_3_prime_UTR_variant_allele_A	rs1019806_ATG10_3_prime_UTR_variant_allele_A	3' ggcUCGUGGUGCGUCUGGUcg 5'	5' gacAGCACC-CUCAGUCCAca 3'	|||||| | ||| |||	116.00	-20.01	3 19	7 26	16	81.25%	81.25%	222.00	-37.70	116.00	1304	21	51	7 20	rs1019806	ATG10	Query; Max.Energy	G/A	A	G	1	5
hsa-miR-3663-5p	-20.01	A	hsa-miR-3663-5p vs rs1019806_ATG10_3_prime_UTR_variant_allele_A	rs1019806_ATG10_3_prime_UTR_variant_allele_A	3' ggcucGUGGUGCGUCUGGUcg 5'	5' guccaCAUC-UGCAGAUUAag 3'	||:| :|||||::|	106.00	-17.69	3 17	20 39	14	64.29%	92.86%	222.00	-37.70	116.00	1304	21	51	7 20	rs1019806	ATG10	Query; Max.Energy	G/A	A	G	1	5
hsa-miR-3665	-17.66	A	hsa-miR-3665 vs rs1019806_ATG10_3_prime_UTR_variant_allele_A	rs1019806_ATG10_3_prime_UTR_variant_allele_A	3' gcggcgGGGCGUGGACGa 5'	5' ccucagUCCACAUCUGCa 3'	:|| ||:||||	132.00	-17.66	2 13	15 32	11	72.73%	90.91%	223.00	-34.22	132.00	1308	18	51	15 1	rs1019806	ATG10	Query; Max.Energy	G/A	A	G	1	5
hsa-miR-3665	-17.66	A	hsa-miR-3665 vs rs1019806_ATG10_3_prime_UTR_variant_allele_A	rs1019806_ATG10_3_prime_UTR_variant_allele_A	3' gcGGCG-GGGCGUGGacga 5'	5' caCCGUGACAGCACCcuca 3'	|||: | |||||	91.00	-16.56	5 17	1 19	13	69.23%	76.92%	223.00	-34.22	132.00	1308	18	51	15 1	rs1019806	ATG10	Query; Max.Energy	G/A	A	G	1	5
hsa-miR-3678-3p	-18.76	A	hsa-miR-3678-3p vs rs1019806_ATG10_3_prime_UTR_variant_allele_A	rs1019806_ATG10_3_prime_UTR_variant_allele_A	3' ggccaggcauguuugAGACGUc 5'	5' cacccucaguccacaUCUGCAg 3'	||||||	120.00	-18.76	2 8	12 33	6	100.00%	100.00%	120.00	-18.76	120.00	1322	22	51	12	rs1019806	ATG10	Query; Max.Energy	G/A	A	G	1	5
hsa-miR-3679-5p	-16.74	A	hsa-miR-3679-5p vs rs1019806_ATG10_3_prime_UTR_variant_allele_A	rs1019806_ATG10_3_prime_UTR_variant_allele_A	3' aggGGAAGGGACGGUAUAGGAGu 5'	5' gcaCCCUCAGU-CCACAUCUGCa 3'	|| || | ||| |||: |	82.00	-16.74	2 21	11 32	19	63.16%	68.42%	82.00	-16.74	82.00	1323	23	51	11	rs1019806	ATG10	Query; Max.Energy	G/A	A	G	1	5
hsa-miR-3680-3p	NA	A	hsa-miR-3680-3p vs rs1019806_ATG10_3_prime_UTR_variant_allele_A	rs1019806_ATG10_3_prime_UTR_variant_allele_A	NA	NA	NA	NA	NA	NA	NA	NA	NA	NA	NA	NA	NA	NA	NA	NA	NA	rs1019806	ATG10	Query; Max.Energy	G/A	A	G	1	5
hsa-miR-3691-5p	-18.26	A	hsa-miR-3691-5p vs rs1019806_ATG10_3_prime_UTR_variant_allele_A	rs1019806_ATG10_3_prime_UTR_variant_allele_A	3' caUGGCUC---AGAGGUAGU-AGGUGa 5'	5' -cACCGUGACAGCACCCUCAGUCCACa 3'	|||| | | || ||| |||||	120.00	-18.26	2 22	1 26	24	66.67%	66.67%	120.00	-18.26	120.00	1341	23	51	1	rs1019806	ATG10	Query; Max.Energy	G/A	A	G	1	5
hsa-miR-370-3p	-19.18	A	hsa-miR-370-3p vs rs1019806_ATG10_3_prime_UTR_variant_allele_A	rs1019806_ATG10_3_prime_UTR_variant_allele_A	3' ugGUCCAAGGUGGGGUCGUCcg 5'	5' cuCAG--UCCACAUCUGCAGau 3'	||| ||||| :| ||||	113.00	-19.18	3 21	16 35	18	72.22%	77.78%	113.00	-19.18	113.00	314	22	51	16	rs1019806	ATG10	Query; Max.Energy	G/A	A	G	1	5
hsa-miR-378c	NA	A	hsa-miR-378c vs rs1019806_ATG10_3_prime_UTR_variant_allele_A	rs1019806_ATG10_3_prime_UTR_variant_allele_A	NA	NA	NA	NA	NA	NA	NA	NA	NA	NA	NA	NA	NA	NA	NA	NA	NA	rs1019806	ATG10	Query; Max.Energy	G/A	A	G	1	5
hsa-miR-379-5p	NA	A	hsa-miR-379-5p vs rs1019806_ATG10_3_prime_UTR_variant_allele_A	rs1019806_ATG10_3_prime_UTR_variant_allele_A	NA	NA	NA	NA	NA	NA	NA	NA	NA	NA	NA	NA	NA	NA	NA	NA	NA	rs1019806	ATG10	Query; Max.Energy	G/A	A	G	1	5
hsa-miR-3911	-20.61	A	hsa-miR-3911 vs rs1019806_ATG10_3_prime_UTR_variant_allele_A	rs1019806_ATG10_3_prime_UTR_variant_allele_A	3' acgGAGGAGGUCCUAGGUGUGu 5'	5' cagCACCCUCAG--UCCACAUc 3'	| || :||| ||||||:	136.00	-20.61	2 20	9 28	18	66.67%	77.78%	136.00	-20.61	136.00	1354	22	51	9	rs1019806	ATG10	Query; Max.Energy	G/A	A	G	1	5
hsa-miR-3913-5p	-17.78	A	hsa-miR-3913-5p vs rs1019806_ATG10_3_prime_UTR_variant_allele_A	rs1019806_ATG10_3_prime_UTR_variant_allele_A	3' ucUGUAGUUCUAGUCAGG-GUuu 5'	5' ugACAGCACCCUCAGUCCACAuc 3'	||| || ||||||| ||	112.00	-17.78	3 21	6 28	19	73.68%	73.68%	112.00	-17.78	112.00	1357	22	51	6	rs1019806	ATG10	Query; Max.Energy	G/A	A	G	1	5
hsa-miR-3917	-19.87	A	hsa-miR-3917 vs rs1019806_ATG10_3_prime_UTR_variant_allele_A	rs1019806_ATG10_3_prime_UTR_variant_allele_A	3' ggGUGGACGAGUCAGGcucg 5'	5' agCACC--CUCAGUCCacau 3'	|||| ||||||||	107.00	-19.87	5 19	10 27	14	85.71%	85.71%	107.00	-19.87	107.00	1362	20	51	10	rs1019806	ATG10	Query; Max.Energy	G/A	A	G	1	5
hsa-miR-3934-5p	-27.98	A	hsa-miR-3934-5p vs rs1019806_ATG10_3_prime_UTR_variant_allele_A	rs1019806_ATG10_3_prime_UTR_variant_allele_A	3' gacGGAGUCAAAGGUGUGGACu 5'	5' cacCCUCAG--UCCACAUCUGc 3'	|||||| ||||||:|||	156.00	-27.98	2 20	12 31	18	83.33%	88.89%	156.00	-27.98	156.00	1383	22	51	12	rs1019806	ATG10	Query; Max.Energy	G/A	A	G	1	5
hsa-miR-3937	-17.14	A	hsa-miR-3937 vs rs1019806_ATG10_3_prime_UTR_variant_allele_A	rs1019806_ATG10_3_prime_UTR_variant_allele_A	3' ggGGGUAACGAUGUCGGCGgaca 5'	5' ccCUCAGU-CCACAUCUGCagau 3'	|:|| | | ||| |:||	87.00	-17.14	5 22	14 35	17	64.71%	76.47%	170.00	-33.69	87.00	1387	23	51	14 1	rs1019806	ATG10	Query; Max.Energy	G/A	A	G	1	5
hsa-miR-3937	-17.14	A	hsa-miR-3937 vs rs1019806_ATG10_3_prime_UTR_variant_allele_A	rs1019806_ATG10_3_prime_UTR_variant_allele_A	3' ggggGUAACGAUGUCGGCGGAca 5'	5' ----CACCGUGACAGCACCCUca 3'	|| |: ||||| |||	83.00	-16.55	3 20	1 19	17	64.71%	70.59%	170.00	-33.69	87.00	1387	23	51	14 1	rs1019806	ATG10	Query; Max.Energy	G/A	A	G	1	5
hsa-miR-3960	NA	A	hsa-miR-3960 vs rs1019806_ATG10_3_prime_UTR_variant_allele_A	rs1019806_ATG10_3_prime_UTR_variant_allele_A	NA	NA	NA	NA	NA	NA	NA	NA	NA	NA	NA	NA	NA	NA	NA	NA	NA	rs1019806	ATG10	Query; Max.Energy	G/A	A	G	1	5
hsa-miR-422a	-17.49	A	hsa-miR-422a vs rs1019806_ATG10_3_prime_UTR_variant_allele_A	rs1019806_ATG10_3_prime_UTR_variant_allele_A	3' cggaagacUGGGAUUCAGGUca 5'	5' gugacagcACCCUCAGUCCAca 3'	||||| ||||||	142.00	-17.49	3 15	5 26	12	91.67%	91.67%	142.00	-17.49	142.00	377	22	51	5	rs1019806	ATG10	Query; Max.Energy	G/A	A	G	1	5
hsa-miR-423-3p	NA	A	hsa-miR-423-3p vs rs1019806_ATG10_3_prime_UTR_variant_allele_A	rs1019806_ATG10_3_prime_UTR_variant_allele_A	NA	NA	NA	NA	NA	NA	NA	NA	NA	NA	NA	NA	NA	NA	NA	NA	NA	rs1019806	ATG10	Query; Max.Energy	G/A	A	G	1	5
hsa-miR-4257	-19.81	A	hsa-miR-4257 vs rs1019806_ATG10_3_prime_UTR_variant_allele_A	rs1019806_ATG10_3_prime_UTR_variant_allele_A	3' gaGUCAGGGGUGGAGACc 5'	5' cuCAGU--CCACAUCUGc 3'	|||| |||| ||||	125.00	-19.81	2 17	16 31	15	80.00%	80.00%	125.00	-19.81	125.00	1205	18	51	16	rs1019806	ATG10	Query; Max.Energy	G/A	A	G	1	5
hsa-miR-4259	-19.08	A	hsa-miR-4259 vs rs1019806_ATG10_3_prime_UTR_variant_allele_A	rs1019806_ATG10_3_prime_UTR_variant_allele_A	3' aggacUGGGGAUCUGG-GUUGAc 5'	5' acagcACCCUCAGUCCACAUCUg 3'	||||: || || || ||	97.00	-19.08	2 18	8 30	17	70.59%	76.47%	97.00	-19.08	97.00	1207	22	51	8	rs1019806	ATG10	Query; Max.Energy	G/A	A	G	1	5
hsa-miR-4268	-16.70	A	hsa-miR-4268 vs rs1019806_ATG10_3_prime_UTR_variant_allele_A	rs1019806_ATG10_3_prime_UTR_variant_allele_A	3' guGUAGGACUCUCCUCCUCGg 5'	5' caCAUCUGCAGAUUAAGAGCu 3'	||||: ||| | ||||	103.00	-16.70	2 20	23 43	18	66.67%	72.22%	103.00	-16.70	103.00	1224	21	51	23	rs1019806	ATG10	Query; Max.Energy	G/A	A	G	1	5
hsa-miR-4296	-18.68	A	hsa-miR-4296 vs rs1019806_ATG10_3_prime_UTR_variant_allele_A	rs1019806_ATG10_3_prime_UTR_variant_allele_A	3' acUCGGACUCGGGUGUa 5'	5' gcACCCUCAGUCCACAu 3'	| ||| ||:|||||	143.00	-18.68	2 16	11 27	14	78.57%	85.71%	143.00	-18.68	143.00	1172	17	51	11	rs1019806	ATG10	Query; Max.Energy	G/A	A	G	1	5
hsa-miR-4298	-16.92	A	hsa-miR-4298 vs rs1019806_ATG10_3_prime_UTR_variant_allele_A	rs1019806_ATG10_3_prime_UTR_variant_allele_A	3' gaCGGAGGAGGAGGACAGG-GUc 5'	5' guGACAGCACCCUCAGUCCACAu 3'	| | | || :| |||| ||	88.00	-16.92	2 21	5 27	20	60.00%	65.00%	88.00	-16.92	88.00	1179	22	51	5	rs1019806	ATG10	Query; Max.Energy	G/A	A	G	1	5
hsa-miR-431-3p	-16.30	A	hsa-miR-431-3p vs rs1019806_ATG10_3_prime_UTR_variant_allele_A	rs1019806_ATG10_3_prime_UTR_variant_allele_A	3' ucuucgGGACGUU--CUGCUGGAc 5'	5' uccacaUCUGCAGAUUAAGAGCUg 3'	:|||||: | || ||	87.00	-16.30	2 17	21 44	17	58.82%	70.59%	87.00	-16.30	87.00	394	22	51	21	rs1019806	ATG10	Query; Max.Energy	G/A	A	G	1	5
hsa-miR-4322	-19.19	A	hsa-miR-4322 vs rs1019806_ATG10_3_prime_UTR_variant_allele_A	rs1019806_ATG10_3_prime_UTR_variant_allele_A	3' ggGGUGCGCGACUCGGGUGUc 5'	5' gaCAGCACCCUCAGUCCACAu 3'	| :| | || ||:|||||	143.00	-19.19	2 20	7 27	18	66.67%	77.78%	143.00	-19.19	143.00	1200	21	51	7	rs1019806	ATG10	Query; Max.Energy	G/A	A	G	1	5
hsa-miR-4327	-19.69	A	hsa-miR-4327 vs rs1019806_ATG10_3_prime_UTR_variant_allele_A	rs1019806_ATG10_3_prime_UTR_variant_allele_A	3' ggUCAGG-GGGUACGUUcgg 5'	5' ucAGUCCACAUCUGCAGauu 3'	||||| | : ||||:	100.00	-19.69	4 18	17 36	15	66.67%	80.00%	100.00	-19.69	100.00	1216	19	51	17	rs1019806	ATG10	Query; Max.Energy	G/A	A	G	1	5
hsa-miR-4417	-20.28	A	hsa-miR-4417 vs rs1019806_ATG10_3_prime_UTR_variant_allele_A	rs1019806_ATG10_3_prime_UTR_variant_allele_A	3' gggaggcccuUCGGGUGg 5'	5' cagcacccucAGUCCACa 3'	||:||||	124.00	-20.28	2 9	9 26	7	85.71%	100.00%	124.00	-20.28	124.00	1412	18	51	9	rs1019806	ATG10	Query; Max.Energy	G/A	A	G	1	5
hsa-miR-4428	NA	A	hsa-miR-4428 vs rs1019806_ATG10_3_prime_UTR_variant_allele_A	rs1019806_ATG10_3_prime_UTR_variant_allele_A	NA	NA	NA	NA	NA	NA	NA	NA	NA	NA	NA	NA	NA	NA	NA	NA	NA	rs1019806	ATG10	Query; Max.Energy	G/A	A	G	1	5
hsa-miR-4430	-16.23	A	hsa-miR-4430 vs rs1019806_ATG10_3_prime_UTR_variant_allele_A	rs1019806_ATG10_3_prime_UTR_variant_allele_A	3' gagGCGAGUGAGGUcgga 5'	5' gcaCCCUCAGUCCAcauc 3'	| |||| ||||	99.00	-16.23	5 16	11 28	11	81.82%	81.82%	99.00	-16.23	99.00	1429	18	51	11	rs1019806	ATG10	Query; Max.Energy	G/A	A	G	1	5
hsa-miR-4433a-3p	-20.46	A	hsa-miR-4433a-3p vs rs1019806_ATG10_3_prime_UTR_variant_allele_A	rs1019806_ATG10_3_prime_UTR_variant_allele_A	3' uacaGGGUG-GGGGUGAGGACa 5'	5' agcaCCCUCAGUCCACAUCUGc 3'	||| | :|||| :|||	108.00	-20.46	2 18	10 31	17	64.71%	76.47%	108.00	-20.46	108.00	1435	21	51	10	rs1019806	ATG10	Query; Max.Energy	G/A	A	G	1	5
hsa-miR-4436b-3p	NA	A	hsa-miR-4436b-3p vs rs1019806_ATG10_3_prime_UTR_variant_allele_A	rs1019806_ATG10_3_prime_UTR_variant_allele_A	NA	NA	NA	NA	NA	NA	NA	NA	NA	NA	NA	NA	NA	NA	NA	NA	NA	rs1019806	ATG10	Query; Max.Energy	G/A	A	G	1	5
hsa-miR-4440	NA	A	hsa-miR-4440 vs rs1019806_ATG10_3_prime_UTR_variant_allele_A	rs1019806_ATG10_3_prime_UTR_variant_allele_A	NA	NA	NA	NA	NA	NA	NA	NA	NA	NA	NA	NA	NA	NA	NA	NA	NA	rs1019806	ATG10	Query; Max.Energy	G/A	A	G	1	5
hsa-miR-4443	-16.37	A	hsa-miR-4443 vs rs1019806_ATG10_3_prime_UTR_variant_allele_A	rs1019806_ATG10_3_prime_UTR_variant_allele_A	3' uuUUGGGUGCGGAGGUu 5'	5' ucAGUCCACAUCUGCAg 3'	|::|||| :|| ||	87.00	-16.37	2 16	17 33	14	64.29%	85.71%	87.00	-16.37	87.00	1447	17	51	17	rs1019806	ATG10	Query; Max.Energy	G/A	A	G	1	5
hsa-miR-4448	NA	A	hsa-miR-4448 vs rs1019806_ATG10_3_prime_UTR_variant_allele_A	rs1019806_ATG10_3_prime_UTR_variant_allele_A	NA	NA	NA	NA	NA	NA	NA	NA	NA	NA	NA	NA	NA	NA	NA	NA	NA	rs1019806	ATG10	Query; Max.Energy	G/A	A	G	1	5
hsa-miR-4453	-19.36	A	hsa-miR-4453 vs rs1019806_ATG10_3_prime_UTR_variant_allele_A	rs1019806_ATG10_3_prime_UTR_variant_allele_A	3' uuggcGAUGUCUGGUUCgag 5'	5' cacauCUGCAGAUUAAGagc 3'	||:||||::|||	99.00	-19.36	4 16	23 42	12	75.00%	100.00%	99.00	-19.36	99.00	1462	20	51	23	rs1019806	ATG10	Query; Max.Energy	G/A	A	G	1	5
hsa-miR-4458	-18.28	A	hsa-miR-4458 vs rs1019806_ATG10_3_prime_UTR_variant_allele_A	rs1019806_ATG10_3_prime_UTR_variant_allele_A	3' aagaAGGUGUGGAUGgaga 5'	5' ucagUCCACAUCUGCagau 3'	||||||:||:|	95.00	-18.28	5 16	17 35	11	81.82%	100.00%	95.00	-18.28	95.00	1467	19	51	17	rs1019806	ATG10	Query; Max.Energy	G/A	A	G	1	5
hsa-miR-4462	NA	A	hsa-miR-4462 vs rs1019806_ATG10_3_prime_UTR_variant_allele_A	rs1019806_ATG10_3_prime_UTR_variant_allele_A	NA	NA	NA	NA	NA	NA	NA	NA	NA	NA	NA	NA	NA	NA	NA	NA	NA	rs1019806	ATG10	Query; Max.Energy	G/A	A	G	1	5
hsa-miR-4463	-21.33	A	hsa-miR-4463 vs rs1019806_ATG10_3_prime_UTR_variant_allele_A	rs1019806_ATG10_3_prime_UTR_variant_allele_A	3' ccgggGU-GGGGUCAGag 5'	5' gacagCACCCUCAGUCca 3'	|| ||:|||||	115.00	-21.33	3 13	7 24	11	81.82%	90.91%	115.00	-21.33	115.00	1474	17	51	7	rs1019806	ATG10	Query; Max.Energy	G/A	A	G	1	5
hsa-miR-4470	NA	A	hsa-miR-4470 vs rs1019806_ATG10_3_prime_UTR_variant_allele_A	rs1019806_ATG10_3_prime_UTR_variant_allele_A	NA	NA	NA	NA	NA	NA	NA	NA	NA	NA	NA	NA	NA	NA	NA	NA	NA	rs1019806	ATG10	Query; Max.Energy	G/A	A	G	1	5
hsa-miR-4479	NA	A	hsa-miR-4479 vs rs1019806_ATG10_3_prime_UTR_variant_allele_A	rs1019806_ATG10_3_prime_UTR_variant_allele_A	NA	NA	NA	NA	NA	NA	NA	NA	NA	NA	NA	NA	NA	NA	NA	NA	NA	rs1019806	ATG10	Query; Max.Energy	G/A	A	G	1	5
hsa-miR-4482-3p	-16.41	A	hsa-miR-4482-3p vs rs1019806_ATG10_3_prime_UTR_variant_allele_A	rs1019806_ATG10_3_prime_UTR_variant_allele_A	3' cucGGGGU-GAC-UCU--UUAUCuuu 5'	5' aguCCACAUCUGCAGAUUAAGAGcug 3'	|| || ||| ||| || ||	84.00	-16.41	4 20	19 44	20	70.00%	70.00%	84.00	-16.41	84.00	1505	22	51	19	rs1019806	ATG10	Query; Max.Energy	G/A	A	G	1	5
hsa-miR-4486	NA	A	hsa-miR-4486 vs rs1019806_ATG10_3_prime_UTR_variant_allele_A	rs1019806_ATG10_3_prime_UTR_variant_allele_A	NA	NA	NA	NA	NA	NA	NA	NA	NA	NA	NA	NA	NA	NA	NA	NA	NA	rs1019806	ATG10	Query; Max.Energy	G/A	A	G	1	5
hsa-miR-4491	-22.36	A	hsa-miR-4491 vs rs1019806_ATG10_3_prime_UTR_variant_allele_A	rs1019806_ATG10_3_prime_UTR_variant_allele_A	3' aaaccaGUGUG-GUCAGGUGUAa 5'	5' ugacagCACCCUCAGUCCACAUc 3'	||| | ||||||||||	163.00	-22.36	2 17	6 28	16	87.50%	87.50%	163.00	-22.36	163.00	1516	22	51	6	rs1019806	ATG10	Query; Max.Energy	G/A	A	G	1	5
hsa-miR-4494	NA	A	hsa-miR-4494 vs rs1019806_ATG10_3_prime_UTR_variant_allele_A	rs1019806_ATG10_3_prime_UTR_variant_allele_A	NA	NA	NA	NA	NA	NA	NA	NA	NA	NA	NA	NA	NA	NA	NA	NA	NA	rs1019806	ATG10	Query; Max.Energy	G/A	A	G	1	5
hsa-miR-449c-5p	-16.92	A	hsa-miR-449c-5p vs rs1019806_ATG10_3_prime_UTR_variant_allele_A	rs1019806_ATG10_3_prime_UTR_variant_allele_A	3' ugUCG-GCGAUCGUUA--UGU-GACGgau 5'	5' acAGCACCCU--CAGUCCACAUCUGCaga 3'	||| | || ||:| ||| ||||	82.00	-16.92	4 24	8 34	24	66.67%	70.83%	82.00	-16.92	82.00	745	25	51	8	rs1019806	ATG10	Query; Max.Energy	G/A	A	G	1	5
hsa-miR-4502	-18.47	A	hsa-miR-4502 vs rs1019806_ATG10_3_prime_UTR_variant_allele_A	rs1019806_ATG10_3_prime_UTR_variant_allele_A	3' gaAGUCGUGGUAGUAGUAGUCg 5'	5' ccUCAGU-CCA-CAUCUGCAGa 3'	||||: ||| |||| |||	104.00	-18.47	2 21	15 34	19	73.68%	78.95%	203.00	-34.84	104.00	1528	22	51	15 1	rs1019806	ATG10	Query; Max.Energy	G/A	A	G	1	5
hsa-miR-4502	-18.47	A	hsa-miR-4502 vs rs1019806_ATG10_3_prime_UTR_variant_allele_A	rs1019806_ATG10_3_prime_UTR_variant_allele_A	3' gaaGUCGUGGUAGUAGUAGUCg 5'	5' -caCCGUGACAGCACCCUCAGu 3'	| |:: || || | ||||	99.00	-16.37	2 20	1 21	18	61.11%	72.22%	203.00	-34.84	104.00	1528	22	51	15 1	rs1019806	ATG10	Query; Max.Energy	G/A	A	G	1	5
hsa-miR-4508	-18.25	A	hsa-miR-4508 vs rs1019806_ATG10_3_prime_UTR_variant_allele_A	rs1019806_ATG10_3_prime_UTR_variant_allele_A	3' gcGCGCGGGUCGGGgcg 5'	5' agCACCCUCAGUCCaca 3'	| | |:|||:||	99.00	-17.04	4 16	10 26	12	66.67%	83.33%	196.00	-35.29	99.00	1535	17	51	10 2	rs1019806	ATG10	Query; Max.Energy	G/A	A	G	1	5
hsa-miR-4508	-18.25	A	hsa-miR-4508 vs rs1019806_ATG10_3_prime_UTR_variant_allele_A	rs1019806_ATG10_3_prime_UTR_variant_allele_A	3' gcGCGCGGGUCGGGGcg 5'	5' acCGUG-ACAGCACCcu 3'	||:| |||| ||	97.00	-18.25	3 16	2 17	13	69.23%	76.92%	196.00	-35.29	99.00	1535	17	51	10 2	rs1019806	ATG10	Query; Max.Energy	G/A	A	G	1	5
hsa-miR-4519	NA	A	hsa-miR-4519 vs rs1019806_ATG10_3_prime_UTR_variant_allele_A	rs1019806_ATG10_3_prime_UTR_variant_allele_A	NA	NA	NA	NA	NA	NA	NA	NA	NA	NA	NA	NA	NA	NA	NA	NA	NA	rs1019806	ATG10	Query; Max.Energy	G/A	A	G	1	5
hsa-miR-4525	-16.41	A	hsa-miR-4525 vs rs1019806_ATG10_3_prime_UTR_variant_allele_A	rs1019806_ATG10_3_prime_UTR_variant_allele_A	3' uuGGUCGU-ACGUGUAGGGGgg 5'	5' caCCCUCAGUCCACAUCUGCag 3'	|| || | ||||||: |	94.00	-16.41	3 20	12 33	18	66.67%	72.22%	94.00	-16.41	94.00	1555	21	51	12	rs1019806	ATG10	Query; Max.Energy	G/A	A	G	1	5
hsa-miR-4538	-18.60	A	hsa-miR-4538 vs rs1019806_ATG10_3_prime_UTR_variant_allele_A	rs1019806_ATG10_3_prime_UTR_variant_allele_A	3' agUCGGGUCGAGU-AGGU-UCGAg 5'	5' acAGCAC-CCUCAGUCCACAUCUg 3'	||| | |||| |||| | ||	93.00	-18.60	2 21	8 30	21	71.43%	71.43%	93.00	-18.60	93.00	1575	22	51	8	rs1019806	ATG10	Query; Max.Energy	G/A	A	G	1	5
hsa-miR-4539	-17.81	A	hsa-miR-4539 vs rs1019806_ATG10_3_prime_UTR_variant_allele_A	rs1019806_ATG10_3_prime_UTR_variant_allele_A	3' cggGUCGAGUCGGGUCAAGUcg 5'	5' ugaCAGCAC-CCUCAGUCCAca 3'	|||| | |:|||| ||	109.00	-17.81	3 20	6 26	17	70.59%	76.47%	109.00	-17.81	109.00	1576	22	51	6	rs1019806	ATG10	Query; Max.Energy	G/A	A	G	1	5
hsa-miR-4632-5p	-20.79	A	hsa-miR-4632-5p vs rs1019806_ATG10_3_prime_UTR_variant_allele_A	rs1019806_ATG10_3_prime_UTR_variant_allele_A	3' aggcGGUGU-GGGUG-CGACGggag 5'	5' gcacCCUCAGUCCACAUCUGCagau 3'	|| || :|||| ||||	97.00	-18.75	5 20	11 35	17	70.59%	76.47%	262.00	-58.47	97.00	1586	23	51	11 26 1	rs1019806	ATG10	Query; Max.Energy	G/A	A	G	1	5
hsa-miR-4632-5p	-20.79	A	hsa-miR-4632-5p vs rs1019806_ATG10_3_prime_UTR_variant_allele_A	rs1019806_ATG10_3_prime_UTR_variant_allele_A	3' aggcgGUGUGGGU-GCGACGGGAg 5'	5' aucugCAGAUUAAGAGCUGAACUc 3'	|| |:: | |||| ||	85.00	-18.93	2 19	26 49	18	55.56%	66.67%	262.00	-58.47	97.00	1586	23	51	11 26 1	rs1019806	ATG10	Query; Max.Energy	G/A	A	G	1	5
hsa-miR-4632-5p	-20.79	A	hsa-miR-4632-5p vs rs1019806_ATG10_3_prime_UTR_variant_allele_A	rs1019806_ATG10_3_prime_UTR_variant_allele_A	3' aggcggugugggugcgacGGGAg 5'	5' -----caccgugacagcaCCCUc 3'	||||	80.00	-20.79	2 6	1 18	4	100.00%	100.00%	262.00	-58.47	97.00	1586	23	51	11 26 1	rs1019806	ATG10	Query; Max.Energy	G/A	A	G	1	5
hsa-miR-4646-5p	-24.96	A	hsa-miR-4646-5p vs rs1019806_ATG10_3_prime_UTR_variant_allele_A	rs1019806_ATG10_3_prime_UTR_variant_allele_A	3' agGGAGUCGAGGAGAAGG-GUCa 5'	5' acCCUCAG-UCCACAUCUGCAGa 3'	|||||| ||| | ||: |||	94.00	-24.96	2 21	13 34	20	75.00%	80.00%	178.00	-41.76	94.00	1606	22	51	13 1	rs1019806	ATG10	Query; Max.Energy	G/A	A	G	1	5
hsa-miR-4646-5p	-24.96	A	hsa-miR-4646-5p vs rs1019806_ATG10_3_prime_UTR_variant_allele_A	rs1019806_ATG10_3_prime_UTR_variant_allele_A	3' agggagucgaggagaaGGGUCa 5'	5' -caccgugacagcaccCUCAGu 3'	|:|||	84.00	-16.80	2 7	1 21	5	80.00%	100.00%	178.00	-41.76	94.00	1606	22	51	13 1	rs1019806	ATG10	Query; Max.Energy	G/A	A	G	1	5
hsa-miR-4647	-17.91	A	hsa-miR-4647 vs rs1019806_ATG10_3_prime_UTR_variant_allele_A	rs1019806_ATG10_3_prime_UTR_variant_allele_A	3' aaggaGUCGU----GUCGUG-GUAGAag 5'	5' cgugaCAGCACCCUCAGUCCACAUCUgc 3'	||||| |||: | |||||	101.00	-17.91	3 19	4 31	21	66.67%	71.43%	101.00	-17.91	101.00	1608	23	51	4	rs1019806	ATG10	Query; Max.Energy	G/A	A	G	1	5
hsa-miR-4648	-16.90	A	hsa-miR-4648 vs rs1019806_ATG10_3_prime_UTR_variant_allele_A	rs1019806_ATG10_3_prime_UTR_variant_allele_A	3' gaggguaaacGUCAGG-GUGu 5'	5' acagcacccuCAGUCCACAUc 3'	|||||| ||:	98.00	-16.90	2 11	8 28	10	80.00%	90.00%	98.00	-16.90	98.00	1609	20	51	8	rs1019806	ATG10	Query; Max.Energy	G/A	A	G	1	5
hsa-miR-4654	-20.41	A	hsa-miR-4654 vs rs1019806_ATG10_3_prime_UTR_variant_allele_A	rs1019806_ATG10_3_prime_UTR_variant_allele_A	3' ggucuaCGGAGGUCUAGGGUGu 5'	5' gugacaGCACCCUCAGUCCACa 3'	|| || | :||||	100.00	-20.41	2 17	5 26	15	60.00%	66.67%	100.00	-20.41	100.00	1619	22	51	5	rs1019806	ATG10	Query; Max.Energy	G/A	A	G	1	5
hsa-miR-4657	-19.63	A	hsa-miR-4657 vs rs1019806_ATG10_3_prime_UTR_variant_allele_A	rs1019806_ATG10_3_prime_UTR_variant_allele_A	3' uacggaGUC-UGGUGA---AGGUGUAa 5'	5' ccgugaCAGCACC-CUCAGUCCACAUc 3'	||| ||| || |||||||	145.00	-19.63	2 18	3 28	20	75.00%	75.00%	145.00	-19.63	145.00	1623	23	51	3	rs1019806	ATG10	Query; Max.Energy	G/A	A	G	1	5
hsa-miR-4660	-16.97	A	hsa-miR-4660 vs rs1019806_ATG10_3_prime_UTR_variant_allele_A	rs1019806_ATG10_3_prime_UTR_variant_allele_A	3' gagGUAAAAG-GUGG-UCUCGACgu 5'	5' ccaCAUCUGCAGAUUAAGAGCUGaa 3'	||| | | |:: |||||||	130.00	-16.97	3 21	22 46	20	65.00%	75.00%	130.00	-16.97	130.00	1627	23	51	22	rs1019806	ATG10	Query; Max.Energy	G/A	A	G	1	5
hsa-miR-4672	-16.03	A	hsa-miR-4672 vs rs1019806_ATG10_3_prime_UTR_variant_allele_A	rs1019806_ATG10_3_prime_UTR_variant_allele_A	3' acGGAGACAG--GUCGACacauu 5'	5' acCCUCAGUCCACAUCUGcagau 3'	|||| ||| || |||	86.00	-16.03	6 20	13 35	16	75.00%	75.00%	86.00	-16.03	86.00	1653	21	51	13	rs1019806	ATG10	Query; Max.Energy	G/A	A	G	1	5
hsa-miR-4673	-18.48	A	hsa-miR-4673 vs rs1019806_ATG10_3_prime_UTR_variant_allele_A	rs1019806_ATG10_3_prime_UTR_variant_allele_A	3' agGUCAGGCCGAGGACGgaccu 5'	5' cuCAGUCC-ACAUCUGCagauu 3'	|||||| | :||||	86.00	-18.48	6 21	16 36	15	73.33%	80.00%	86.00	-18.48	86.00	1654	22	51	16	rs1019806	ATG10	Query; Max.Energy	G/A	A	G	1	5
hsa-miR-4680-5p	-16.41	A	hsa-miR-4680-5p vs rs1019806_ATG10_3_prime_UTR_variant_allele_A	rs1019806_ATG10_3_prime_UTR_variant_allele_A	3' ugUAGAU-UCUGACGUUCUCAAga 5'	5' acAUCUGCAGAUU--AAGAGCUga 3'	||||: |||:| ||||| |	113.00	-16.41	3 22	24 45	20	70.00%	80.00%	113.00	-16.41	113.00	1663	23	51	24	rs1019806	ATG10	Query; Max.Energy	G/A	A	G	1	5
hsa-miR-4681	NA	A	hsa-miR-4681 vs rs1019806_ATG10_3_prime_UTR_variant_allele_A	rs1019806_ATG10_3_prime_UTR_variant_allele_A	NA	NA	NA	NA	NA	NA	NA	NA	NA	NA	NA	NA	NA	NA	NA	NA	NA	rs1019806	ATG10	Query; Max.Energy	G/A	A	G	1	5
hsa-miR-4686	NA	A	hsa-miR-4686 vs rs1019806_ATG10_3_prime_UTR_variant_allele_A	rs1019806_ATG10_3_prime_UTR_variant_allele_A	NA	NA	NA	NA	NA	NA	NA	NA	NA	NA	NA	NA	NA	NA	NA	NA	NA	rs1019806	ATG10	Query; Max.Energy	G/A	A	G	1	5
hsa-miR-4688	NA	A	hsa-miR-4688 vs rs1019806_ATG10_3_prime_UTR_variant_allele_A	rs1019806_ATG10_3_prime_UTR_variant_allele_A	NA	NA	NA	NA	NA	NA	NA	NA	NA	NA	NA	NA	NA	NA	NA	NA	NA	rs1019806	ATG10	Query; Max.Energy	G/A	A	G	1	5
hsa-miR-4689	-18.17	A	hsa-miR-4689 vs rs1019806_ATG10_3_prime_UTR_variant_allele_A	rs1019806_ATG10_3_prime_UTR_variant_allele_A	3' ccgggggugguacagaGGAGUu 5'	5' --caccgugacagcacCCUCAg 3'	|||||	100.00	-18.17	2 7	1 20	5	100.00%	100.00%	100.00	-18.17	100.00	1678	22	51	1	rs1019806	ATG10	Query; Max.Energy	G/A	A	G	1	5
hsa-miR-4690-5p	-18.10	A	hsa-miR-4690-5p vs rs1019806_ATG10_3_prime_UTR_variant_allele_A	rs1019806_ATG10_3_prime_UTR_variant_allele_A	3' aaGUCGG-GUC-GGAGCGGACGag 5'	5' agCACCCUCAGUCCACAUCUGCag 3'	|| || ||| || | :||||	98.00	-18.10	3 21	10 33	20	70.00%	75.00%	98.00	-18.10	98.00	1679	22	51	10	rs1019806	ATG10	Query; Max.Energy	G/A	A	G	1	5
hsa-miR-4691-3p	NA	A	hsa-miR-4691-3p vs rs1019806_ATG10_3_prime_UTR_variant_allele_A	rs1019806_ATG10_3_prime_UTR_variant_allele_A	NA	NA	NA	NA	NA	NA	NA	NA	NA	NA	NA	NA	NA	NA	NA	NA	NA	rs1019806	ATG10	Query; Max.Energy	G/A	A	G	1	5
hsa-miR-4692	-16.17	A	hsa-miR-4692 vs rs1019806_ATG10_3_prime_UTR_variant_allele_A	rs1019806_ATG10_3_prime_UTR_variant_allele_A	3' uaGACUAUGGGUGU-GACGgacu 5'	5' ccCUCA-GUCCACAUCUGCagau 3'	|| | ::||||| ||||	101.00	-16.17	5 21	14 35	17	70.59%	82.35%	101.00	-16.17	101.00	1683	22	51	14	rs1019806	ATG10	Query; Max.Energy	G/A	A	G	1	5
hsa-miR-4695-5p	NA	A	hsa-miR-4695-5p vs rs1019806_ATG10_3_prime_UTR_variant_allele_A	rs1019806_ATG10_3_prime_UTR_variant_allele_A	NA	NA	NA	NA	NA	NA	NA	NA	NA	NA	NA	NA	NA	NA	NA	NA	NA	rs1019806	ATG10	Query; Max.Energy	G/A	A	G	1	5
hsa-miR-4696	NA	A	hsa-miR-4696 vs rs1019806_ATG10_3_prime_UTR_variant_allele_A	rs1019806_ATG10_3_prime_UTR_variant_allele_A	NA	NA	NA	NA	NA	NA	NA	NA	NA	NA	NA	NA	NA	NA	NA	NA	NA	rs1019806	ATG10	Query; Max.Energy	G/A	A	G	1	5
hsa-miR-4700-3p	NA	A	hsa-miR-4700-3p vs rs1019806_ATG10_3_prime_UTR_variant_allele_A	rs1019806_ATG10_3_prime_UTR_variant_allele_A	NA	NA	NA	NA	NA	NA	NA	NA	NA	NA	NA	NA	NA	NA	NA	NA	NA	rs1019806	ATG10	Query; Max.Energy	G/A	A	G	1	5
hsa-miR-4700-5p	-20.63	A	hsa-miR-4700-5p vs rs1019806_ATG10_3_prime_UTR_variant_allele_A	rs1019806_ATG10_3_prime_UTR_variant_allele_A	3' uguGUGACAGGAGUAGGGGUCu 5'	5' accCUCAGUCCACAUCUGCAGa 3'	| | |||| ||||: |||	123.00	-20.63	2 20	13 34	18	72.22%	77.78%	235.00	-37.94	123.00	1696	22	51	13 1	rs1019806	ATG10	Query; Max.Energy	G/A	A	G	1	5
hsa-miR-4700-5p	-20.63	A	hsa-miR-4700-5p vs rs1019806_ATG10_3_prime_UTR_variant_allele_A	rs1019806_ATG10_3_prime_UTR_variant_allele_A	3' ugUGUGACAGGAGUAGGGGUCu 5'	5' -cACCGUGACAGCACCCUCAGu 3'	|| || | || ||:|||	112.00	-17.31	2 21	1 21	19	63.16%	68.42%	235.00	-37.94	123.00	1696	22	51	13 1	rs1019806	ATG10	Query; Max.Energy	G/A	A	G	1	5
hsa-miR-4706	-19.27	A	hsa-miR-4706 vs rs1019806_ATG10_3_prime_UTR_variant_allele_A	rs1019806_ATG10_3_prime_UTR_variant_allele_A	3' uucGUCGCGGGUGAAGGAGGGGcga 5'	5' ugaCAGCACC--CUCAGUCCACauc 3'	|||| || || ||| |	83.00	-19.27	4 23	6 28	19	63.16%	63.16%	83.00	-19.27	83.00	1705	25	51	6	rs1019806	ATG10	Query; Max.Energy	G/A	A	G	1	5
hsa-miR-4707-5p	NA	A	hsa-miR-4707-5p vs rs1019806_ATG10_3_prime_UTR_variant_allele_A	rs1019806_ATG10_3_prime_UTR_variant_allele_A	NA	NA	NA	NA	NA	NA	NA	NA	NA	NA	NA	NA	NA	NA	NA	NA	NA	rs1019806	ATG10	Query; Max.Energy	G/A	A	G	1	5
hsa-miR-4710	-16.19	A	hsa-miR-4710 vs rs1019806_ATG10_3_prime_UTR_variant_allele_A	rs1019806_ATG10_3_prime_UTR_variant_allele_A	3' uuGGUGGACGGGAGUGGg 5'	5' caCCCUCAGUCCACAUCu 3'	|| :| |:|| ||:|	108.00	-16.19	2 17	12 29	15	60.00%	80.00%	108.00	-16.19	108.00	1714	18	51	12	rs1019806	ATG10	Query; Max.Energy	G/A	A	G	1	5
hsa-miR-4715-5p	-16.07	A	hsa-miR-4715-5p vs rs1019806_ATG10_3_prime_UTR_variant_allele_A	rs1019806_ATG10_3_prime_UTR_variant_allele_A	3' gguggaauUGACGUCGGUUGAa 5'	5' cucaguccACAUCUGCAGAUUa 3'	|| | || :|:|	82.00	-16.07	2 15	16 37	13	53.85%	69.23%	82.00	-16.07	82.00	1723	22	51	16	rs1019806	ATG10	Query; Max.Energy	G/A	A	G	1	5
hsa-miR-4722-5p	-22.05	A	hsa-miR-4722-5p vs rs1019806_ATG10_3_prime_UTR_variant_allele_A	rs1019806_ATG10_3_prime_UTR_variant_allele_A	3' guuggaccGUGUCGG--GAGGACGg 5'	5' acagcaccCUCAGUCCACAUCUGCa 3'	| |||:| | :||||	102.00	-21.87	2 16	8 32	16	62.50%	75.00%	187.00	-43.92	102.00	1736	23	51	8 1	rs1019806	ATG10	Query; Max.Energy	G/A	A	G	1	5
hsa-miR-4722-5p	-22.05	A	hsa-miR-4722-5p vs rs1019806_ATG10_3_prime_UTR_variant_allele_A	rs1019806_ATG10_3_prime_UTR_variant_allele_A	3' guUGG-ACCGU-GUCGGGAGgacgg 5'	5' -cACCGUGACAGCA-CCCUCagucc 3'	||| || || || |||||	85.00	-22.05	6 22	1 23	18	77.78%	77.78%	187.00	-43.92	102.00	1736	23	51	8 1	rs1019806	ATG10	Query; Max.Energy	G/A	A	G	1	5
hsa-miR-4732-5p	-17.82	A	hsa-miR-4732-5p vs rs1019806_ATG10_3_prime_UTR_variant_allele_A	rs1019806_ATG10_3_prime_UTR_variant_allele_A	3' ucgaaggacgagggacgAGAUGu 5'	5' agcacccucaguccacaUCUGCa 3'	|||:|	84.00	-17.82	2 7	10 32	5	80.00%	100.00%	84.00	-17.82	84.00	1756	23	51	10	rs1019806	ATG10	Query; Max.Energy	G/A	A	G	1	5
hsa-miR-4736	-18.81	A	hsa-miR-4736 vs rs1019806_ATG10_3_prime_UTR_variant_allele_A	rs1019806_ATG10_3_prime_UTR_variant_allele_A	3' gucGGGUC-UAU-UGGACGga 5'	5' accCUCAGUCCACAUCUGCag 3'	|:||| | |:||||	106.00	-18.81	3 17	13 33	16	62.50%	75.00%	106.00	-18.81	106.00	1763	19	51	13	rs1019806	ATG10	Query; Max.Energy	G/A	A	G	1	5
hsa-miR-4743-5p	-22.07	A	hsa-miR-4743-5p vs rs1019806_ATG10_3_prime_UTR_variant_allele_A	rs1019806_ATG10_3_prime_UTR_variant_allele_A	3' uacGGAGGACAGG-GUAGGCcggu 5'	5' gcaCCCUCAGUCCACAUCUGcaga 3'	|| :| |||| ||||:|	95.00	-22.07	5 21	11 34	17	70.59%	82.35%	95.00	-22.07	95.00	1775	23	51	11	rs1019806	ATG10	Query; Max.Energy	G/A	A	G	1	5
hsa-miR-4748	-16.38	A	hsa-miR-4748 vs rs1019806_ATG10_3_prime_UTR_variant_allele_A	rs1019806_ATG10_3_prime_UTR_variant_allele_A	3' ucGUU-UAGGAG--GGGUUUGGAg 5'	5' gaCAGCACCCUCAGUCCACAUCUg 3'	||: | |||| :||| |:||	109.00	-16.38	2 20	7 30	21	61.90%	76.19%	109.00	-16.38	109.00	1786	21	51	7	rs1019806	ATG10	Query; Max.Energy	G/A	A	G	1	5
hsa-miR-4750-5p	-19.73	A	hsa-miR-4750-5p vs rs1019806_ATG10_3_prime_UTR_variant_allele_A	rs1019806_ATG10_3_prime_UTR_variant_allele_A	3' guGAGUU-GGUGGAGGCGggcuc 5'	5' ccCUCAGUCCACAUCUGCagauu 3'	||||: |||| ||:||	83.00	-19.73	6 21	14 36	16	75.00%	87.50%	83.00	-19.73	83.00	1789	22	51	14	rs1019806	ATG10	Query; Max.Energy	G/A	A	G	1	5
hsa-miR-4752	-18.50	A	hsa-miR-4752 vs rs1019806_ATG10_3_prime_UTR_variant_allele_A	rs1019806_ATG10_3_prime_UTR_variant_allele_A	3' ucgUGUAGGAACUCUAGGUGUu 5'	5' acaGCA-CCCUCA-GUCCACAu 3'	:|| || | | :||||||	131.00	-18.50	2 20	8 27	18	66.67%	77.78%	131.00	-18.50	131.00	1792	22	51	8	rs1019806	ATG10	Query; Max.Energy	G/A	A	G	1	5
hsa-miR-4754	-16.24	A	hsa-miR-4754 vs rs1019806_ATG10_3_prime_UTR_variant_allele_A	rs1019806_ATG10_3_prime_UTR_variant_allele_A	3' ugaGGCGAUUGGGUCCAGGCGUa 5'	5' ugaCAGC-ACCCUCAGUCCACAu 3'	| || | ||: |||| ||	118.00	-16.24	2 21	6 27	19	63.16%	68.42%	118.00	-16.24	118.00	1797	23	51	6	rs1019806	ATG10	Query; Max.Energy	G/A	A	G	1	5
hsa-miR-4763-3p	-24.42	A	hsa-miR-4763-3p vs rs1019806_ATG10_3_prime_UTR_variant_allele_A	rs1019806_ATG10_3_prime_UTR_variant_allele_A	3' gggcGGGUCGUGGUCG-GGGAcgga 5'	5' ----CACCGUGACAGCACCCUcagu 3'	| | |:: |||| ||||	99.00	-22.14	5 21	1 21	17	64.71%	76.47%	197.00	-46.56	99.00	1816	24	51	1 12	rs1019806	ATG10	Query; Max.Energy	G/A	A	G	1	5
hsa-miR-4763-3p	-24.42	A	hsa-miR-4763-3p vs rs1019806_ATG10_3_prime_UTR_variant_allele_A	rs1019806_ATG10_3_prime_UTR_variant_allele_A	3' ggGCGGGUCGUGGUCGGGGACGga 5'	5' caCCCUCAGU-CCA-CAUCUGCag 3'	| |:|||: ||| | :||||	98.00	-24.42	3 23	12 33	20	65.00%	80.00%	197.00	-46.56	99.00	1816	24	51	1 12	rs1019806	ATG10	Query; Max.Energy	G/A	A	G	1	5
hsa-miR-4764-5p	-19.35	A	hsa-miR-4764-5p vs rs1019806_ATG10_3_prime_UTR_variant_allele_A	rs1019806_ATG10_3_prime_UTR_variant_allele_A	3' ucuauuGAGGAAGGUGUAGGu 5'	5' agcaccCUCAGUCCACAUCUg 3'	||| ||||||||:	143.00	-19.35	2 16	10 30	14	78.57%	85.71%	143.00	-19.35	143.00	1817	21	51	10	rs1019806	ATG10	Query; Max.Energy	G/A	A	G	1	5
hsa-miR-4769-5p	-16.22	A	hsa-miR-4769-5p vs rs1019806_ATG10_3_prime_UTR_variant_allele_A	rs1019806_ATG10_3_prime_UTR_variant_allele_A	3' gaGUAUGGAAGAGAG-GUAGGGUGg 5'	5' acCGUGACAGCACCCUCAGUCCACa 3'	|:|: | | | | || :||||	105.00	-16.22	2 23	2 26	22	54.55%	68.18%	105.00	-16.22	105.00	1825	24	51	2	rs1019806	ATG10	Query; Max.Energy	G/A	A	G	1	5
hsa-miR-4783-3p	-17.92	A	hsa-miR-4783-3p vs rs1019806_ATG10_3_prime_UTR_variant_allele_A	rs1019806_ATG10_3_prime_UTR_variant_allele_A	3' cguCUG-CGCGGG-GU----UGUGGCCcc 5'	5' cguGACAGCACCCUCAGUCCACAUCUGca 3'	||| || ||| || |||:| |	85.00	-17.92	3 21	4 32	24	62.50%	66.67%	85.00	-17.92	85.00	1850	23	51	4	rs1019806	ATG10	Query; Max.Energy	G/A	A	G	1	5
hsa-miR-4786-5p	NA	A	hsa-miR-4786-5p vs rs1019806_ATG10_3_prime_UTR_variant_allele_A	rs1019806_ATG10_3_prime_UTR_variant_allele_A	NA	NA	NA	NA	NA	NA	NA	NA	NA	NA	NA	NA	NA	NA	NA	NA	NA	rs1019806	ATG10	Query; Max.Energy	G/A	A	G	1	5
hsa-miR-4788	NA	A	hsa-miR-4788 vs rs1019806_ATG10_3_prime_UTR_variant_allele_A	rs1019806_ATG10_3_prime_UTR_variant_allele_A	NA	NA	NA	NA	NA	NA	NA	NA	NA	NA	NA	NA	NA	NA	NA	NA	NA	rs1019806	ATG10	Query; Max.Energy	G/A	A	G	1	5
hsa-miR-4793-3p	-20.44	A	hsa-miR-4793-3p vs rs1019806_ATG10_3_prime_UTR_variant_allele_A	rs1019806_ATG10_3_prime_UTR_variant_allele_A	3' ucggucgguugagugucACGUCu 5'	5' cacccucaguccacaucUGCAGa 3'	|||||	100.00	-20.44	2 7	12 34	5	100.00%	100.00%	100.00	-20.44	100.00	1869	23	51	12	rs1019806	ATG10	Query; Max.Energy	G/A	A	G	1	5
hsa-miR-4800-5p	-17.32	A	hsa-miR-4800-5p vs rs1019806_ATG10_3_prime_UTR_variant_allele_A	rs1019806_ATG10_3_prime_UTR_variant_allele_A	3' aggaaggaaGGAGCCAGGUGa 5'	5' ugacagcacCCUCAGUCCACa 3'	|||| ||||||	128.00	-17.32	2 13	6 26	11	90.91%	90.91%	128.00	-17.32	128.00	1881	21	51	6	rs1019806	ATG10	Query; Max.Energy	G/A	A	G	1	5
hsa-miR-483-5p	NA	A	hsa-miR-483-5p vs rs1019806_ATG10_3_prime_UTR_variant_allele_A	rs1019806_ATG10_3_prime_UTR_variant_allele_A	NA	NA	NA	NA	NA	NA	NA	NA	NA	NA	NA	NA	NA	NA	NA	NA	NA	rs1019806	ATG10	Query; Max.Energy	G/A	A	G	1	5
hsa-miR-5047	-17.89	A	hsa-miR-5047 vs rs1019806_ATG10_3_prime_UTR_variant_allele_A	rs1019806_ATG10_3_prime_UTR_variant_allele_A	3' uggaauGUU-GGCGUCGACGUu 5'	5' cacccuCAGUCCACAUCUGCAg 3'	||: || || |||||	122.00	-17.89	2 16	12 33	15	73.33%	80.00%	122.00	-17.89	122.00	1917	21	51	12	rs1019806	ATG10	Query; Max.Energy	G/A	A	G	1	5
hsa-miR-509-3-5p	-18.88	A	hsa-miR-509-3-5p vs rs1019806_ATG10_3_prime_UTR_variant_allele_A	rs1019806_ATG10_3_prime_UTR_variant_allele_A	3' guacuaacGGUGCAGACGUCau 5'	5' cccucaguCCACAUCUGCAGau 3'	|||| |||||||	142.00	-18.88	3 15	14 35	12	91.67%	91.67%	142.00	-18.88	142.00	819	22	51	14	rs1019806	ATG10	Query; Max.Energy	G/A	A	G	1	5
hsa-miR-509-5p	-17.28	A	hsa-miR-509-5p vs rs1019806_ATG10_3_prime_UTR_variant_allele_A	rs1019806_ATG10_3_prime_UTR_variant_allele_A	3' acuaacGGUGACAGACGUCau 5'	5' cucaguCCAC-AUCUGCAGau 3'	|||| |||||||	133.00	-17.28	3 16	16 35	13	84.62%	84.62%	133.00	-17.28	133.00	531	21	51	16	rs1019806	ATG10	Query; Max.Energy	G/A	A	G	1	5
hsa-miR-5090	-22.23	A	hsa-miR-5090 vs rs1019806_ATG10_3_prime_UTR_variant_allele_A	rs1019806_ATG10_3_prime_UTR_variant_allele_A	3' guGGGA-UGUGGU-UAGACGgggcc 5'	5' caCCCUCAGUCCACAUCUGCagauu 3'	|||| | ||| ||||||	91.00	-22.23	6 22	12 36	18	77.78%	77.78%	91.00	-22.23	91.00	1923	23	51	12	rs1019806	ATG10	Query; Max.Energy	G/A	A	G	1	5
hsa-miR-5091	NA	A	hsa-miR-5091 vs rs1019806_ATG10_3_prime_UTR_variant_allele_A	rs1019806_ATG10_3_prime_UTR_variant_allele_A	NA	NA	NA	NA	NA	NA	NA	NA	NA	NA	NA	NA	NA	NA	NA	NA	NA	rs1019806	ATG10	Query; Max.Energy	G/A	A	G	1	5
hsa-miR-5196-5p	-20.55	A	hsa-miR-5196-5p vs rs1019806_ATG10_3_prime_UTR_variant_allele_A	rs1019806_ATG10_3_prime_UTR_variant_allele_A	3' ggguUGGGAG-CAGGGGAAGGga 5'	5' cagcACCCUCAGUCCACAUCUgc 3'	|||||| |||| | ||:	81.00	-20.55	3 19	9 31	17	76.47%	82.35%	81.00	-20.55	81.00	1946	22	51	9	rs1019806	ATG10	Query; Max.Energy	G/A	A	G	1	5
hsa-miR-532-5p	NA	A	hsa-miR-532-5p vs rs1019806_ATG10_3_prime_UTR_variant_allele_A	rs1019806_ATG10_3_prime_UTR_variant_allele_A	NA	NA	NA	NA	NA	NA	NA	NA	NA	NA	NA	NA	NA	NA	NA	NA	NA	rs1019806	ATG10	Query; Max.Energy	G/A	A	G	1	5
hsa-miR-542-5p	-17.81	A	hsa-miR-542-5p vs rs1019806_ATG10_3_prime_UTR_variant_allele_A	rs1019806_ATG10_3_prime_UTR_variant_allele_A	3' agaGCACUGUACUACUAGGGGcu 5'	5' cacCGUGACA-G--CACCCUCag 3'	||||||| | | ||:|	87.00	-17.81	3 21	1 20	18	66.67%	72.22%	87.00	-17.81	87.00	715	23	51	1	rs1019806	ATG10	Query; Max.Energy	G/A	A	G	1	5
hsa-miR-550a-3-5p	-16.78	A	hsa-miR-550a-3-5p vs rs1019806_ATG10_3_prime_UTR_variant_allele_A	rs1019806_ATG10_3_prime_UTR_variant_allele_A	3' gagaaUGAGGGAGUC-CGUGa 5'	5' ugacaGCACCCUCAGUCCACa 3'	:| ||||||| |||	95.00	-16.78	2 16	6 26	15	73.33%	80.00%	95.00	-16.78	95.00	724	20	51	6	rs1019806	ATG10	Query; Max.Energy	G/A	A	G	1	5
hsa-miR-550a-5p	-16.78	A	hsa-miR-550a-5p vs rs1019806_ATG10_3_prime_UTR_variant_allele_A	rs1019806_ATG10_3_prime_UTR_variant_allele_A	3' cccgagaaUGAGGGAGUC-CGUGa 5'	5' ccgugacaGCACCCUCAGUCCACa 3'	:| ||||||| |||	95.00	-16.78	2 16	3 26	15	73.33%	80.00%	95.00	-16.78	95.00	605	23	51	3	rs1019806	ATG10	Query; Max.Energy	G/A	A	G	1	5
hsa-miR-550b-2-5p	-20.27	A	hsa-miR-550b-2-5p vs rs1019806_ATG10_3_prime_UTR_variant_allele_A	rs1019806_ATG10_3_prime_UTR_variant_allele_A	3' acagaaUGAGGGAGUC-CGUGUa 5'	5' gugacaGCACCCUCAGUCCACAu 3'	:| ||||||| ||||	100.00	-20.27	2 17	5 27	16	75.00%	81.25%	100.00	-20.27	100.00	1404	22	51	5	rs1019806	ATG10	Query; Max.Energy	G/A	A	G	1	5
hsa-miR-557	-18.02	A	hsa-miR-557 vs rs1019806_ATG10_3_prime_UTR_variant_allele_A	rs1019806_ATG10_3_prime_UTR_variant_allele_A	3' ucuguucCGGGUGGGCACGUUUg 5'	5' acccucaGUCCACAUCUGCAGAu 3'	|:|||| : ||||:|	116.00	-18.02	2 17	13 35	15	66.67%	86.67%	116.00	-18.02	116.00	559	23	51	13	rs1019806	ATG10	Query; Max.Energy	G/A	A	G	1	5
hsa-miR-5694	-16.88	A	hsa-miR-5694 vs rs1019806_ATG10_3_prime_UTR_variant_allele_A	rs1019806_ATG10_3_prime_UTR_variant_allele_A	3' gacucugucaggguacUAGAc 5'	5' agcacccucaguccacAUCUg 3'	||||	80.00	-16.88	2 6	10 30	4	100.00%	100.00%	80.00	-16.88	80.00	2016	21	51	10	rs1019806	ATG10	Query; Max.Energy	G/A	A	G	1	5
hsa-miR-576-3p	-16.56	A	hsa-miR-576-3p vs rs1019806_ATG10_3_prime_UTR_variant_allele_A	rs1019806_ATG10_3_prime_UTR_variant_allele_A	3' cuaagguuaaaaAGGUGUAGAa 5'	5' cagcacccucagUCCACAUCUg 3'	|||||||||	150.00	-16.56	2 11	9 30	9	100.00%	100.00%	150.00	-16.56	150.00	582	22	51	9	rs1019806	ATG10	Query; Max.Energy	G/A	A	G	1	5
hsa-miR-604	NA	A	hsa-miR-604 vs rs1019806_ATG10_3_prime_UTR_variant_allele_A	rs1019806_ATG10_3_prime_UTR_variant_allele_A	NA	NA	NA	NA	NA	NA	NA	NA	NA	NA	NA	NA	NA	NA	NA	NA	NA	rs1019806	ATG10	Query; Max.Energy	G/A	A	G	1	5
hsa-miR-6087	NA	A	hsa-miR-6087 vs rs1019806_ATG10_3_prime_UTR_variant_allele_A	rs1019806_ATG10_3_prime_UTR_variant_allele_A	NA	NA	NA	NA	NA	NA	NA	NA	NA	NA	NA	NA	NA	NA	NA	NA	NA	rs1019806	ATG10	Query; Max.Energy	G/A	A	G	1	5
hsa-miR-611	-19.68	A	hsa-miR-611 vs rs1019806_ATG10_3_prime_UTR_variant_allele_A	rs1019806_ATG10_3_prime_UTR_variant_allele_A	3' caGUC-UGGGGCUCCCCAGGAGcg 5'	5' gaCAGCACCCUCA---GUCCACau 3'	||| ||||: | |||| |	100.00	-17.28	3 22	7 27	20	65.00%	70.00%	261.00	-53.48	100.00	633	23	51	7 29 1	rs1019806	ATG10	Query; Max.Energy	G/A	A	G	1	5
hsa-miR-611	-19.68	A	hsa-miR-611 vs rs1019806_ATG10_3_prime_UTR_variant_allele_A	rs1019806_ATG10_3_prime_UTR_variant_allele_A	3' caGUCUGGGGCUCCCCAGGAGcg 5'	5' ugCAGAUUAAGAGCUGAACUCuc 3'	||||:: ||| | |||	81.00	-19.68	3 22	29 51	19	57.89%	68.42%	261.00	-53.48	100.00	633	23	51	7 29 1	rs1019806	ATG10	Query; Max.Energy	G/A	A	G	1	5
hsa-miR-611	-19.68	A	hsa-miR-611 vs rs1019806_ATG10_3_prime_UTR_variant_allele_A	rs1019806_ATG10_3_prime_UTR_variant_allele_A	3' cagucuggggcuccccaGGAGcg 5'	5' ---caccgugacagcacCCUCag 3'	||||	80.00	-16.52	3 7	1 20	4	100.00%	100.00%	261.00	-53.48	100.00	633	23	51	7 29 1	rs1019806	ATG10	Query; Max.Energy	G/A	A	G	1	5
hsa-miR-612	-17.01	A	hsa-miR-612 vs rs1019806_ATG10_3_prime_UTR_variant_allele_A	rs1019806_ATG10_3_prime_UTR_variant_allele_A	3' uuccucgaGUCUUCGG-GACGGGUcg 5'	5' caccgugaCAGCACCCUCAGUCCAca 3'	||| | || | |:|||	92.00	-17.01	3 18	1 26	16	68.75%	75.00%	92.00	-17.01	92.00	634	25	51	1	rs1019806	ATG10	Query; Max.Energy	G/A	A	G	1	5
hsa-miR-6131	-17.34	A	hsa-miR-6131 vs rs1019806_ATG10_3_prime_UTR_variant_allele_A	rs1019806_ATG10_3_prime_UTR_variant_allele_A	3' gugAGG-GUAGA---CUGGUcgg 5'	5' cagUCCACAUCUGCAGAUUAaga 3'	||| ||||| ||::|	82.00	-17.34	4 17	18 40	17	64.71%	76.47%	82.00	-17.34	82.00	2068	19	51	18	rs1019806	ATG10	Query; Max.Energy	G/A	A	G	1	5
hsa-miR-6132	-17.94	A	hsa-miR-6132 vs rs1019806_ATG10_3_prime_UTR_variant_allele_A	rs1019806_ATG10_3_prime_UTR_variant_allele_A	3' acguUAGGGGUCGGGacga 5'	5' cagcACCCUCAGUCCacau 3'	| ||:|||:||	87.00	-17.94	5 16	9 27	11	72.73%	90.91%	87.00	-17.94	87.00	2069	19	51	9	rs1019806	ATG10	Query; Max.Energy	G/A	A	G	1	5
hsa-miR-6165	-18.71	A	hsa-miR-6165 vs rs1019806_ATG10_3_prime_UTR_variant_allele_A	rs1019806_ATG10_3_prime_UTR_variant_allele_A	3' gagGGGAGU---G-GAGGACGac 5'	5' gcaCCCUCAGUCCACAUCUGCag 3'	|||||| | | :||||	86.00	-18.71	3 17	11 33	18	66.67%	72.22%	86.00	-18.71	86.00	2072	19	51	11	rs1019806	ATG10	Query; Max.Energy	G/A	A	G	1	5
hsa-miR-619-3p	NA	A	hsa-miR-619-3p vs rs1019806_ATG10_3_prime_UTR_variant_allele_A	rs1019806_ATG10_3_prime_UTR_variant_allele_A	NA	NA	NA	NA	NA	NA	NA	NA	NA	NA	NA	NA	NA	NA	NA	NA	NA	rs1019806	ATG10	Query; Max.Energy	G/A	A	G	1	5
hsa-miR-622	NA	A	hsa-miR-622 vs rs1019806_ATG10_3_prime_UTR_variant_allele_A	rs1019806_ATG10_3_prime_UTR_variant_allele_A	NA	NA	NA	NA	NA	NA	NA	NA	NA	NA	NA	NA	NA	NA	NA	NA	NA	rs1019806	ATG10	Query; Max.Energy	G/A	A	G	1	5
hsa-miR-632	-16.75	A	hsa-miR-632 vs rs1019806_ATG10_3_prime_UTR_variant_allele_A	rs1019806_ATG10_3_prime_UTR_variant_allele_A	3' agGGUGUCCUUCGUCUGug 5'	5' guCCACA-UCUGCAGAUua 3'	||||| |||||:	111.00	-16.75	3 18	20 37	15	66.67%	73.33%	111.00	-16.75	111.00	666	19	51	20	rs1019806	ATG10	Query; Max.Energy	G/A	A	G	1	5
hsa-miR-639	NA	A	hsa-miR-639 vs rs1019806_ATG10_3_prime_UTR_variant_allele_A	rs1019806_ATG10_3_prime_UTR_variant_allele_A	NA	NA	NA	NA	NA	NA	NA	NA	NA	NA	NA	NA	NA	NA	NA	NA	NA	rs1019806	ATG10	Query; Max.Energy	G/A	A	G	1	5
hsa-miR-646	-16.70	A	hsa-miR-646 vs rs1019806_ATG10_3_prime_UTR_variant_allele_A	rs1019806_ATG10_3_prime_UTR_variant_allele_A	3' cgGAGUC-UCCGUCGACGaa 5'	5' ccCUCAGUCCACAUCUGCag 3'	||||| || ||||	100.00	-16.70	3 18	14 33	16	68.75%	68.75%	100.00	-16.70	100.00	681	19	51	14	rs1019806	ATG10	Query; Max.Energy	G/A	A	G	1	5
hsa-miR-6506-5p	-17.04	A	hsa-miR-6506-5p vs rs1019806_ATG10_3_prime_UTR_variant_allele_A	rs1019806_ATG10_3_prime_UTR_variant_allele_A	3' ugGUAUAAGUCA-CUGUAGG-GUCa 5'	5' agCACCCUCAGUCCACAUCUGCAGa 3'	|| ||||| |||||: |||	112.00	-17.04	2 22	10 34	22	68.18%	72.73%	196.00	-33.97	112.00	2091	23	51	10 1	rs1019806	ATG10	Query; Max.Energy	G/A	A	G	1	5
hsa-miR-6506-5p	-17.04	A	hsa-miR-6506-5p vs rs1019806_ATG10_3_prime_UTR_variant_allele_A	rs1019806_ATG10_3_prime_UTR_variant_allele_A	3' ugguauaagucacuguaGGGUCa 5'	5' --caccgugacagcaccCUCAGu 3'	|:|||	84.00	-16.93	2 7	1 21	5	80.00%	100.00%	196.00	-33.97	112.00	2091	23	51	10 1	rs1019806	ATG10	Query; Max.Energy	G/A	A	G	1	5
hsa-miR-6511b-5p	-23.43	A	hsa-miR-6511b-5p vs rs1019806_ATG10_3_prime_UTR_variant_allele_A	rs1019806_ATG10_3_prime_UTR_variant_allele_A	3' acaGUCGGGGUGAAG-ACGGACGUc 5'	5' cagCACCCUCAGUCCACAUCUGCAg 3'	|| ||:|| | | :|||||	112.00	-23.43	2 22	9 33	21	61.90%	71.43%	112.00	-23.43	112.00	2117	24	51	9	rs1019806	ATG10	Query; Max.Energy	G/A	A	G	1	5
hsa-miR-663a	NA	A	hsa-miR-663a vs rs1019806_ATG10_3_prime_UTR_variant_allele_A	rs1019806_ATG10_3_prime_UTR_variant_allele_A	NA	NA	NA	NA	NA	NA	NA	NA	NA	NA	NA	NA	NA	NA	NA	NA	NA	rs1019806	ATG10	Query; Max.Energy	G/A	A	G	1	5
hsa-miR-663b	NA	A	hsa-miR-663b vs rs1019806_ATG10_3_prime_UTR_variant_allele_A	rs1019806_ATG10_3_prime_UTR_variant_allele_A	NA	NA	NA	NA	NA	NA	NA	NA	NA	NA	NA	NA	NA	NA	NA	NA	NA	rs1019806	ATG10	Query; Max.Energy	G/A	A	G	1	5
hsa-miR-665	-16.74	A	hsa-miR-665 vs rs1019806_ATG10_3_prime_UTR_variant_allele_A	rs1019806_ATG10_3_prime_UTR_variant_allele_A	3' uccccGGAGUCG---GAGGACca 5'	5' agcacCCUCAGUCCACAUCUGca 3'	||||||: | :|||	86.00	-16.74	3 16	10 32	16	62.50%	75.00%	86.00	-16.74	86.00	802	20	51	10	rs1019806	ATG10	Query; Max.Energy	G/A	A	G	1	5
hsa-miR-671-5p	NA	A	hsa-miR-671-5p vs rs1019806_ATG10_3_prime_UTR_variant_allele_A	rs1019806_ATG10_3_prime_UTR_variant_allele_A	NA	NA	NA	NA	NA	NA	NA	NA	NA	NA	NA	NA	NA	NA	NA	NA	NA	rs1019806	ATG10	Query; Max.Energy	G/A	A	G	1	5
hsa-miR-6715b-5p	NA	A	hsa-miR-6715b-5p vs rs1019806_ATG10_3_prime_UTR_variant_allele_A	rs1019806_ATG10_3_prime_UTR_variant_allele_A	NA	NA	NA	NA	NA	NA	NA	NA	NA	NA	NA	NA	NA	NA	NA	NA	NA	rs1019806	ATG10	Query; Max.Energy	G/A	A	G	1	5
hsa-miR-6717-5p	-18.76	A	hsa-miR-6717-5p vs rs1019806_ATG10_3_prime_UTR_variant_allele_A	rs1019806_ATG10_3_prime_UTR_variant_allele_A	3' agagauguagGGGUGUAG-CGga 5'	5' gcacccucagUCCACAUCUGCag 3'	:||||||| ||	100.00	-18.76	3 13	11 33	11	81.82%	90.91%	100.00	-18.76	100.00	2116	22	51	11	rs1019806	ATG10	Query; Max.Energy	G/A	A	G	1	5
hsa-miR-6718-5p	-16.57	A	hsa-miR-6718-5p vs rs1019806_ATG10_3_prime_UTR_variant_allele_A	rs1019806_ATG10_3_prime_UTR_variant_allele_A	3' aguauucGGGAGACUGGUGau 5'	5' gacagcaCCCUCAGUCCACau 3'	||||| | ||||	110.00	-16.57	3 15	7 27	12	83.33%	83.33%	110.00	-16.57	110.00	2119	21	51	7	rs1019806	ATG10	Query; Max.Energy	G/A	A	G	1	5
hsa-miR-6720-5p	NA	A	hsa-miR-6720-5p vs rs1019806_ATG10_3_prime_UTR_variant_allele_A	rs1019806_ATG10_3_prime_UTR_variant_allele_A	NA	NA	NA	NA	NA	NA	NA	NA	NA	NA	NA	NA	NA	NA	NA	NA	NA	rs1019806	ATG10	Query; Max.Energy	G/A	A	G	1	5
hsa-miR-6721-5p	NA	A	hsa-miR-6721-5p vs rs1019806_ATG10_3_prime_UTR_variant_allele_A	rs1019806_ATG10_3_prime_UTR_variant_allele_A	NA	NA	NA	NA	NA	NA	NA	NA	NA	NA	NA	NA	NA	NA	NA	NA	NA	rs1019806	ATG10	Query; Max.Energy	G/A	A	G	1	5
hsa-miR-6722-3p	-21.07	A	hsa-miR-6722-3p vs rs1019806_ATG10_3_prime_UTR_variant_allele_A	rs1019806_ATG10_3_prime_UTR_variant_allele_A	3' ggaccGGGUGGGCUGGGGACGu 5'	5' gcaccCUCAGUCCACAUCUGCa 3'	|:|| :| || :||||	113.00	-21.07	2 18	11 32	16	62.50%	81.25%	193.00	-37.12	113.00	2125	22	51	11 1	rs1019806	ATG10	Query; Max.Energy	G/A	A	G	1	5
hsa-miR-6722-3p	-21.07	A	hsa-miR-6722-3p vs rs1019806_ATG10_3_prime_UTR_variant_allele_A	rs1019806_ATG10_3_prime_UTR_variant_allele_A	3' ggaccgggugggcugGGGAcgu 5'	5' --caccgugacagcaCCCUcag 3'	||||	80.00	-16.05	4 8	1 20	4	100.00%	100.00%	193.00	-37.12	113.00	2125	22	51	11 1	rs1019806	ATG10	Query; Max.Energy	G/A	A	G	1	5
hsa-miR-6724-5p	-17.92	A	hsa-miR-6724-5p vs rs1019806_ATG10_3_prime_UTR_variant_allele_A	rs1019806_ATG10_3_prime_UTR_variant_allele_A	3' ggggugcgggcggcgccCGGGUc 5'	5' ccgugacagcacccucaGUCCAc 3'	|:|||	84.00	-17.92	2 7	3 25	5	80.00%	100.00%	84.00	-17.92	84.00	2127	23	51	3	rs1019806	ATG10	Query; Max.Energy	G/A	A	G	1	5
hsa-miR-6727-5p	-18.78	A	hsa-miR-6727-5p vs rs1019806_ATG10_3_prime_UTR_variant_allele_A	rs1019806_ATG10_3_prime_UTR_variant_allele_A	3' gcgaggGUCGGCGGA--CGGGgcuc 5'	5' ccgugaCAGCACCCUCAGUCCacau 3'	|||| ||| |:||	80.00	-18.78	5 18	3 27	15	66.67%	73.33%	80.00	-18.78	80.00	2132	23	51	3	rs1019806	ATG10	Query; Max.Energy	G/A	A	G	1	5
hsa-miR-6728-5p	-24.01	A	hsa-miR-6728-5p vs rs1019806_ATG10_3_prime_UTR_variant_allele_A	rs1019806_ATG10_3_prime_UTR_variant_allele_A	3' ggGGAGACCAGGAUGGUAGG-GUu 5'	5' acCCUC-AGUCC-A-CAUCUGCAg 3'	|||| |||| | ||||: ||	103.00	-24.01	2 22	13 33	21	71.43%	76.19%	103.00	-24.01	103.00	2134	23	51	13	rs1019806	ATG10	Query; Max.Energy	G/A	A	G	1	5
hsa-miR-6730-5p	-24.31	A	hsa-miR-6730-5p vs rs1019806_ATG10_3_prime_UTR_variant_allele_A	rs1019806_ATG10_3_prime_UTR_variant_allele_A	3' agACUGUUG-GGGAG------GUGGAaaga 5'	5' cgUGACAGCACCCUCAGUCCACAUCUgcag 3'	|||||:| ||||| ||:||	87.00	-24.31	5 22	4 33	24	62.50%	70.83%	87.00	-24.31	87.00	2138	23	51	4	rs1019806	ATG10	Query; Max.Energy	G/A	A	G	1	5
hsa-miR-6740-5p	NA	A	hsa-miR-6740-5p vs rs1019806_ATG10_3_prime_UTR_variant_allele_A	rs1019806_ATG10_3_prime_UTR_variant_allele_A	NA	NA	NA	NA	NA	NA	NA	NA	NA	NA	NA	NA	NA	NA	NA	NA	NA	rs1019806	ATG10	Query; Max.Energy	G/A	A	G	1	5
hsa-miR-6742-5p	-19.90	A	hsa-miR-6742-5p vs rs1019806_ATG10_3_prime_UTR_variant_allele_A	rs1019806_ATG10_3_prime_UTR_variant_allele_A	3' uugucgacccaGGGUGGGGUGa 5'	5' gugacagcaccCUCAGUCCACa 3'	|:|| :||||	103.00	-19.90	2 12	5 26	10	70.00%	90.00%	103.00	-19.90	103.00	2162	22	51	5	rs1019806	ATG10	Query; Max.Energy	G/A	A	G	1	5
hsa-miR-6747-5p	-21.20	A	hsa-miR-6747-5p vs rs1019806_ATG10_3_prime_UTR_variant_allele_A	rs1019806_ATG10_3_prime_UTR_variant_allele_A	3' acaagacGGAGAAAGGUGUGGGga 5'	5' acagcacCCUCAGUCCACAUCUgc 3'	|||| ||||||:|:	117.00	-21.20	3 18	8 31	15	73.33%	86.67%	117.00	-21.20	117.00	2171	24	51	8	rs1019806	ATG10	Query; Max.Energy	G/A	A	G	1	5
hsa-miR-6748-5p	-19.95	A	hsa-miR-6748-5p vs rs1019806_ATG10_3_prime_UTR_variant_allele_A	rs1019806_ATG10_3_prime_UTR_variant_allele_A	3' uuaGGUCAGGAAGGGUGGGUGu 5'	5' cccUCAGUC---CACAUCUGCa 3'	:||||| | ||:|::|	103.00	-19.95	2 20	14 32	18	55.56%	77.78%	103.00	-19.95	103.00	2173	22	51	14	rs1019806	ATG10	Query; Max.Energy	G/A	A	G	1	5
hsa-miR-6749-5p	-20.87	A	hsa-miR-6749-5p vs rs1019806_ATG10_3_prime_UTR_variant_allele_A	rs1019806_ATG10_3_prime_UTR_variant_allele_A	3' cgaggggGUUGGGGUCCGGgcu 5'	5' gugacagCACCCUCAGUCCaca 3'	|| ||:||| ||	91.00	-20.87	4 16	5 26	12	75.00%	83.33%	91.00	-20.87	91.00	2175	22	51	5	rs1019806	ATG10	Query; Max.Energy	G/A	A	G	1	5
hsa-miR-675-5p	-18.22	A	hsa-miR-675-5p vs rs1019806_ATG10_3_prime_UTR_variant_allele_A	rs1019806_ATG10_3_prime_UTR_variant_allele_A	3' gugacacccGGGAG--AGGCGUGGu 5'	5' gugacagcaCCCUCAGUCCACAUCu 3'	||||| ||| ||:|	109.00	-18.22	2 15	5 29	15	73.33%	80.00%	109.00	-18.22	109.00	766	23	51	5	rs1019806	ATG10	Query; Max.Energy	G/A	A	G	1	5
hsa-miR-6752-5p	-25.08	A	hsa-miR-6752-5p vs rs1019806_ATG10_3_prime_UTR_variant_allele_A	rs1019806_ATG10_3_prime_UTR_variant_allele_A	3' cggGGGACCGAGGUGUGGGGGg 5'	5' -caCCGUG--ACAGCACCCUCa 3'	|| || | :|||||:|	128.00	-19.98	2 20	1 19	18	61.11%	72.22%	235.00	-45.06	128.00	2181	22	51	1 11	rs1019806	ATG10	Query; Max.Energy	G/A	A	G	1	5
hsa-miR-6752-5p	-25.08	A	hsa-miR-6752-5p vs rs1019806_ATG10_3_prime_UTR_variant_allele_A	rs1019806_ATG10_3_prime_UTR_variant_allele_A	3' cggGGGACCGAGGUGUGGGGGg 5'	5' gcaCCCUCAGUCCACAUCUGCa 3'	|||| ||||||:|: |	107.00	-25.08	2 20	11 32	18	66.67%	77.78%	235.00	-45.06	128.00	2181	22	51	1 11	rs1019806	ATG10	Query; Max.Energy	G/A	A	G	1	5
hsa-miR-6753-5p	NA	A	hsa-miR-6753-5p vs rs1019806_ATG10_3_prime_UTR_variant_allele_A	rs1019806_ATG10_3_prime_UTR_variant_allele_A	NA	NA	NA	NA	NA	NA	NA	NA	NA	NA	NA	NA	NA	NA	NA	NA	NA	rs1019806	ATG10	Query; Max.Energy	G/A	A	G	1	5
hsa-miR-6756-5p	-26.78	A	hsa-miR-6756-5p vs rs1019806_ATG10_3_prime_UTR_variant_allele_A	rs1019806_ATG10_3_prime_UTR_variant_allele_A	3' ucgggGUGGAGGUCGGGGUGgga 5'	5' gacagCACCCUCAG-UCCACauc 3'	|||| :||| :||||	108.00	-26.78	4 19	7 28	15	73.33%	86.67%	208.00	-45.50	108.00	2189	23	51	7 1	rs1019806	ATG10	Query; Max.Energy	G/A	A	G	1	5
hsa-miR-6756-5p	-26.78	A	hsa-miR-6756-5p vs rs1019806_ATG10_3_prime_UTR_variant_allele_A	rs1019806_ATG10_3_prime_UTR_variant_allele_A	3' ucgggguggaggucgggGUGGGa 5'	5' ------caccgugacagCACCCu 3'	|||||	100.00	-18.72	2 7	1 17	5	100.00%	100.00%	208.00	-45.50	108.00	2189	23	51	7 1	rs1019806	ATG10	Query; Max.Energy	G/A	A	G	1	5
hsa-miR-6757-5p	-16.04	A	hsa-miR-6757-5p vs rs1019806_ATG10_3_prime_UTR_variant_allele_A	rs1019806_ATG10_3_prime_UTR_variant_allele_A	3' agUAGGA-CCGGAGGGUAGGgau 5'	5' gcACCCUCAGUC-CACAUCUgca 3'	| ||| |:| | ||||:	93.00	-16.04	4 21	11 32	18	61.11%	72.22%	93.00	-16.04	93.00	2191	22	51	11	rs1019806	ATG10	Query; Max.Energy	G/A	A	G	1	5
hsa-miR-6758-5p	-16.49	A	hsa-miR-6758-5p vs rs1019806_ATG10_3_prime_UTR_variant_allele_A	rs1019806_ATG10_3_prime_UTR_variant_allele_A	3' ugUAGU-GUAGGAAGG-GGAGAgau 5'	5' acAGCACCCUCAGUCCACAUCUgca 3'	| || | || ||| | |||	83.00	-16.49	4 22	8 32	20	65.00%	65.00%	83.00	-16.49	83.00	2193	23	51	8	rs1019806	ATG10	Query; Max.Energy	G/A	A	G	1	5
hsa-miR-6759-5p	-16.24	A	hsa-miR-6759-5p vs rs1019806_ATG10_3_prime_UTR_variant_allele_A	rs1019806_ATG10_3_prime_UTR_variant_allele_A	3' uguCUGAAGACGGG--UGGGUGUu 5'	5' cguGACAGCACCCUCAGUCCACAu 3'	||| | ||: ::|||||	114.00	-16.24	2 20	4 27	20	55.00%	70.00%	114.00	-16.24	114.00	2195	22	51	4	rs1019806	ATG10	Query; Max.Energy	G/A	A	G	1	5
hsa-miR-6763-5p	-20.75	A	hsa-miR-6763-5p vs rs1019806_ATG10_3_prime_UTR_variant_allele_A	rs1019806_ATG10_3_prime_UTR_variant_allele_A	3' gaggggucggugaGGGGUc 5'	5' accgugacagcacCCUCAg 3'	||:||	84.00	-20.75	2 7	2 20	5	80.00%	100.00%	84.00	-20.75	84.00	2203	19	51	2	rs1019806	ATG10	Query; Max.Energy	G/A	A	G	1	5
hsa-miR-6765-5p	-24.75	A	hsa-miR-6765-5p vs rs1019806_ATG10_3_prime_UTR_variant_allele_A	rs1019806_ATG10_3_prime_UTR_variant_allele_A	3' ugugugggaggaccggggcGGAGUg 5'	5' -----caccgugacagcacCCUCAg 3'	|||||	100.00	-16.27	2 7	1 20	5	100.00%	100.00%	189.00	-41.02	100.00	2207	25	51	1 9	rs1019806	ATG10	Query; Max.Energy	G/A	A	G	1	5
hsa-miR-6765-5p	-24.75	A	hsa-miR-6765-5p vs rs1019806_ATG10_3_prime_UTR_variant_allele_A	rs1019806_ATG10_3_prime_UTR_variant_allele_A	3' ugUGUGGGAGGACCGGGGCGGA-GUg 5'	5' caGCACCCU-CAGUCCACAUCUGCAg 3'	:|||||| | | || | :|| ||	89.00	-24.75	2 24	9 33	23	65.22%	73.91%	189.00	-41.02	100.00	2207	25	51	1 9	rs1019806	ATG10	Query; Max.Energy	G/A	A	G	1	5
hsa-miR-6767-5p	-16.82	A	hsa-miR-6767-5p vs rs1019806_ATG10_3_prime_UTR_variant_allele_A	rs1019806_ATG10_3_prime_UTR_variant_allele_A	3' agaGGUACACAGGGACAGACGcu 5'	5' gcaCCCUCAGUCCACAUCUGCag 3'	|| | |||| |||||	108.00	-16.82	3 21	11 33	18	66.67%	66.67%	108.00	-16.82	108.00	2211	23	51	11	rs1019806	ATG10	Query; Max.Energy	G/A	A	G	1	5
hsa-miR-6769b-5p	-19.03	A	hsa-miR-6769b-5p vs rs1019806_ATG10_3_prime_UTR_variant_allele_A	rs1019806_ATG10_3_prime_UTR_variant_allele_A	3' cgUGAAGAGGAGGGGUGGGUGgu 5'	5' ugACAGCACC-CUCAGUCCACau 3'	|| | || |:| ::||||	103.00	-19.03	3 22	6 27	19	57.89%	73.68%	103.00	-19.03	103.00	2397	23	51	6	rs1019806	ATG10	Query; Max.Energy	G/A	A	G	1	5
hsa-miR-6772-5p	-18.39	A	hsa-miR-6772-5p vs rs1019806_ATG10_3_prime_UTR_variant_allele_A	rs1019806_ATG10_3_prime_UTR_variant_allele_A	3' ggaGUCGAGGUCGGAUGUGGGu 5'	5' cagCACCCUCAGUCCACAUCUg 3'	|| | :|||:| |||:|:	107.00	-18.39	2 20	9 30	18	61.11%	83.33%	107.00	-18.39	107.00	2221	22	51	9	rs1019806	ATG10	Query; Max.Energy	G/A	A	G	1	5
hsa-miR-6774-5p	-20.57	A	hsa-miR-6774-5p vs rs1019806_ATG10_3_prime_UTR_variant_allele_A	rs1019806_ATG10_3_prime_UTR_variant_allele_A	3' guaUGUCCCAGGGAGGACGGGUuca 5'	5' gugACA-GCACCCU-CAGUCCAcau 3'	||| | |||| | |:|||	102.00	-20.57	4 23	5 27	19	68.42%	73.68%	188.00	-36.89	102.00	2225	25	51	5 16	rs1019806	ATG10	Query; Max.Energy	G/A	A	G	1	5
hsa-miR-6774-5p	-20.57	A	hsa-miR-6774-5p vs rs1019806_ATG10_3_prime_UTR_variant_allele_A	rs1019806_ATG10_3_prime_UTR_variant_allele_A	3' guaugucccagGGAGGACGGGUUCa 5'	5' cucaguccacaUCUGCAGAUUAAGa 3'	:|| | | ::|||	86.00	-16.32	2 15	16 40	13	53.85%	76.92%	188.00	-36.89	102.00	2225	25	51	5 16	rs1019806	ATG10	Query; Max.Energy	G/A	A	G	1	5
hsa-miR-6775-5p	-20.66	A	hsa-miR-6775-5p vs rs1019806_ATG10_3_prime_UTR_variant_allele_A	rs1019806_ATG10_3_prime_UTR_variant_allele_A	3' ggUCGGAGGGAGG-GGGUACGgggcu 5'	5' gcACCCUCAGUCCACAUCUGCagauu 3'	| |||| ||| | : |||	82.00	-20.66	6 24	11 36	19	63.16%	68.42%	82.00	-20.66	82.00	2227	25	51	11	rs1019806	ATG10	Query; Max.Energy	G/A	A	G	1	5
hsa-miR-6777-5p	NA	A	hsa-miR-6777-5p vs rs1019806_ATG10_3_prime_UTR_variant_allele_A	rs1019806_ATG10_3_prime_UTR_variant_allele_A	NA	NA	NA	NA	NA	NA	NA	NA	NA	NA	NA	NA	NA	NA	NA	NA	NA	rs1019806	ATG10	Query; Max.Energy	G/A	A	G	1	5
hsa-miR-6782-5p	-21.23	A	hsa-miR-6782-5p vs rs1019806_ATG10_3_prime_UTR_variant_allele_A	rs1019806_ATG10_3_prime_UTR_variant_allele_A	3' uguggggacuuaaggggGUGGGGau 5'	5' ------caccgugacagCACCCUca 3'	|||||:	104.00	-16.31	3 9	1 19	6	83.33%	100.00%	208.00	-37.54	104.00	2241	25	51	1 10	rs1019806	ATG10	Query; Max.Energy	G/A	A	G	1	5
hsa-miR-6782-5p	-21.23	A	hsa-miR-6782-5p vs rs1019806_ATG10_3_prime_UTR_variant_allele_A	rs1019806_ATG10_3_prime_UTR_variant_allele_A	3' ugugGGGACUUAAGGGGGUGGGGAu 5'	5' agcaCCCUCAGU----CCACAUCUg 3'	|||| |:| |||| :||	104.00	-21.23	2 22	10 30	20	60.00%	70.00%	208.00	-37.54	104.00	2241	25	51	1 10	rs1019806	ATG10	Query; Max.Energy	G/A	A	G	1	5
hsa-miR-6784-5p	-20.79	A	hsa-miR-6784-5p vs rs1019806_ATG10_3_prime_UTR_variant_allele_A	rs1019806_ATG10_3_prime_UTR_variant_allele_A	3' gggaGUGGGUUUCGGGgccg 5'	5' acagCACCCUCAGUCCacau 3'	||||| ||:||	88.00	-20.79	5 17	8 27	12	75.00%	83.33%	88.00	-20.79	88.00	2245	20	51	8	rs1019806	ATG10	Query; Max.Energy	G/A	A	G	1	5
hsa-miR-6786-5p	-24.75	A	hsa-miR-6786-5p vs rs1019806_ATG10_3_prime_UTR_variant_allele_A	rs1019806_ATG10_3_prime_UTR_variant_allele_A	3' ugCG-GGGAGGCCGGGGUGGcg 5'	5' caGCACCCUCAGUCCACAUCug 3'	|| ||||| | || ||:|	102.00	-24.75	3 20	9 30	18	72.22%	77.78%	102.00	-24.75	102.00	2249	21	51	9	rs1019806	ATG10	Query; Max.Energy	G/A	A	G	1	5
hsa-miR-6787-5p	-18.35	A	hsa-miR-6787-5p vs rs1019806_ATG10_3_prime_UTR_variant_allele_A	rs1019806_ATG10_3_prime_UTR_variant_allele_A	3' cguCGGUCGAGAUGGGGGCGGu 5'	5' cguGACAGCAC--CCUCAGUCc 3'	| |||| | ||:| |:|	92.00	-18.35	2 20	4 23	18	61.11%	72.22%	92.00	-18.35	92.00	2251	22	51	4	rs1019806	ATG10	Query; Max.Energy	G/A	A	G	1	5
hsa-miR-6792-5p	NA	A	hsa-miR-6792-5p vs rs1019806_ATG10_3_prime_UTR_variant_allele_A	rs1019806_ATG10_3_prime_UTR_variant_allele_A	NA	NA	NA	NA	NA	NA	NA	NA	NA	NA	NA	NA	NA	NA	NA	NA	NA	rs1019806	ATG10	Query; Max.Energy	G/A	A	G	1	5
hsa-miR-6793-5p	-21.94	A	hsa-miR-6793-5p vs rs1019806_ATG10_3_prime_UTR_variant_allele_A	rs1019806_ATG10_3_prime_UTR_variant_allele_A	3' agugggguUGGGUCUUGGGUGu 5'	5' gugacagcACCCUCAGUCCACa 3'	|||| |::||||	122.00	-21.94	2 15	5 26	13	69.23%	84.62%	122.00	-21.94	122.00	2263	22	51	5	rs1019806	ATG10	Query; Max.Energy	G/A	A	G	1	5
hsa-miR-6794-5p	-27.54	A	hsa-miR-6794-5p vs rs1019806_ATG10_3_prime_UTR_variant_allele_A	rs1019806_ATG10_3_prime_UTR_variant_allele_A	3' cgaGUGGGGGUCAGGGGGAc 5'	5' cagCACCCUCAGUCCACAUc 3'	|||||:|||||| | |	117.00	-27.54	2 18	9 28	16	81.25%	87.50%	117.00	-27.54	117.00	2265	20	51	9	rs1019806	ATG10	Query; Max.Energy	G/A	A	G	1	5
hsa-miR-6795-5p	-19.88	A	hsa-miR-6795-5p vs rs1019806_ATG10_3_prime_UTR_variant_allele_A	rs1019806_ATG10_3_prime_UTR_variant_allele_A	3' ugucggagaguaggacaGGGGGgu 5'	5' ----caccgugacagcaCCCUCag 3'	|||:|	84.00	-16.56	3 8	1 20	5	80.00%	100.00%	166.00	-36.44	84.00	2267	24	51	1 3	rs1019806	ATG10	Query; Max.Energy	G/A	A	G	1	5
hsa-miR-6795-5p	-19.88	A	hsa-miR-6795-5p vs rs1019806_ATG10_3_prime_UTR_variant_allele_A	rs1019806_ATG10_3_prime_UTR_variant_allele_A	3' ugucggagaGUAGGA--CAGGGGggu 5'	5' ccgugacagCACCCUCAGUCCACauc 3'	|| ||| |||| |	82.00	-19.88	4 16	3 28	14	71.43%	71.43%	166.00	-36.44	84.00	2267	24	51	1 3	rs1019806	ATG10	Query; Max.Energy	G/A	A	G	1	5
hsa-miR-6796-5p	-18.60	A	hsa-miR-6796-5p vs rs1019806_ATG10_3_prime_UTR_variant_allele_A	rs1019806_ATG10_3_prime_UTR_variant_allele_A	3' guCGGUCGAGAGGUUGGGGUGUu 5'	5' guGACAGCACCCUCAGUCCACAu 3'	| |||| | |: | :|||||	121.00	-18.60	2 22	5 27	20	65.00%	75.00%	121.00	-18.60	121.00	2269	23	51	5	rs1019806	ATG10	Query; Max.Energy	G/A	A	G	1	5
hsa-miR-6799-5p	-18.47	A	hsa-miR-6799-5p vs rs1019806_ATG10_3_prime_UTR_variant_allele_A	rs1019806_ATG10_3_prime_UTR_variant_allele_A	3' ggucGGGACGUGUGGAGGGg 5'	5' --caCCGUG-ACAGCACCCu 3'	|| || ||| | |||	94.00	-16.22	2 17	1 17	15	73.33%	73.33%	183.00	-34.69	94.00	2275	20	51	1 14	rs1019806	ATG10	Query; Max.Energy	G/A	A	G	1	5
hsa-miR-6799-5p	-18.47	A	hsa-miR-6799-5p vs rs1019806_ATG10_3_prime_UTR_variant_allele_A	rs1019806_ATG10_3_prime_UTR_variant_allele_A	3' ggucgggACGUGUGGAGGgg 5'	5' cccucagUCCACAUCUGCag 3'	| ||||:|| |	89.00	-18.47	3 14	14 33	11	72.73%	81.82%	183.00	-34.69	94.00	2275	20	51	1 14	rs1019806	ATG10	Query; Max.Energy	G/A	A	G	1	5
hsa-miR-6800-5p	-17.13	A	hsa-miR-6800-5p vs rs1019806_ATG10_3_prime_UTR_variant_allele_A	rs1019806_ATG10_3_prime_UTR_variant_allele_A	3' ggCG-GGGACUGA-CAGUGGAUg 5'	5' caGCACCCUCAGUCCACAUCUGc 3'	|| |||| | | ||:||:	89.00	-17.13	2 20	9 31	20	60.00%	70.00%	172.00	-33.73	89.00	2277	21	51	9 1	rs1019806	ATG10	Query; Max.Energy	G/A	A	G	1	5
hsa-miR-6800-5p	-17.13	A	hsa-miR-6800-5p vs rs1019806_ATG10_3_prime_UTR_variant_allele_A	rs1019806_ATG10_3_prime_UTR_variant_allele_A	3' ggcgGGGACUGACAGUGGaug 5'	5' --caCCGUGAC-AGCACCcuc 3'	|| |||| ||||	83.00	-16.60	4 18	1 18	14	71.43%	71.43%	172.00	-33.73	89.00	2277	21	51	9 1	rs1019806	ATG10	Query; Max.Energy	G/A	A	G	1	5
hsa-miR-6803-5p	-27.20	A	hsa-miR-6803-5p vs rs1019806_ATG10_3_prime_UTR_variant_allele_A	rs1019806_ATG10_3_prime_UTR_variant_allele_A	3' ugcgGGUCGGGGGGUGGGGGUc 5'	5' --caCCGUGACAGCACCCUCAg 3'	||: | |||||:||	130.00	-24.95	2 19	1 20	17	58.82%	70.59%	231.00	-52.15	130.00	2283	22	51	1 13	rs1019806	ATG10	Query; Max.Energy	G/A	A	G	1	5
hsa-miR-6803-5p	-27.20	A	hsa-miR-6803-5p vs rs1019806_ATG10_3_prime_UTR_variant_allele_A	rs1019806_ATG10_3_prime_UTR_variant_allele_A	3' ugcGGGUCGGGGGGUGGGGGUc 5'	5' accCUCAG-UCCACAUCUGCAg 3'	|:||| :|| ||:|: ||	101.00	-27.20	2 20	13 33	18	61.11%	83.33%	231.00	-52.15	130.00	2283	22	51	1 13	rs1019806	ATG10	Query; Max.Energy	G/A	A	G	1	5
hsa-miR-6806-5p	NA	A	hsa-miR-6806-5p vs rs1019806_ATG10_3_prime_UTR_variant_allele_A	rs1019806_ATG10_3_prime_UTR_variant_allele_A	NA	NA	NA	NA	NA	NA	NA	NA	NA	NA	NA	NA	NA	NA	NA	NA	NA	rs1019806	ATG10	Query; Max.Energy	G/A	A	G	1	5
hsa-miR-6808-5p	-17.51	A	hsa-miR-6808-5p vs rs1019806_ATG10_3_prime_UTR_variant_allele_A	rs1019806_ATG10_3_prime_UTR_variant_allele_A	3' guaccaGGGU--GGAG-GGACGgac 5'	5' agcaccCUCAGUCCACAUCUGCaga 3'	|:|| || | :||||	90.00	-17.51	4 17	10 34	16	62.50%	75.00%	90.00	-17.51	90.00	2293	22	51	10	rs1019806	ATG10	Query; Max.Energy	G/A	A	G	1	5
hsa-miR-6810-5p	-22.94	A	hsa-miR-6810-5p vs rs1019806_ATG10_3_prime_UTR_variant_allele_A	rs1019806_ATG10_3_prime_UTR_variant_allele_A	3' cgGUAC-GACUAGGGA--CAGGGGUa 5'	5' acCGUGACAGCACCCUCAGUCCACAu 3'	|:|| | | |||| |||| ||	123.00	-22.94	2 22	2 27	23	65.22%	69.57%	123.00	-22.94	123.00	2297	23	51	2	rs1019806	ATG10	Query; Max.Energy	G/A	A	G	1	5
hsa-miR-6819-5p	-18.17	A	hsa-miR-6819-5p vs rs1019806_ATG10_3_prime_UTR_variant_allele_A	rs1019806_ATG10_3_prime_UTR_variant_allele_A	3' cgaGGAACCGGGAGGUGGG-GUu 5'	5' cacCCUCAGUCC-ACAUCUGCAg 3'	||| |:|| ||:|: ||	85.00	-18.17	2 20	12 33	19	57.89%	73.68%	85.00	-18.17	85.00	2315	22	51	12	rs1019806	ATG10	Query; Max.Energy	G/A	A	G	1	5
hsa-miR-6821-5p	NA	A	hsa-miR-6821-5p vs rs1019806_ATG10_3_prime_UTR_variant_allele_A	rs1019806_ATG10_3_prime_UTR_variant_allele_A	NA	NA	NA	NA	NA	NA	NA	NA	NA	NA	NA	NA	NA	NA	NA	NA	NA	rs1019806	ATG10	Query; Max.Energy	G/A	A	G	1	5
hsa-miR-6823-5p	-18.09	A	hsa-miR-6823-5p vs rs1019806_ATG10_3_prime_UTR_variant_allele_A	rs1019806_ATG10_3_prime_UTR_variant_allele_A	3' ucGUUG-GGGAUGGUUGGGacu 5'	5' gaCAGCACCCU--CAGUCCaca 3'	||:| |||| ||::||	87.00	-18.09	4 20	7 26	17	64.71%	82.35%	87.00	-18.09	87.00	2323	21	51	7	rs1019806	ATG10	Query; Max.Energy	G/A	A	G	1	5
hsa-miR-6825-5p	-18.43	A	hsa-miR-6825-5p vs rs1019806_ATG10_3_prime_UTR_variant_allele_A	rs1019806_ATG10_3_prime_UTR_variant_allele_A	3' uacgACUGAGGUGUGGAGgggu 5'	5' accgUGACAGCAC-CCUCaguc 3'	|||| ||| ||||	100.00	-17.73	5 19	2 22	14	78.57%	78.57%	191.00	-36.16	100.00	2327	22	51	2 13	rs1019806	ATG10	Query; Max.Energy	G/A	A	G	1	5
hsa-miR-6825-5p	-18.43	A	hsa-miR-6825-5p vs rs1019806_ATG10_3_prime_UTR_variant_allele_A	rs1019806_ATG10_3_prime_UTR_variant_allele_A	3' uacGACUGAGGUGUGGAGGggu 5'	5' accCUCAGUCCACAUCUGCaga 3'	|| | ||||||:|| |	91.00	-18.43	4 20	13 34	16	75.00%	81.25%	191.00	-36.16	100.00	2327	22	51	2 13	rs1019806	ATG10	Query; Max.Energy	G/A	A	G	1	5
hsa-miR-6831-5p	-21.79	A	hsa-miR-6831-5p vs rs1019806_ATG10_3_prime_UTR_variant_allele_A	rs1019806_ATG10_3_prime_UTR_variant_allele_A	3' cuGGAGGAGGAGUGUGAGAUGgau 5'	5' acCCUCAGUC-CACA-UCUGCaga 3'	|||| :| |||| |||:|	106.00	-21.79	4 23	13 34	19	68.42%	78.95%	106.00	-21.79	106.00	2339	24	51	13	rs1019806	ATG10	Query; Max.Energy	G/A	A	G	1	5
hsa-miR-6833-5p	-18.92	A	hsa-miR-6833-5p vs rs1019806_ATG10_3_prime_UTR_variant_allele_A	rs1019806_ATG10_3_prime_UTR_variant_allele_A	3' aaagaggaggguagaAGGUGUg 5'	5' ugacagcacccucagUCCACAu 3'	||||||	120.00	-18.92	2 8	6 27	6	100.00%	100.00%	120.00	-18.92	120.00	2343	22	51	6	rs1019806	ATG10	Query; Max.Energy	G/A	A	G	1	5
hsa-miR-6849-5p	-21.49	A	hsa-miR-6849-5p vs rs1019806_ATG10_3_prime_UTR_variant_allele_A	rs1019806_ATG10_3_prime_UTR_variant_allele_A	3' aggUGU-GUGAGGGGAUAGGUGag 5'	5' gugACAGCAC-CCUCAGUCCACau 3'	||| ||| ||:| :|||||	129.00	-21.49	3 21	5 27	19	73.68%	84.21%	129.00	-21.49	129.00	2375	23	51	5	rs1019806	ATG10	Query; Max.Energy	G/A	A	G	1	5
hsa-miR-6850-5p	-16.88	A	hsa-miR-6850-5p vs rs1019806_ATG10_3_prime_UTR_variant_allele_A	rs1019806_ATG10_3_prime_UTR_variant_allele_A	3' gcGGGGCCGGUCGCAAGGCGUg 5'	5' acCCUCAGUCCAC-AUCUGCAg 3'	||:| |:| | ||:|||	106.00	-16.88	2 21	13 33	19	57.89%	73.68%	106.00	-16.88	106.00	2377	22	51	13	rs1019806	ATG10	Query; Max.Energy	G/A	A	G	1	5
hsa-miR-6851-5p	-21.13	A	hsa-miR-6851-5p vs rs1019806_ATG10_3_prime_UTR_variant_allele_A	rs1019806_ATG10_3_prime_UTR_variant_allele_A	3' cgaccGGGGAUCAUGGUGGAGGa 5'	5' cagcaCCCUCAGU-CCACAUCUg 3'	|||: ||| |||| ||:	116.00	-21.13	2 19	9 30	17	70.59%	82.35%	116.00	-21.13	116.00	2379	23	51	9	rs1019806	ATG10	Query; Max.Energy	G/A	A	G	1	5
hsa-miR-6853-5p	NA	A	hsa-miR-6853-5p vs rs1019806_ATG10_3_prime_UTR_variant_allele_A	rs1019806_ATG10_3_prime_UTR_variant_allele_A	NA	NA	NA	NA	NA	NA	NA	NA	NA	NA	NA	NA	NA	NA	NA	NA	NA	rs1019806	ATG10	Query; Max.Energy	G/A	A	G	1	5
hsa-miR-6855-5p	-21.48	A	hsa-miR-6855-5p vs rs1019806_ATG10_3_prime_UTR_variant_allele_A	rs1019806_ATG10_3_prime_UTR_variant_allele_A	3' cguUACAGACGUGGGGUUUGGG-GUu 5'	5' accGUGACAGCACCCUCAGUCCACAu 3'	:|| | ||||||: |::|| ||	110.00	-21.48	2 23	2 27	22	63.64%	81.82%	110.00	-21.48	110.00	2387	25	51	2	rs1019806	ATG10	Query; Max.Energy	G/A	A	G	1	5
hsa-miR-6858-5p	-27.30	A	hsa-miR-6858-5p vs rs1019806_ATG10_3_prime_UTR_variant_allele_A	rs1019806_ATG10_3_prime_UTR_variant_allele_A	3' cagggacggucggggaGGAGUg 5'	5' --caccgugacagcacCCUCAg 3'	|||||	100.00	-23.74	2 7	1 20	5	100.00%	100.00%	190.00	-51.04	100.00	2393	22	51	1 1	rs1019806	ATG10	Query; Max.Energy	G/A	A	G	1	5
hsa-miR-6858-5p	-27.30	A	hsa-miR-6858-5p vs rs1019806_ATG10_3_prime_UTR_variant_allele_A	rs1019806_ATG10_3_prime_UTR_variant_allele_A	3' caGGGACGGUC--GGG---GAGGAGUg 5'	5' caCCGUGACAGCACCCUCAGUCCACAu 3'	|| || ||| ||| ||| ||	90.00	-27.30	2 21	1 27	24	62.50%	62.50%	190.00	-51.04	100.00	2393	22	51	1 1	rs1019806	ATG10	Query; Max.Energy	G/A	A	G	1	5
hsa-miR-6863	-16.93	A	hsa-miR-6863 vs rs1019806_ATG10_3_prime_UTR_variant_allele_A	rs1019806_ATG10_3_prime_UTR_variant_allele_A	3' gugaguuaGGAAGU--GGUGCAGAu 5'	5' ugacagcaCCCUCAGUCCACAUCUg 3'	|| ||| |||| |||	122.00	-16.93	2 16	6 30	16	75.00%	75.00%	122.00	-16.93	122.00	2404	23	51	6	rs1019806	ATG10	Query; Max.Energy	G/A	A	G	1	5
hsa-miR-6865-5p	-17.44	A	hsa-miR-6865-5p vs rs1019806_ATG10_3_prime_UTR_variant_allele_A	rs1019806_ATG10_3_prime_UTR_variant_allele_A	3' acuucagggaGGAGAC-GGUGGAu 5'	5' gugacagcacCCUCAGUCCACAUc 3'	|||| | |||| |	89.00	-17.44	2 14	5 28	13	76.92%	76.92%	89.00	-17.44	89.00	2407	23	51	5	rs1019806	ATG10	Query; Max.Energy	G/A	A	G	1	5
hsa-miR-6871-5p	-18.11	A	hsa-miR-6871-5p vs rs1019806_ATG10_3_prime_UTR_variant_allele_A	rs1019806_ATG10_3_prime_UTR_variant_allele_A	3' cguUGGUGGGGCUUGAGG-GUAc 5'	5' gacAGCACCCU-CAGUCCACAUc 3'	| |||||: | ||| |||	93.00	-18.11	2 20	7 28	19	68.42%	73.68%	93.00	-18.11	93.00	2419	22	51	7	rs1019806	ATG10	Query; Max.Energy	G/A	A	G	1	5
hsa-miR-6879-5p	-19.08	A	hsa-miR-6879-5p vs rs1019806_ATG10_3_prime_UTR_variant_allele_A	rs1019806_ATG10_3_prime_UTR_variant_allele_A	3' gaGAGGGUGGAAGGGACGggac 5'	5' ccCUCAGUCCACAUCUGCagau 3'	||| || :||||	88.00	-19.08	5 21	14 35	16	56.25%	62.50%	88.00	-19.08	88.00	2435	22	51	14	rs1019806	ATG10	Query; Max.Energy	G/A	A	G	1	5
hsa-miR-6880-5p	-18.58	A	hsa-miR-6880-5p vs rs1019806_ATG10_3_prime_UTR_variant_allele_A	rs1019806_ATG10_3_prime_UTR_variant_allele_A	3' cucGACGGGAGAAGGAGGUGgu 5'	5' ugaCAGCACCCUCAGUCCACau 3'	| || | || |||||	103.00	-18.58	3 20	6 27	17	64.71%	64.71%	103.00	-18.58	103.00	2437	22	51	6	rs1019806	ATG10	Query; Max.Energy	G/A	A	G	1	5
hsa-miR-6886-5p	-23.82	A	hsa-miR-6886-5p vs rs1019806_ATG10_3_prime_UTR_variant_allele_A	rs1019806_ATG10_3_prime_UTR_variant_allele_A	3' ucGGGAGU-A-GAGUGGACGCCc 5'	5' caCCCUCAGUCCACAUCUGCAGa 3'	|||||| | | ||:|||| |	121.00	-23.82	2 20	12 34	20	75.00%	80.00%	121.00	-23.82	121.00	2449	21	51	12	rs1019806	ATG10	Query; Max.Energy	G/A	A	G	1	5
hsa-miR-6889-5p	NA	A	hsa-miR-6889-5p vs rs1019806_ATG10_3_prime_UTR_variant_allele_A	rs1019806_ATG10_3_prime_UTR_variant_allele_A	NA	NA	NA	NA	NA	NA	NA	NA	NA	NA	NA	NA	NA	NA	NA	NA	NA	rs1019806	ATG10	Query; Max.Energy	G/A	A	G	1	5
hsa-miR-6891-5p	-19.70	A	hsa-miR-6891-5p vs rs1019806_ATG10_3_prime_UTR_variant_allele_A	rs1019806_ATG10_3_prime_UTR_variant_allele_A	3' ggGGAGU-AGGGGGAGGaau 5'	5' acCCUCAGUCCACAUCUgca 3'	||||| ||| | ||:	80.00	-19.70	4 18	13 32	15	73.33%	80.00%	80.00	-19.70	80.00	2459	19	51	13	rs1019806	ATG10	Query; Max.Energy	G/A	A	G	1	5
hsa-miR-6893-5p	-22.45	A	hsa-miR-6893-5p vs rs1019806_ATG10_3_prime_UTR_variant_allele_A	rs1019806_ATG10_3_prime_UTR_variant_allele_A	3' cgaGGUGGGAUGUGGACGgac 5'	5' cccUCAGUCCACAUCUGCaga 3'	:|| :| |||:||||	110.00	-22.45	4 19	14 34	15	66.67%	86.67%	110.00	-22.45	110.00	2463	21	51	14	rs1019806	ATG10	Query; Max.Energy	G/A	A	G	1	5
hsa-miR-6894-5p	-16.19	A	hsa-miR-6894-5p vs rs1019806_ATG10_3_prime_UTR_variant_allele_A	rs1019806_ATG10_3_prime_UTR_variant_allele_A	3' agaccGGGUCGAGAGGUAGGAGga 5'	5' gcaccCUCAG-UCCACAUCUGCag 3'	|:||| || ||||: |	93.00	-16.19	3 20	11 33	17	64.71%	76.47%	93.00	-16.19	93.00	2465	24	51	11	rs1019806	ATG10	Query; Max.Energy	G/A	A	G	1	5
hsa-miR-7108-5p	-18.25	A	hsa-miR-7108-5p vs rs1019806_ATG10_3_prime_UTR_variant_allele_A	rs1019806_ATG10_3_prime_UTR_variant_allele_A	3' ggUGGGCGGACGGCCGGUGUg 5'	5' acAGCACCCU-CAGUCCACAu 3'	| | ||| | | |||||	117.00	-18.25	2 20	8 27	18	66.67%	66.67%	117.00	-18.25	117.00	2473	21	51	8	rs1019806	ATG10	Query; Max.Energy	G/A	A	G	1	5
hsa-miR-7110-5p	-22.07	A	hsa-miR-7110-5p vs rs1019806_ATG10_3_prime_UTR_variant_allele_A	rs1019806_ATG10_3_prime_UTR_variant_allele_A	3' gagagagaggGGUGUGGGGGu 5'	5' --caccgugaCAGCACCCUCa 3'	| :|||||:|	127.00	-18.03	2 12	1 19	10	70.00%	90.00%	230.00	-40.10	127.00	2477	21	51	1 12	rs1019806	ATG10	Query; Max.Energy	G/A	A	G	1	5
hsa-miR-7110-5p	-22.07	A	hsa-miR-7110-5p vs rs1019806_ATG10_3_prime_UTR_variant_allele_A	rs1019806_ATG10_3_prime_UTR_variant_allele_A	3' gaGAGAGAGGGGUGUGGGGGu 5'	5' caCCCUCAGUCCACAUCUGCa 3'	| ||| :|||||:|: |	103.00	-22.07	2 20	12 32	18	61.11%	77.78%	230.00	-40.10	127.00	2477	21	51	1 12	rs1019806	ATG10	Query; Max.Energy	G/A	A	G	1	5
hsa-miR-7114-5p	-27.36	A	hsa-miR-7114-5p vs rs1019806_ATG10_3_prime_UTR_variant_allele_A	rs1019806_ATG10_3_prime_UTR_variant_allele_A	3' ugucCGUGGG-GUGAGGUGUcu 5'	5' gacaGCACCCUCAGUCCACAuc 3'	|||||| || ||||||	148.00	-27.36	3 18	7 28	16	87.50%	87.50%	148.00	-27.36	148.00	2485	21	51	7	rs1019806	ATG10	Query; Max.Energy	G/A	A	G	1	5
hsa-miR-7150	-19.19	A	hsa-miR-7150 vs rs1019806_ATG10_3_prime_UTR_variant_allele_A	rs1019806_ATG10_3_prime_UTR_variant_allele_A	3' auGGAG--AGG-G-GGACGguc 5'	5' acCCUCAGUCCACAUCUGCaga 3'	|||| ||| | :||||	93.00	-19.19	4 17	13 34	17	70.59%	76.47%	93.00	-19.19	93.00	2487	18	51	13	rs1019806	ATG10	Query; Max.Energy	G/A	A	G	1	5
hsa-miR-7151-3p	-17.32	A	hsa-miR-7151-3p vs rs1019806_ATG10_3_prime_UTR_variant_allele_A	rs1019806_ATG10_3_prime_UTR_variant_allele_A	3' acucGGGUAAGGU-CGGACAUc 5'	5' caccCUCAGUCCACAUCUGCAg 3'	|:|| |||| :||| |	84.00	-17.32	2 18	12 33	17	64.71%	76.47%	84.00	-17.32	84.00	2489	21	51	12	rs1019806	ATG10	Query; Max.Energy	G/A	A	G	1	5
hsa-miR-7156-3p	-18.44	A	hsa-miR-7156-3p vs rs1019806_ATG10_3_prime_UTR_variant_allele_A	rs1019806_ATG10_3_prime_UTR_variant_allele_A	3' uggucaagggguucaccGACGUc 5'	5' gcacccucaguccacauCUGCAg 3'	|||||	100.00	-18.44	2 7	11 33	5	100.00%	100.00%	100.00	-18.44	100.00	2499	23	51	11	rs1019806	ATG10	Query; Max.Energy	G/A	A	G	1	5
hsa-miR-744-5p	-16.37	A	hsa-miR-744-5p vs rs1019806_ATG10_3_prime_UTR_variant_allele_A	rs1019806_ATG10_3_prime_UTR_variant_allele_A	3' acgACAAUC--GGGA-UCGGGgcgu 5'	5' ccgUGACAGCACCCUCAGUCCacau 3'	|| || |||| ||:||	81.00	-16.37	5 20	3 27	18	66.67%	72.22%	81.00	-16.37	81.00	794	22	51	3	rs1019806	ATG10	Query; Max.Energy	G/A	A	G	1	5
hsa-miR-760	-24.12	A	hsa-miR-760 vs rs1019806_ATG10_3_prime_UTR_variant_allele_A	rs1019806_ATG10_3_prime_UTR_variant_allele_A	3' agGGGUGUCUGGGUCUCGGc 5'	5' caUCUGCAGAUUAAGAGCUg 3'	:|::||||:: |||||:	122.00	-24.12	2 19	25 44	17	58.82%	94.12%	208.00	-43.24	122.00	808	20	51	25 3	rs1019806	ATG10	Query; Max.Energy	G/A	A	G	1	5
hsa-miR-760	-24.12	A	hsa-miR-760 vs rs1019806_ATG10_3_prime_UTR_variant_allele_A	rs1019806_ATG10_3_prime_UTR_variant_allele_A	3' aggggUGUC-UGGGUCUCGGc 5'	5' ccgugACAGCACCCUCAGUCc 3'	|||| |||| ||:|	86.00	-19.12	2 16	3 23	15	73.33%	80.00%	208.00	-43.24	122.00	808	20	51	25 3	rs1019806	ATG10	Query; Max.Energy	G/A	A	G	1	5
hsa-miR-766-5p	-16.60	A	hsa-miR-766-5p vs rs1019806_ATG10_3_prime_UTR_variant_allele_A	rs1019806_ATG10_3_prime_UTR_variant_allele_A	3' uuCUGGUCGUGG--UUAAGGAGga 5'	5' guGA-CAGCACCCUCAGUCCACau 3'	|| ||||||| | ||| |	81.00	-16.60	3 21	5 27	20	70.00%	70.00%	81.00	-16.60	81.00	750	22	51	5	rs1019806	ATG10	Query; Max.Energy	G/A	A	G	1	5
hsa-miR-769-5p	NA	A	hsa-miR-769-5p vs rs1019806_ATG10_3_prime_UTR_variant_allele_A	rs1019806_ATG10_3_prime_UTR_variant_allele_A	NA	NA	NA	NA	NA	NA	NA	NA	NA	NA	NA	NA	NA	NA	NA	NA	NA	rs1019806	ATG10	Query; Max.Energy	G/A	A	G	1	5
hsa-miR-7847-3p	-17.87	A	hsa-miR-7847-3p vs rs1019806_ATG10_3_prime_UTR_variant_allele_A	rs1019806_ATG10_3_prime_UTR_variant_allele_A	3' cggaggaggagcaggAGGUGc 5'	5' ugacagcacccucagUCCACa 3'	|||||	100.00	-17.87	2 7	6 26	5	100.00%	100.00%	180.00	-33.94	100.00	2530	21	51	6 14	rs1019806	ATG10	Query; Max.Energy	G/A	A	G	1	5
hsa-miR-7847-3p	-17.87	A	hsa-miR-7847-3p vs rs1019806_ATG10_3_prime_UTR_variant_allele_A	rs1019806_ATG10_3_prime_UTR_variant_allele_A	3' cgGAG-GAGGAGCAGGAGGUgc 5'	5' ccCUCAGUCCAC-AUCUGCAga 3'	||| ||| | :|| ||	80.00	-16.07	3 20	14 34	18	61.11%	66.67%	180.00	-33.94	100.00	2530	21	51	6 14	rs1019806	ATG10	Query; Max.Energy	G/A	A	G	1	5
hsa-miR-7851-3p	-16.10	A	hsa-miR-7851-3p vs rs1019806_ATG10_3_prime_UTR_variant_allele_A	rs1019806_ATG10_3_prime_UTR_variant_allele_A	3' agGUUGGA--GUC-AGAGGGUCcau 5'	5' --CACCGUGACAGCACCCUCAGucc 3'	|| | | ||| | |:|||	90.00	-16.10	4 21	1 23	20	60.00%	65.00%	90.00	-16.10	90.00	2534	22	51	1	rs1019806	ATG10	Query; Max.Energy	G/A	A	G	1	5
hsa-miR-8056	-18.81	A	hsa-miR-8056 vs rs1019806_ATG10_3_prime_UTR_variant_allele_A	rs1019806_ATG10_3_prime_UTR_variant_allele_A	3' uaCGUAGGUCUGUUAGGUGc 5'	5' caGCACCC--UCAGUCCACa 3'	||| || ||:|||||	135.00	-18.81	2 19	9 26	17	70.59%	76.47%	135.00	-18.81	135.00	2551	20	51	9	rs1019806	ATG10	Query; Max.Energy	G/A	A	G	1	5
hsa-miR-8060	NA	A	hsa-miR-8060 vs rs1019806_ATG10_3_prime_UTR_variant_allele_A	rs1019806_ATG10_3_prime_UTR_variant_allele_A	NA	NA	NA	NA	NA	NA	NA	NA	NA	NA	NA	NA	NA	NA	NA	NA	NA	rs1019806	ATG10	Query; Max.Energy	G/A	A	G	1	5
hsa-miR-8069	-18.28	A	hsa-miR-8069 vs rs1019806_ATG10_3_prime_UTR_variant_allele_A	rs1019806_ATG10_3_prime_UTR_variant_allele_A	3' ugcggcuggcggggguugGUAGg 5'	5' gacagcacccucaguccaCAUCu 3'	||||	80.00	-18.28	2 6	7 29	4	100.00%	100.00%	80.00	-18.28	80.00	2564	23	51	7	rs1019806	ATG10	Query; Max.Energy	G/A	A	G	1	5
hsa-miR-8070	-16.49	A	hsa-miR-8070 vs rs1019806_ATG10_3_prime_UTR_variant_allele_A	rs1019806_ATG10_3_prime_UTR_variant_allele_A	3' acCUCAGUC--GGCAGUUA-GUGUa 5'	5' ccGUGACAGCACCCUCAGUCCACAu 3'	| | ||| || |||:| ||||	111.00	-16.49	2 21	3 27	22	68.18%	72.73%	111.00	-16.49	111.00	2565	22	51	3	rs1019806	ATG10	Query; Max.Energy	G/A	A	G	1	5
hsa-miR-8071	-26.20	A	hsa-miR-8071 vs rs1019806_ATG10_3_prime_UTR_variant_allele_A	rs1019806_ATG10_3_prime_UTR_variant_allele_A	3' gguggGUGAG-GUCAGGUGgc 5'	5' gacagCACCCUCAGUCCACau 3'	||| | ||||||||	138.00	-26.20	3 16	7 27	14	85.71%	85.71%	138.00	-26.20	138.00	2566	20	51	7	rs1019806	ATG10	Query; Max.Energy	G/A	A	G	1	5
hsa-miR-8075	-20.32	A	hsa-miR-8075 vs rs1019806_ATG10_3_prime_UTR_variant_allele_A	rs1019806_ATG10_3_prime_UTR_variant_allele_A	3' gucUGGGCUGUAGACGGUAGUCGu 5'	5' agcACCC-UCAGUCCACAUCUGCa 3'	|||| || : |||| ||	115.00	-20.32	2 22	10 32	20	60.00%	65.00%	115.00	-20.32	115.00	2570	24	51	10	rs1019806	ATG10	Query; Max.Energy	G/A	A	G	1	5
hsa-miR-8087	NA	A	hsa-miR-8087 vs rs1019806_ATG10_3_prime_UTR_variant_allele_A	rs1019806_ATG10_3_prime_UTR_variant_allele_A	NA	NA	NA	NA	NA	NA	NA	NA	NA	NA	NA	NA	NA	NA	NA	NA	NA	rs1019806	ATG10	Query; Max.Energy	G/A	A	G	1	5
hsa-miR-8088	NA	A	hsa-miR-8088 vs rs1019806_ATG10_3_prime_UTR_variant_allele_A	rs1019806_ATG10_3_prime_UTR_variant_allele_A	NA	NA	NA	NA	NA	NA	NA	NA	NA	NA	NA	NA	NA	NA	NA	NA	NA	rs1019806	ATG10	Query; Max.Energy	G/A	A	G	1	5
hsa-miR-8089	-22.68	A	hsa-miR-8089 vs rs1019806_ATG10_3_prime_UTR_variant_allele_A	rs1019806_ATG10_3_prime_UTR_variant_allele_A	3' gacGGGGUUAGGGGACAGGGGUCc 5'	5' cacCCUCAGUCCAC-AUCUGCAGa 3'	||:||:||| | ||: |||	119.00	-22.68	2 22	12 34	20	65.00%	80.00%	119.00	-22.68	119.00	2584	24	51	12	rs1019806	ATG10	Query; Max.Energy	G/A	A	G	1	5
hsa-miR-875-3p	NA	A	hsa-miR-875-3p vs rs1019806_ATG10_3_prime_UTR_variant_allele_A	rs1019806_ATG10_3_prime_UTR_variant_allele_A	NA	NA	NA	NA	NA	NA	NA	NA	NA	NA	NA	NA	NA	NA	NA	NA	NA	rs1019806	ATG10	Query; Max.Energy	G/A	A	G	1	5
hsa-miR-885-3p	-16.91	A	hsa-miR-885-3p vs rs1019806_ATG10_3_prime_UTR_variant_allele_A	rs1019806_ATG10_3_prime_UTR_variant_allele_A	3' auaGGUGAUGU-G-GGGCGACGGa 5'	5' -caCCGUGACAGCACCCUCAGUCc 3'	||:: ||| | ||| | |:|	81.00	-16.91	2 20	1 23	20	60.00%	75.00%	161.00	-32.93	81.00	797	22	51	1 12	rs1019806	ATG10	Query; Max.Energy	G/A	A	G	1	5
hsa-miR-885-3p	-16.91	A	hsa-miR-885-3p vs rs1019806_ATG10_3_prime_UTR_variant_allele_A	rs1019806_ATG10_3_prime_UTR_variant_allele_A	3' auaggugauguggggcGACGga 5'	5' cacccucaguccacauCUGCag 3'	||||	80.00	-16.02	3 7	12 33	4	100.00%	100.00%	161.00	-32.93	81.00	797	22	51	1 12	rs1019806	ATG10	Query; Max.Energy	G/A	A	G	1	5
hsa-miR-937-5p	-18.98	A	hsa-miR-937-5p vs rs1019806_ATG10_3_prime_UTR_variant_allele_A	rs1019806_ATG10_3_prime_UTR_variant_allele_A	3' ggucgggGUGGGACUGAGug 5'	5' gugacagCACCCUCAGUCca 3'	|||||| | ||	81.00	-16.05	3 14	5 24	11	81.82%	81.82%	161.00	-35.03	81.00	824	20	51	5 17	rs1019806	ATG10	Query; Max.Energy	G/A	A	G	1	5
hsa-miR-937-5p	-18.98	A	hsa-miR-937-5p vs rs1019806_ATG10_3_prime_UTR_variant_allele_A	rs1019806_ATG10_3_prime_UTR_variant_allele_A	3' ggUCGGG-GUGG--GACUGAGUg 5'	5' ucAGUCCACAUCUGCAGAUUAAg 3'	||:|| ||:| | ||:| |	80.00	-18.98	2 19	17 39	20	60.00%	75.00%	161.00	-35.03	81.00	824	20	51	5 17	rs1019806	ATG10	Query; Max.Energy	G/A	A	G	1	5
hsa-miR-941	-16.27	A	hsa-miR-941 vs rs1019806_ATG10_3_prime_UTR_variant_allele_A	rs1019806_ATG10_3_prime_UTR_variant_allele_A	3' cgUGUACACGUGUG----UCGGCccac 5'	5' ccACAUCUGCAGAUUAAGAGCUGaacu 3'	|||| |||| |: |||:|	88.00	-16.27	5 22	22 48	21	61.90%	71.43%	88.00	-16.27	88.00	830	23	51	22	rs1019806	ATG10	Query; Max.Energy	G/A	A	G	1	5
hsa-miR-99b-3p	-19.64	A	hsa-miR-99b-3p vs rs1019806_ATG10_3_prime_UTR_variant_allele_A	rs1019806_ATG10_3_prime_UTR_variant_allele_A	3' gccUGGGUGUCU-GUGCUCGAac 5'	5' cacAUCUGCAGAUUAAGAGCUga 3'	|:|::|||| :| |||||	118.00	-19.64	3 20	23 45	18	66.67%	88.89%	118.00	-19.64	118.00	283	22	51	23	rs1019806	ATG10	Query; Max.Energy	G/A	A	G	1	5
hsa-miR-105-3p	-20.71	G	hsa-miR-105-3p vs rs1019806_ATG10_3_prime_UTR_variant_allele_G	rs1019806_ATG10_3_prime_UTR_variant_allele_G	3' aucgUGUACGAGUU---UGUAGGCa 5'	5' gacaGCACCCUCAGUCCACGUCUGc 3'	:|| ||||: ||:||:|	117.00	-20.71	2 19	7 31	20	55.00%	75.00%	117.00	-20.71	117.00	82	22	51	7	rs1019806	ATG10	Query; Max.Energy	G/A	A	G	1	5
hsa-miR-1183	-26.81	G	hsa-miR-1183 vs rs1019806_ATG10_3_prime_UTR_variant_allele_G	rs1019806_ATG10_3_prime_UTR_variant_allele_G	3' acggGUGAGAGU--GGUAGUGGAUGUCac 5'	5' acagCACCCUCAGUCCA-CGUCUGCAGau 3'	||| |||| ||| |::||:|||	136.00	-26.81	3 24	8 35	23	69.57%	82.61%	136.00	-26.81	136.00	843	27	51	8	rs1019806	ATG10	Query; Max.Energy	G/A	A	G	1	5
hsa-miR-1184	-17.54	G	hsa-miR-1184 vs rs1019806_ATG10_3_prime_UTR_variant_allele_G	rs1019806_ATG10_3_prime_UTR_variant_allele_G	3' ccuucgguaguucagcGACGUCc 5'	5' cacccucaguccacguCUGCAGa 3'	||||||	120.00	-17.54	2 8	12 34	6	100.00%	100.00%	120.00	-17.54	120.00	844	23	51	12	rs1019806	ATG10	Query; Max.Energy	G/A	A	G	1	5
hsa-miR-1202	-18.10	G	hsa-miR-1202 vs rs1019806_ATG10_3_prime_UTR_variant_allele_G	rs1019806_ATG10_3_prime_UTR_variant_allele_G	3' gaGGGGGUGACGU-CGACCGUg 5'	5' caCCCUCAGUCCACGUCUGCAg 3'	|||:|| | || |: |||	86.00	-18.10	2 20	12 33	19	63.16%	73.68%	86.00	-18.10	86.00	866	21	51	12	rs1019806	ATG10	Query; Max.Energy	G/A	A	G	1	5
hsa-miR-1205	-19.93	G	hsa-miR-1205 vs rs1019806_ATG10_3_prime_UTR_variant_allele_G	rs1019806_ATG10_3_prime_UTR_variant_allele_G	3' gaguuUCGUUUG-GGACGUCu 5'	5' cccucAGUCCACGUCUGCAGa 3'	||: || :||||||	130.00	-19.93	2 16	14 34	15	66.67%	80.00%	130.00	-19.93	130.00	870	20	51	14	rs1019806	ATG10	Query; Max.Energy	G/A	A	G	1	5
hsa-miR-1224-5p	-20.26	G	hsa-miR-1224-5p vs rs1019806_ATG10_3_prime_UTR_variant_allele_G	rs1019806_ATG10_3_prime_UTR_variant_allele_G	3' gguggaGGGCUCAGGAGUg 5'	5' cagcacCCUCAGUCCACGu 3'	||: ||||| |:	105.00	-20.26	2 14	9 27	12	66.67%	83.33%	105.00	-20.26	105.00	727	19	51	9	rs1019806	ATG10	Query; Max.Energy	G/A	A	G	1	5
hsa-miR-1231	-16.66	G	hsa-miR-1231 vs rs1019806_ATG10_3_prime_UTR_variant_allele_G	rs1019806_ATG10_3_prime_UTR_variant_allele_G	3' cgucGACAGGCGGGUCUGug 5'	5' gugaCAGCACCCUCAGUCca 3'	| | | |:||| |	80.00	-16.66	3 17	5 24	14	57.14%	64.29%	80.00	-16.66	80.00	855	20	51	5	rs1019806	ATG10	Query; Max.Energy	G/A	A	G	1	5
hsa-miR-1251-5p	-16.93	G	hsa-miR-1251-5p vs rs1019806_ATG10_3_prime_UTR_variant_allele_G	rs1019806_ATG10_3_prime_UTR_variant_allele_G	3' ucgcggaaaccgucgaUCUCa 5'	5' ccacgucugcagauuaAGAGc 3'	||||	80.00	-16.93	2 6	22 42	4	100.00%	100.00%	80.00	-16.93	80.00	912	21	51	22	rs1019806	ATG10	Query; Max.Energy	G/A	A	G	1	5
hsa-miR-1257	-17.24	G	hsa-miR-1257 vs rs1019806_ATG10_3_prime_UTR_variant_allele_G	rs1019806_ATG10_3_prime_UTR_variant_allele_G	3' ccaGUCUUGGGUAGU-AAGUGa 5'	5' ugaCAGCACCC-UCAGUCCACg 3'	||| |||| ||| | |||	100.00	-17.24	2 19	6 26	18	77.78%	77.78%	100.00	-17.24	100.00	918	21	51	6	rs1019806	ATG10	Query; Max.Energy	G/A	A	G	1	5
hsa-miR-125a-3p	-19.19	G	hsa-miR-125a-3p vs rs1019806_ATG10_3_prime_UTR_variant_allele_G	rs1019806_ATG10_3_prime_UTR_variant_allele_G	3' ccGAGGGUUCUUGGAGUGGACa 5'	5' agCACCCUCAGUCCACGUCUGc 3'	| ||| : || |::|||	92.00	-19.19	2 21	10 31	19	52.63%	68.42%	92.00	-19.19	92.00	220	22	51	10	rs1019806	ATG10	Query; Max.Energy	G/A	A	G	1	5
hsa-miR-1265	NA	G	hsa-miR-1265 vs rs1019806_ATG10_3_prime_UTR_variant_allele_G	rs1019806_ATG10_3_prime_UTR_variant_allele_G	NA	NA	NA	NA	NA	NA	NA	NA	NA	NA	NA	NA	NA	NA	NA	NA	NA	rs1019806	ATG10	Query; Max.Energy	G/A	A	G	1	5
hsa-miR-1268a	-30.31	G	hsa-miR-1268a vs rs1019806_ATG10_3_prime_UTR_variant_allele_G	rs1019806_ATG10_3_prime_UTR_variant_allele_G	3' ggGGGUGGU-GGUGCGGGc 5'	5' caCCCUCAGUCCACGUCUg 3'	||| | : |||||:|:	119.00	-30.31	2 17	12 30	16	62.50%	81.25%	119.00	-30.31	119.00	933	18	51	12	rs1019806	ATG10	Query; Max.Energy	G/A	A	G	1	5
hsa-miR-1268b	-33.13	G	hsa-miR-1268b vs rs1019806_ATG10_3_prime_UTR_variant_allele_G	rs1019806_ATG10_3_prime_UTR_variant_allele_G	3' guGGGGGUGGUGGUGCGGGc 5'	5' caCCCUCAGU-CCACGUCUg 3'	|||:|| : |||||:|:	128.00	-33.13	2 19	12 30	17	64.71%	88.24%	128.00	-33.13	128.00	1409	20	51	12	rs1019806	ATG10	Query; Max.Energy	G/A	A	G	1	5
hsa-miR-1270	-22.84	G	hsa-miR-1270 vs rs1019806_ATG10_3_prime_UTR_variant_allele_G	rs1019806_ATG10_3_prime_UTR_variant_allele_G	3' ugugucGAG-AAGGUAUAGAGGUc 5'	5' agcaccCUCAGUCCACGUCUGCAg 3'	||| |||| :||| ||	112.00	-22.84	2 18	10 33	17	70.59%	76.47%	112.00	-22.84	112.00	935	23	51	10	rs1019806	ATG10	Query; Max.Energy	G/A	A	G	1	5
hsa-miR-1273d	NA	G	hsa-miR-1273d vs rs1019806_ATG10_3_prime_UTR_variant_allele_G	rs1019806_ATG10_3_prime_UTR_variant_allele_G	NA	NA	NA	NA	NA	NA	NA	NA	NA	NA	NA	NA	NA	NA	NA	NA	NA	rs1019806	ATG10	Query; Max.Energy	G/A	A	G	1	5
hsa-miR-1273g-5p	-19.71	G	hsa-miR-1273g-5p vs rs1019806_ATG10_3_prime_UTR_variant_allele_G	rs1019806_ATG10_3_prime_UTR_variant_allele_G	3' ugAAUGACGUCGGAGUU-GGUGg 5'	5' cgUGACAGCACCCUCAGUCCACg 3'	| || ||| |||||: ||||	124.00	-19.71	2 21	4 26	20	75.00%	80.00%	124.00	-19.71	124.00	1930	22	51	4	rs1019806	ATG10	Query; Max.Energy	G/A	A	G	1	5
hsa-miR-1273h-3p	-18.91	G	hsa-miR-1273h-3p vs rs1019806_ATG10_3_prime_UTR_variant_allele_G	rs1019806_ATG10_3_prime_UTR_variant_allele_G	3' cggacccucCAGCU-CAGACGUc 5'	5' gcacccucaGUCCACGUCUGCAg 3'	||| | |||||||	148.00	-18.91	2 14	11 33	13	84.62%	84.62%	148.00	-18.91	148.00	2524	22	51	11	rs1019806	ATG10	Query; Max.Energy	G/A	A	G	1	5
hsa-miR-1288-5p	-19.02	G	hsa-miR-1288-5p vs rs1019806_ATG10_3_prime_UTR_variant_allele_G	rs1019806_ATG10_3_prime_UTR_variant_allele_G	3' ccacucaauGUCAGGACUAGACg 5'	5' cagcacccuCAGUCCACGUCUGc 3'	|||||| :||||	90.00	-19.02	2 15	9 31	13	76.92%	84.62%	90.00	-19.02	90.00	953	23	51	9	rs1019806	ATG10	Query; Max.Energy	G/A	A	G	1	5
hsa-miR-129-5p	-16.91	G	hsa-miR-129-5p vs rs1019806_ATG10_3_prime_UTR_variant_allele_G	rs1019806_ATG10_3_prime_UTR_variant_allele_G	3' cguUCGGGU-CUGGCGUUUuuc 5'	5' cucAGUCCACGUCUGCAGAuua 3'	||:||| | |:|||:|	109.00	-16.91	4 19	16 37	16	68.75%	87.50%	109.00	-16.91	109.00	97	21	51	16	rs1019806	ATG10	Query; Max.Energy	G/A	A	G	1	5
hsa-miR-1293	-16.13	G	hsa-miR-1293 vs rs1019806_ATG10_3_prime_UTR_variant_allele_G	rs1019806_ATG10_3_prime_UTR_variant_allele_G	3' cguGUUUAGAGGUCUGGUgggu 5'	5' gucCACGUCUGCAGAUUAagag 3'	|| :||| ||||::|	83.00	-16.13	5 20	20 41	15	66.67%	86.67%	83.00	-16.13	83.00	888	22	51	20	rs1019806	ATG10	Query; Max.Energy	G/A	A	G	1	5
hsa-miR-1295a	NA	G	hsa-miR-1295a vs rs1019806_ATG10_3_prime_UTR_variant_allele_G	rs1019806_ATG10_3_prime_UTR_variant_allele_G	NA	NA	NA	NA	NA	NA	NA	NA	NA	NA	NA	NA	NA	NA	NA	NA	NA	rs1019806	ATG10	Query; Max.Energy	G/A	A	G	1	5
hsa-miR-1298-5p	NA	G	hsa-miR-1298-5p vs rs1019806_ATG10_3_prime_UTR_variant_allele_G	rs1019806_ATG10_3_prime_UTR_variant_allele_G	NA	NA	NA	NA	NA	NA	NA	NA	NA	NA	NA	NA	NA	NA	NA	NA	NA	rs1019806	ATG10	Query; Max.Energy	G/A	A	G	1	5
hsa-miR-1299	-18.98	G	hsa-miR-1299 vs rs1019806_ATG10_3_prime_UTR_variant_allele_G	rs1019806_ATG10_3_prime_UTR_variant_allele_G	3' agGGAGU-GUGUCUUAAGGUCUu 5'	5' acCCUCAGUCCACGUCUGCAGAu 3'	||||| : || : | ||||	95.00	-18.98	2 21	13 35	20	60.00%	70.00%	95.00	-18.98	95.00	892	22	51	13	rs1019806	ATG10	Query; Max.Energy	G/A	A	G	1	5
hsa-miR-1301-3p	-17.21	G	hsa-miR-1301-3p vs rs1019806_ATG10_3_prime_UTR_variant_allele_G	rs1019806_ATG10_3_prime_UTR_variant_allele_G	3' cuUCA-GUG-AGG-GUCCG----UCGACGUu 5'	5' ucAGUCCACGUCUGCAGAUUAAGAGCUGAAc 3'	||| ||| ||: ||| : ||||| |	114.00	-17.21	2 23	17 47	28	60.71%	67.86%	114.00	-17.21	114.00	740	24	51	17	rs1019806	ATG10	Query; Max.Energy	G/A	A	G	1	5
hsa-miR-1306-3p	-20.63	G	hsa-miR-1306-3p vs rs1019806_ATG10_3_prime_UTR_variant_allele_G	rs1019806_ATG10_3_prime_UTR_variant_allele_G	3' gugGU-GGUCUCGGUUGCa 5'	5' cagCACCCUCAGUCCACGu 3'	|| || ||:| |||	102.00	-20.63	2 16	9 27	15	66.67%	73.33%	102.00	-20.63	102.00	964	18	51	9	rs1019806	ATG10	Query; Max.Energy	G/A	A	G	1	5
hsa-miR-134-5p	-16.73	G	hsa-miR-134-5p vs rs1019806_ATG10_3_prime_UTR_variant_allele_G	rs1019806_ATG10_3_prime_UTR_variant_allele_G	3' ggggagaccaguuGGUCA-GUGu 5'	5' cgugacagcacccUCAGUCCACg 3'	:|||| |||	105.00	-16.73	2 10	4 26	9	77.78%	88.89%	105.00	-16.73	105.00	227	22	51	4	rs1019806	ATG10	Query; Max.Energy	G/A	A	G	1	5
hsa-miR-139-3p	-22.23	G	hsa-miR-139-3p vs rs1019806_ATG10_3_prime_UTR_variant_allele_G	rs1019806_ATG10_3_prime_UTR_variant_allele_G	3' ugaGGUUGUCCCGGCGCAGAGGu 5'	5' gcaCCCUCA-GUCCACGUCUGCa 3'	|| || | || ||||| |	122.00	-22.23	2 21	11 32	19	68.42%	68.42%	122.00	-22.23	122.00	106	23	51	11	rs1019806	ATG10	Query; Max.Energy	G/A	A	G	1	5
hsa-miR-146b-3p	NA	G	hsa-miR-146b-3p vs rs1019806_ATG10_3_prime_UTR_variant_allele_G	rs1019806_ATG10_3_prime_UTR_variant_allele_G	NA	NA	NA	NA	NA	NA	NA	NA	NA	NA	NA	NA	NA	NA	NA	NA	NA	rs1019806	ATG10	Query; Max.Energy	G/A	A	G	1	5
hsa-miR-1538	-19.03	G	hsa-miR-1538 vs rs1019806_ATG10_3_prime_UTR_variant_allele_G	rs1019806_ATG10_3_prime_UTR_variant_allele_G	3' uccUUGUCGUCGUCGGGCCCGGc 5'	5' gacAGCACCCUCAGUCCACGUCu 3'	|:|| | |||:|| |:|	88.00	-19.03	2 21	7 29	19	57.89%	73.68%	88.00	-19.03	88.00	980	23	51	7	rs1019806	ATG10	Query; Max.Energy	G/A	A	G	1	5
hsa-miR-187-3p	-19.95	G	hsa-miR-187-3p vs rs1019806_ATG10_3_prime_UTR_variant_allele_G	rs1019806_ATG10_3_prime_UTR_variant_allele_G	3' ggCCGACGUUGUGUUCUgugcu 5'	5' acGUCUGCAGAUUAAGAgcuga 3'	| |||||: :||||	88.00	-19.95	6 21	24 45	15	66.67%	80.00%	88.00	-19.95	88.00	128	22	51	24	rs1019806	ATG10	Query; Max.Energy	G/A	A	G	1	5
hsa-miR-193a-5p	-17.86	G	hsa-miR-193a-5p vs rs1019806_ATG10_3_prime_UTR_variant_allele_G	rs1019806_ATG10_3_prime_UTR_variant_allele_G	3' aguaGAGCGGGCGU----UUCUGGGu 5'	5' agucCACGUCUGCAGAUUAAGAGCUg 3'	| ||:|:||| |||| |:	105.00	-17.86	2 19	19 44	21	57.14%	71.43%	105.00	-17.86	105.00	249	22	51	19	rs1019806	ATG10	Query; Max.Energy	G/A	A	G	1	5
hsa-miR-211-3p	-17.95	G	hsa-miR-211-3p vs rs1019806_ATG10_3_prime_UTR_variant_allele_G	rs1019806_ATG10_3_prime_UTR_variant_allele_G	3' cgugGGGAAACGACAGGgacg 5'	5' agcaCCCU---CAGUCCacgu 3'	|||| | ||||	85.00	-17.95	5 18	10 27	13	69.23%	69.23%	85.00	-17.95	85.00	141	21	51	10	rs1019806	ATG10	Query; Max.Energy	G/A	A	G	1	5
hsa-miR-216a-5p	-16.52	G	hsa-miR-216a-5p vs rs1019806_ATG10_3_prime_UTR_variant_allele_G	rs1019806_ATG10_3_prime_UTR_variant_allele_G	3' aguGUCAACGGUCGAC-UCUAAu 5'	5' ccuCAGUCCACGUCUGCAGAUUa 3'	|||| |: ||| |||||	123.00	-16.52	2 20	15 37	19	68.42%	73.68%	123.00	-16.52	123.00	149	22	51	15	rs1019806	ATG10	Query; Max.Energy	G/A	A	G	1	5
hsa-miR-217	-16.17	G	hsa-miR-217 vs rs1019806_ATG10_3_prime_UTR_variant_allele_G	rs1019806_ATG10_3_prime_UTR_variant_allele_G	3' agguuAGUCAAG-GACUACGUCau 5'	5' cacccUCAGUCCACGUCUGCAGau 3'	||||| | | |||||	105.00	-16.17	3 19	12 35	17	70.59%	70.59%	105.00	-16.17	105.00	151	23	51	12	rs1019806	ATG10	Query; Max.Energy	G/A	A	G	1	5
hsa-miR-2276-3p	-21.52	G	hsa-miR-2276-3p vs rs1019806_ATG10_3_prime_UTR_variant_allele_G	rs1019806_ATG10_3_prime_UTR_variant_allele_G	3' ggagcGGAGAC---UGUGAACGUCu 5'	5' agcacCCUCAGUCCACGUCUGCAGa 3'	|||| | ||:: |||||	108.00	-21.52	2 18	10 34	19	63.16%	73.68%	108.00	-21.52	108.00	1016	22	51	10	rs1019806	ATG10	Query; Max.Energy	G/A	A	G	1	5
hsa-miR-2277-5p	-25.08	G	hsa-miR-2277-5p vs rs1019806_ATG10_3_prime_UTR_variant_allele_G	rs1019806_ATG10_3_prime_UTR_variant_allele_G	3' cugACCGUC--GCGAGUCGGGCGCGa 5'	5' ccgUGACAGCACCCUCAGUCCACGUc 3'	|| ||| | |||||:|| ||:	112.00	-25.08	2 22	3 28	22	68.18%	77.27%	112.00	-25.08	112.00	1017	24	51	3	rs1019806	ATG10	Query; Max.Energy	G/A	A	G	1	5
hsa-miR-2392	-19.04	G	hsa-miR-2392 vs rs1019806_ATG10_3_prime_UTR_variant_allele_G	rs1019806_ATG10_3_prime_UTR_variant_allele_G	3' guggagaGUGGGGGU-AGGau 5'	5' gugacagCACCCUCAGUCCac 3'	|||||:|| |||	93.00	-19.04	3 14	5 25	12	83.33%	91.67%	93.00	-19.04	93.00	1533	20	51	5	rs1019806	ATG10	Query; Max.Energy	G/A	A	G	1	5
hsa-miR-25-5p	-19.86	G	hsa-miR-25-5p vs rs1019806_ATG10_3_prime_UTR_variant_allele_G	rs1019806_ATG10_3_prime_UTR_variant_allele_G	3' guuaacggguucagAGGCGga 5'	5' acccucaguccacgUCUGCag 3'	||:||	84.00	-19.86	3 8	13 33	5	80.00%	100.00%	84.00	-19.86	84.00	39	21	51	13	rs1019806	ATG10	Query; Max.Energy	G/A	A	G	1	5
hsa-miR-2682-5p	-18.11	G	hsa-miR-2682-5p vs rs1019806_ATG10_3_prime_UTR_variant_allele_G	rs1019806_ATG10_3_prime_UTR_variant_allele_G	3' cugcagacuugucaguGACGgac 5'	5' cacccucaguccacguCUGCaga 3'	||||	80.00	-16.37	4 8	12 34	4	100.00%	100.00%	160.00	-34.48	80.00	1022	23	51	12 23	rs1019806	ATG10	Query; Max.Energy	G/A	A	G	1	5
hsa-miR-2682-5p	-18.11	G	hsa-miR-2682-5p vs rs1019806_ATG10_3_prime_UTR_variant_allele_G	rs1019806_ATG10_3_prime_UTR_variant_allele_G	3' cuGCAGACUUGUCA---GUGACggac 5'	5' caCGUCUGCAGAUUAAGAGCUGaacu 3'	|||||| | | | :|||	80.00	-18.11	5 22	23 48	20	60.00%	65.00%	160.00	-34.48	80.00	1022	23	51	12 23	rs1019806	ATG10	Query; Max.Energy	G/A	A	G	1	5
hsa-miR-27a-5p	-16.58	G	hsa-miR-27a-5p vs rs1019806_ATG10_3_prime_UTR_variant_allele_G	rs1019806_ATG10_3_prime_UTR_variant_allele_G	3' acGAGUGUUCGUC-GAUUCggga 5'	5' ucCACGUCUGCAGAUUAAGagcu 3'	| |:: |||| :||||	95.00	-16.58	5 21	21 43	17	58.82%	76.47%	95.00	-16.58	95.00	45	22	51	21	rs1019806	ATG10	Query; Max.Energy	G/A	A	G	1	5
hsa-miR-3124-5p	-16.15	G	hsa-miR-3124-5p vs rs1019806_ATG10_3_prime_UTR_variant_allele_G	rs1019806_ATG10_3_prime_UTR_variant_allele_G	3' cuGAAACGGAAGCGGGCG-CUu 5'	5' ccCUCAGUCCACGUCUGCAGAu 3'	|| |:| ||:|:|| ||	91.00	-16.15	2 20	14 35	19	57.89%	73.68%	91.00	-16.15	91.00	1040	21	51	14	rs1019806	ATG10	Query; Max.Energy	G/A	A	G	1	5
hsa-miR-3130-3p	-22.92	G	hsa-miR-3130-3p vs rs1019806_ATG10_3_prime_UTR_variant_allele_G	rs1019806_ATG10_3_prime_UTR_variant_allele_G	3' aauGGGUCAGAGGC-CACGUCg 5'	5' accCUCAGUCCACGUCUGCAGa 3'	|:||||| || |||||	102.00	-22.92	2 19	13 34	18	72.22%	77.78%	102.00	-22.92	102.00	1052	21	51	13	rs1019806	ATG10	Query; Max.Energy	G/A	A	G	1	5
hsa-miR-3131	-19.92	G	hsa-miR-3131 vs rs1019806_ATG10_3_prime_UTR_variant_allele_G	rs1019806_ATG10_3_prime_UTR_variant_allele_G	3' uuccgggaaGGUGGUCAGGAGCu 5'	5' gugacagcaCCCUCAGUCCACGu 3'	|| :|||||| ||	126.00	-19.92	2 15	5 27	13	76.92%	84.62%	126.00	-19.92	126.00	1053	23	51	5	rs1019806	ATG10	Query; Max.Energy	G/A	A	G	1	5
hsa-miR-3132	NA	G	hsa-miR-3132 vs rs1019806_ATG10_3_prime_UTR_variant_allele_G	rs1019806_ATG10_3_prime_UTR_variant_allele_G	NA	NA	NA	NA	NA	NA	NA	NA	NA	NA	NA	NA	NA	NA	NA	NA	NA	rs1019806	ATG10	Query; Max.Energy	G/A	A	G	1	5
hsa-miR-3137	-23.63	G	hsa-miR-3137 vs rs1019806_ATG10_3_prime_UTR_variant_allele_G	rs1019806_ATG10_3_prime_UTR_variant_allele_G	3' uggGGUAACGAGGGUCCGAUGUCu 5'	5' gcaCCCUCAGUCCACGUCUGCAGa 3'	|| | ||| | ||:|||	109.00	-23.63	2 22	11 34	20	60.00%	65.00%	109.00	-23.63	109.00	1063	24	51	11	rs1019806	ATG10	Query; Max.Energy	G/A	A	G	1	5
hsa-miR-3138	-20.12	G	hsa-miR-3138 vs rs1019806_ATG10_3_prime_UTR_variant_allele_G	rs1019806_ATG10_3_prime_UTR_variant_allele_G	3' ugagggagaUGGAGUGACAGGUGu 5'	5' cgugacagcACC-CUCAGUCCACg 3'	||| | | ||||||	121.00	-20.12	2 16	4 26	14	78.57%	78.57%	121.00	-20.12	121.00	1064	24	51	4	rs1019806	ATG10	Query; Max.Energy	G/A	A	G	1	5
hsa-miR-3147	-19.92	G	hsa-miR-3147 vs rs1019806_ATG10_3_prime_UTR_variant_allele_G	rs1019806_ATG10_3_prime_UTR_variant_allele_G	3' agUGUGGGAGGAGUGACGGGUugg 5'	5' ugACAGCACCCUCA--GUCCAcgu 3'	||| | ||||| |:|||	107.00	-19.92	4 23	6 27	19	68.42%	73.68%	204.00	-36.32	107.00	1080	24	51	6 22	rs1019806	ATG10	Query; Max.Energy	G/A	A	G	1	5
hsa-miR-3147	-19.92	G	hsa-miR-3147 vs rs1019806_ATG10_3_prime_UTR_variant_allele_G	rs1019806_ATG10_3_prime_UTR_variant_allele_G	3' agUGUGGGAG---GAGUGACGGGUUGg 5'	5' ccACGUCUGCAGAUUAAGAGCUGAACu 3'	||::|: | :| | ||: |||	97.00	-16.40	2 23	22 48	24	45.83%	66.67%	204.00	-36.32	107.00	1080	24	51	6 22	rs1019806	ATG10	Query; Max.Energy	G/A	A	G	1	5
hsa-miR-3154	-18.73	G	hsa-miR-3154 vs rs1019806_ATG10_3_prime_UTR_variant_allele_G	rs1019806_ATG10_3_prime_UTR_variant_allele_G	3' agaCGAGGG-UUGAGGGGAAGAc 5'	5' acaGCACCCUCAGUCCACGUCUg 3'	|| ||| | ||| | |||	98.00	-18.73	2 20	8 30	19	68.42%	68.42%	98.00	-18.73	98.00	1093	22	51	8	rs1019806	ATG10	Query; Max.Energy	G/A	A	G	1	5
hsa-miR-3158-3p	-23.19	G	hsa-miR-3158-3p vs rs1019806_ATG10_3_prime_UTR_variant_allele_G	rs1019806_ATG10_3_prime_UTR_variant_allele_G	3' caGGACGUC----UCUC-CUUCGGGAa 5'	5' cgUCUGCAGAUUAAGAGCUGAACUCUc 3'	:|||||| |||| :| |:||	94.00	-23.19	2 21	25 51	24	58.33%	70.83%	94.00	-23.19	94.00	1100	22	51	25	rs1019806	ATG10	Query; Max.Energy	G/A	A	G	1	5
hsa-miR-3177-5p	-19.96	G	hsa-miR-3177-5p vs rs1019806_ATG10_3_prime_UTR_variant_allele_G	rs1019806_ATG10_3_prime_UTR_variant_allele_G	3' ucGCGGAC--C--GUGCAC-ACAUGUGu 5'	5' caCGUCUGCAGAUUAAGAGCUGAACUCu 3'	||:||| | :| | | || || |	82.00	-19.96	2 22	23 50	25	56.00%	64.00%	82.00	-19.96	82.00	1125	23	51	23	rs1019806	ATG10	Query; Max.Energy	G/A	A	G	1	5
hsa-miR-3186-5p	-16.53	G	hsa-miR-3186-5p vs rs1019806_ATG10_3_prime_UTR_variant_allele_G	rs1019806_ATG10_3_prime_UTR_variant_allele_G	3' uucggugcaucugucUGCGGAc 5'	5' cagcacccucaguccACGUCUg 3'	|||:||	104.00	-16.53	2 8	9 30	6	83.33%	100.00%	104.00	-16.53	104.00	1140	22	51	9	rs1019806	ATG10	Query; Max.Energy	G/A	A	G	1	5
hsa-miR-3187-5p	-18.48	G	hsa-miR-3187-5p vs rs1019806_ATG10_3_prime_UTR_variant_allele_G	rs1019806_ATG10_3_prime_UTR_variant_allele_G	3' ggaaGUCGGUGUGCGACGGGUcc 5'	5' gugaCAG-CACCCUCAGUCCAcg 3'	||| ||| | | |:|||	97.00	-18.48	3 20	5 26	17	70.59%	76.47%	97.00	-18.48	97.00	1142	23	51	5	rs1019806	ATG10	Query; Max.Energy	G/A	A	G	1	5
hsa-miR-3191-3p	-16.42	G	hsa-miR-3191-3p vs rs1019806_ATG10_3_prime_UTR_variant_allele_G	rs1019806_ATG10_3_prime_UTR_variant_allele_G	3' gacagaccGGUC-GAUGCAGGGGu 5'	5' cagcacccUCAGUCCACGUCUGCa 3'	:||| | |||||: |	106.00	-16.42	2 16	9 32	15	66.67%	80.00%	106.00	-16.42	106.00	1151	23	51	9	rs1019806	ATG10	Query; Max.Energy	G/A	A	G	1	5
hsa-miR-3197	-17.40	G	hsa-miR-3197 vs rs1019806_ATG10_3_prime_UTR_variant_allele_G	rs1019806_ATG10_3_prime_UTR_variant_allele_G	3' gcggaaaGGCUCGGACGCGGAgg 5'	5' cagcaccCUCAGUCCACGUCUgc 3'	|: ||:| ||:||	88.00	-17.40	3 17	9 31	14	57.14%	78.57%	88.00	-17.40	88.00	1161	23	51	9	rs1019806	ATG10	Query; Max.Energy	G/A	A	G	1	5
hsa-miR-3200-5p	-17.20	G	hsa-miR-3200-5p vs rs1019806_ATG10_3_prime_UTR_variant_allele_G	rs1019806_ATG10_3_prime_UTR_variant_allele_G	3' uggaacacgcgGAAGA-GUCUAa 5'	5' cccucaguccaCGUCUGCAGAUu 3'	| ||| |||||	111.00	-17.20	2 12	14 36	11	81.82%	81.82%	111.00	-17.20	111.00	1164	22	51	14	rs1019806	ATG10	Query; Max.Energy	G/A	A	G	1	5
hsa-miR-320a	-16.74	G	hsa-miR-320a vs rs1019806_ATG10_3_prime_UTR_variant_allele_G	rs1019806_ATG10_3_prime_UTR_variant_allele_G	3' agcGGGAG--AGUUG--G--GUCGAAaa 5'	5' gcaCCCUCAGUCCACGUCUGCAGAUUaa 3'	||||| || || | ||| ||	96.00	-16.74	3 20	11 38	23	65.22%	65.22%	96.00	-16.74	96.00	255	22	51	11	rs1019806	ATG10	Query; Max.Energy	G/A	A	G	1	5
hsa-miR-320b	-17.11	G	hsa-miR-320b vs rs1019806_ATG10_3_prime_UTR_variant_allele_G	rs1019806_ATG10_3_prime_UTR_variant_allele_G	3' aacGGGAG--AGUUG--G--GUCGAAaa 5'	5' gcaCCCUCAGUCCACGUCUGCAGAUUaa 3'	||||| || || | ||| ||	96.00	-17.11	3 20	11 38	23	65.22%	65.22%	96.00	-17.11	96.00	730	22	51	11	rs1019806	ATG10	Query; Max.Energy	G/A	A	G	1	5
hsa-miR-320c	-16.14	G	hsa-miR-320c vs rs1019806_ATG10_3_prime_UTR_variant_allele_G	rs1019806_ATG10_3_prime_UTR_variant_allele_G	3' ugGGAG--AGUUG--G--GUCGAAaa 5'	5' acCCUCAGUCCACGUCUGCAGAUUaa 3'	|||| || || | ||| ||	91.00	-16.14	3 19	13 38	22	63.64%	63.64%	91.00	-16.14	91.00	731	20	51	13	rs1019806	ATG10	Query; Max.Energy	G/A	A	G	1	5
hsa-miR-345-3p	NA	G	hsa-miR-345-3p vs rs1019806_ATG10_3_prime_UTR_variant_allele_G	rs1019806_ATG10_3_prime_UTR_variant_allele_G	NA	NA	NA	NA	NA	NA	NA	NA	NA	NA	NA	NA	NA	NA	NA	NA	NA	rs1019806	ATG10	Query; Max.Energy	G/A	A	G	1	5
hsa-miR-3529-5p	NA	G	hsa-miR-3529-5p vs rs1019806_ATG10_3_prime_UTR_variant_allele_G	rs1019806_ATG10_3_prime_UTR_variant_allele_G	NA	NA	NA	NA	NA	NA	NA	NA	NA	NA	NA	NA	NA	NA	NA	NA	NA	rs1019806	ATG10	Query; Max.Energy	G/A	A	G	1	5
hsa-miR-361-3p	NA	G	hsa-miR-361-3p vs rs1019806_ATG10_3_prime_UTR_variant_allele_G	rs1019806_ATG10_3_prime_UTR_variant_allele_G	NA	NA	NA	NA	NA	NA	NA	NA	NA	NA	NA	NA	NA	NA	NA	NA	NA	rs1019806	ATG10	Query; Max.Energy	G/A	A	G	1	5
hsa-miR-3614-5p	-16.86	G	hsa-miR-3614-5p vs rs1019806_ATG10_3_prime_UTR_variant_allele_G	rs1019806_ATG10_3_prime_UTR_variant_allele_G	3' ccCGUCGGAAGUCUAGGUUCAcc 5'	5' caGCA-CCCUCAG-UCCACGUcu 3'	||| || |||| |||| ||	117.00	-16.86	3 22	9 29	19	78.95%	78.95%	117.00	-16.86	117.00	1268	23	51	9	rs1019806	ATG10	Query; Max.Energy	G/A	A	G	1	5
hsa-miR-3616-3p	-16.62	G	hsa-miR-3616-3p vs rs1019806_ATG10_3_prime_UTR_variant_allele_G	rs1019806_ATG10_3_prime_UTR_variant_allele_G	3' cgGACG--UAGUACUUUACGGGAGc 5'	5' guCUGCAGAUUAAGAGCUGAACUCu 3'	|||| ||:| ||: || |||	104.00	-16.62	2 22	26 50	22	63.64%	72.73%	104.00	-16.62	104.00	1272	23	51	26	rs1019806	ATG10	Query; Max.Energy	G/A	A	G	1	5
hsa-miR-3619-5p	-19.89	G	hsa-miR-3619-5p vs rs1019806_ATG10_3_prime_UTR_variant_allele_G	rs1019806_ATG10_3_prime_UTR_variant_allele_G	3' cgacGUGGUCGG--ACGGACGACu 5'	5' gcacCCUCAGUCCACGUCUGCAGa 3'	| :|||:| |:|||| |	105.00	-19.89	2 19	11 34	19	57.89%	73.68%	105.00	-19.89	105.00	1276	22	51	11	rs1019806	ATG10	Query; Max.Energy	G/A	A	G	1	5
hsa-miR-3622a-5p	-18.50	G	hsa-miR-3622a-5p vs rs1019806_ATG10_3_prime_UTR_variant_allele_G	rs1019806_ATG10_3_prime_UTR_variant_allele_G	3' gaGU-GGACUCGAGGGCAcggac 5'	5' agCACCCUCAGUCCACGUcugca 3'	|| ||| ||: | |||	83.00	-18.50	6 21	10 32	16	68.75%	75.00%	83.00	-18.50	83.00	1282	22	51	10	rs1019806	ATG10	Query; Max.Energy	G/A	A	G	1	5
hsa-miR-3622b-5p	-18.48	G	hsa-miR-3622b-5p vs rs1019806_ATG10_3_prime_UTR_variant_allele_G	rs1019806_ATG10_3_prime_UTR_variant_allele_G	3' aguggacuGGAG---GGUACGGa 5'	5' gacagcacCCUCAGUCCACGUCu 3'	|||| ||| |:|	95.00	-18.48	2 13	7 29	14	64.29%	71.43%	95.00	-18.48	95.00	1284	20	51	7	rs1019806	ATG10	Query; Max.Energy	G/A	A	G	1	5
hsa-miR-3654	-17.94	G	hsa-miR-3654 vs rs1019806_ATG10_3_prime_UTR_variant_allele_G	rs1019806_ATG10_3_prime_UTR_variant_allele_G	3' aaGGAGUCGAACAGGU-CAg 5'	5' acCCUCA----GUCCACGUc 3'	||||| ||||| ||	108.00	-17.94	2 18	13 28	17	70.59%	70.59%	108.00	-17.94	108.00	1294	19	51	13	rs1019806	ATG10	Query; Max.Energy	G/A	A	G	1	5
hsa-miR-3656	-18.55	G	hsa-miR-3656 vs rs1019806_ATG10_3_prime_UTR_variant_allele_G	rs1019806_ATG10_3_prime_UTR_variant_allele_G	3' ggugggGGCGUGGGCGg 5'	5' ccgugaCAGCACCCUCa 3'	| |||||| |	115.00	-17.45	2 12	3 19	10	80.00%	80.00%	215.00	-36.00	115.00	1296	17	51	3 16	rs1019806	ATG10	Query; Max.Energy	G/A	A	G	1	5
hsa-miR-3656	-18.55	G	hsa-miR-3656 vs rs1019806_ATG10_3_prime_UTR_variant_allele_G	rs1019806_ATG10_3_prime_UTR_variant_allele_G	3' gguggGGGCGUGGGCGg 5'	5' cucagUCCACGUCUGCa 3'	:|| |::|:||	100.00	-18.55	2 13	16 32	11	54.55%	90.91%	215.00	-36.00	115.00	1296	17	51	3 16	rs1019806	ATG10	Query; Max.Energy	G/A	A	G	1	5
hsa-miR-3663-5p	-19.62	G	hsa-miR-3663-5p vs rs1019806_ATG10_3_prime_UTR_variant_allele_G	rs1019806_ATG10_3_prime_UTR_variant_allele_G	3' ggcUCGUGGUGCGUCUGGUcg 5'	5' gacAGCACC-CUCAGUCCAcg 3'	|||||| | ||| |||	116.00	-19.62	3 19	7 26	16	81.25%	81.25%	219.00	-36.67	116.00	1304	21	51	7 18	rs1019806	ATG10	Query; Max.Energy	G/A	A	G	1	5
hsa-miR-3663-5p	-19.62	G	hsa-miR-3663-5p vs rs1019806_ATG10_3_prime_UTR_variant_allele_G	rs1019806_ATG10_3_prime_UTR_variant_allele_G	3' ggcucGUG-GUGCGUCUGGUcg 5'	5' cagucCACGUCUGCAGAUUAag 3'	||| : :|||||::|	103.00	-17.05	3 17	18 39	15	60.00%	86.67%	219.00	-36.67	116.00	1304	21	51	7 18	rs1019806	ATG10	Query; Max.Energy	G/A	A	G	1	5
hsa-miR-3665	-16.77	G	hsa-miR-3665 vs rs1019806_ATG10_3_prime_UTR_variant_allele_G	rs1019806_ATG10_3_prime_UTR_variant_allele_G	3' gcggcgGGGCGUGGACGa 5'	5' ccucagUCCACGUCUGCa 3'	:|| |::||||	116.00	-16.77	2 13	15 32	11	63.64%	90.91%	207.00	-33.33	116.00	1308	18	51	15 1	rs1019806	ATG10	Query; Max.Energy	G/A	A	G	1	5
hsa-miR-3665	-16.77	G	hsa-miR-3665 vs rs1019806_ATG10_3_prime_UTR_variant_allele_G	rs1019806_ATG10_3_prime_UTR_variant_allele_G	3' gcGGCG-GGGCGUGGacga 5'	5' caCCGUGACAGCACCcuca 3'	|||: | |||||	91.00	-16.56	5 17	1 19	13	69.23%	76.92%	207.00	-33.33	116.00	1308	18	51	15 1	rs1019806	ATG10	Query; Max.Energy	G/A	A	G	1	5
hsa-miR-3678-3p	-19.08	G	hsa-miR-3678-3p vs rs1019806_ATG10_3_prime_UTR_variant_allele_G	rs1019806_ATG10_3_prime_UTR_variant_allele_G	3' ggccaggcauguuugAGACGUc 5'	5' cacccucaguccacgUCUGCAg 3'	||||||	120.00	-19.08	2 8	12 33	6	100.00%	100.00%	120.00	-19.08	120.00	1322	22	51	12	rs1019806	ATG10	Query; Max.Energy	G/A	A	G	1	5
hsa-miR-3679-5p	NA	G	hsa-miR-3679-5p vs rs1019806_ATG10_3_prime_UTR_variant_allele_G	rs1019806_ATG10_3_prime_UTR_variant_allele_G	NA	NA	NA	NA	NA	NA	NA	NA	NA	NA	NA	NA	NA	NA	NA	NA	NA	rs1019806	ATG10	Query; Max.Energy	G/A	A	G	1	5
hsa-miR-3680-3p	-17.80	G	hsa-miR-3680-3p vs rs1019806_ATG10_3_prime_UTR_variant_allele_G	rs1019806_ATG10_3_prime_UTR_variant_allele_G	3' ggaugagggucccaguACGUUUu 5'	5' acccucaguccacgucUGCAGAu 3'	||||:|	104.00	-17.80	2 8	13 35	6	83.33%	100.00%	104.00	-17.80	104.00	1326	23	51	13	rs1019806	ATG10	Query; Max.Energy	G/A	A	G	1	5
hsa-miR-3691-5p	-18.46	G	hsa-miR-3691-5p vs rs1019806_ATG10_3_prime_UTR_variant_allele_G	rs1019806_ATG10_3_prime_UTR_variant_allele_G	3' caUGGCUC---AGAGGUAGU-AGGUGa 5'	5' -cACCGUGACAGCACCCUCAGUCCACg 3'	|||| | | || ||| |||||	120.00	-18.46	2 22	1 26	24	66.67%	66.67%	120.00	-18.46	120.00	1341	23	51	1	rs1019806	ATG10	Query; Max.Energy	G/A	A	G	1	5
hsa-miR-370-3p	-20.57	G	hsa-miR-370-3p vs rs1019806_ATG10_3_prime_UTR_variant_allele_G	rs1019806_ATG10_3_prime_UTR_variant_allele_G	3' ugGUCCAAGGUGGGGUCGUCcg 5'	5' cuCAG--UCCACGUCUGCAGau 3'	||| ||||| :| ||||	113.00	-20.57	3 21	16 35	18	72.22%	77.78%	113.00	-20.57	113.00	314	22	51	16	rs1019806	ATG10	Query; Max.Energy	G/A	A	G	1	5
hsa-miR-378c	-16.60	G	hsa-miR-378c vs rs1019806_ATG10_3_prime_UTR_variant_allele_G	rs1019806_ATG10_3_prime_UTR_variant_allele_G	3' ggugagaagacUGAGGUUCAGGUca 5'	5' accgugacagcACCCUCAGUCCAcg 3'	|| |: ||||||	130.00	-16.60	3 15	2 26	12	75.00%	83.33%	130.00	-16.60	130.00	1174	25	51	2	rs1019806	ATG10	Query; Max.Energy	G/A	A	G	1	5
hsa-miR-379-5p	-16.83	G	hsa-miR-379-5p vs rs1019806_ATG10_3_prime_UTR_variant_allele_G	rs1019806_ATG10_3_prime_UTR_variant_allele_G	3' ggaugcaAGGUAUCAGAUGgu 5'	5' cccucagUCCA-CGUCUGCag 3'	|||| ||||:|	112.00	-16.83	3 15	14 33	12	75.00%	83.33%	112.00	-16.83	112.00	330	21	51	14	rs1019806	ATG10	Query; Max.Energy	G/A	A	G	1	5
hsa-miR-3911	-20.14	G	hsa-miR-3911 vs rs1019806_ATG10_3_prime_UTR_variant_allele_G	rs1019806_ATG10_3_prime_UTR_variant_allele_G	3' acgGAGGAGGUCCUAGGUGUGu 5'	5' cagCACCCUCAG--UCCACGUc 3'	| || :||| |||||::	120.00	-20.14	2 20	9 28	18	61.11%	77.78%	120.00	-20.14	120.00	1354	22	51	9	rs1019806	ATG10	Query; Max.Energy	G/A	A	G	1	5
hsa-miR-3913-5p	-18.25	G	hsa-miR-3913-5p vs rs1019806_ATG10_3_prime_UTR_variant_allele_G	rs1019806_ATG10_3_prime_UTR_variant_allele_G	3' ucUGUAGUUCUAGUCAGGguuu 5'	5' ugACAGCACCCUCAGUCCacgu 3'	||| || |||||||	108.00	-18.25	5 21	6 27	16	75.00%	75.00%	108.00	-18.25	108.00	1357	22	51	6	rs1019806	ATG10	Query; Max.Energy	G/A	A	G	1	5
hsa-miR-3917	-20.87	G	hsa-miR-3917 vs rs1019806_ATG10_3_prime_UTR_variant_allele_G	rs1019806_ATG10_3_prime_UTR_variant_allele_G	3' ggGUGGACGAGUCAGGcucg 5'	5' agCACC--CUCAGUCCacgu 3'	|||| ||||||||	107.00	-20.87	5 19	10 27	14	85.71%	85.71%	107.00	-20.87	107.00	1362	20	51	10	rs1019806	ATG10	Query; Max.Energy	G/A	A	G	1	5
hsa-miR-3934-5p	-27.09	G	hsa-miR-3934-5p vs rs1019806_ATG10_3_prime_UTR_variant_allele_G	rs1019806_ATG10_3_prime_UTR_variant_allele_G	3' gacGGAGUCAAAGGUGUGGACu 5'	5' cacCCUCAG--UCCACGUCUGc 3'	|||||| |||||::|||	140.00	-27.09	2 20	12 31	18	77.78%	88.89%	140.00	-27.09	140.00	1383	22	51	12	rs1019806	ATG10	Query; Max.Energy	G/A	A	G	1	5
hsa-miR-3937	-21.13	G	hsa-miR-3937 vs rs1019806_ATG10_3_prime_UTR_variant_allele_G	rs1019806_ATG10_3_prime_UTR_variant_allele_G	3' ggggguaacgaugucgGCGGACa 5'	5' cagcacccucaguccaCGUCUGc 3'	||:|||	104.00	-21.13	2 8	9 31	6	83.33%	100.00%	187.00	-37.68	104.00	1387	23	51	9 1	rs1019806	ATG10	Query; Max.Energy	G/A	A	G	1	5
hsa-miR-3937	-21.13	G	hsa-miR-3937 vs rs1019806_ATG10_3_prime_UTR_variant_allele_G	rs1019806_ATG10_3_prime_UTR_variant_allele_G	3' ggggGUAACGAUGUCGGCGGAca 5'	5' ----CACCGUGACAGCACCCUca 3'	|| |: ||||| |||	83.00	-16.55	3 20	1 19	17	64.71%	70.59%	187.00	-37.68	104.00	1387	23	51	9 1	rs1019806	ATG10	Query; Max.Energy	G/A	A	G	1	5
hsa-miR-3960	-18.44	G	hsa-miR-3960 vs rs1019806_ATG10_3_prime_UTR_variant_allele_G	rs1019806_ATG10_3_prime_UTR_variant_allele_G	3' ggGGGCGGAGGC-GGCGGCgg 5'	5' ccUCAGUCCACGUCUGCAGau 3'	:| |:| || |:|| |	81.00	-18.44	3 19	15 35	17	52.94%	70.59%	81.00	-18.44	81.00	1578	20	51	15	rs1019806	ATG10	Query; Max.Energy	G/A	A	G	1	5
hsa-miR-422a	-18.77	G	hsa-miR-422a vs rs1019806_ATG10_3_prime_UTR_variant_allele_G	rs1019806_ATG10_3_prime_UTR_variant_allele_G	3' cggaagacUGGGAUUCAGGUca 5'	5' gugacagcACCCUCAGUCCAcg 3'	||||| ||||||	142.00	-18.77	3 15	5 26	12	91.67%	91.67%	142.00	-18.77	142.00	377	22	51	5	rs1019806	ATG10	Query; Max.Energy	G/A	A	G	1	5
hsa-miR-423-3p	-16.06	G	hsa-miR-423-3p vs rs1019806_ATG10_3_prime_UTR_variant_allele_G	rs1019806_ATG10_3_prime_UTR_variant_allele_G	3' ugacucccCGGAGUC-UGGCUCGa 5'	5' cgucugcaGAUUAAGAGCUGAACu 3'	| :| || :|:|| |	82.00	-16.06	2 16	25 48	15	53.33%	73.33%	82.00	-16.06	82.00	379	23	51	25	rs1019806	ATG10	Query; Max.Energy	G/A	A	G	1	5
hsa-miR-4257	-20.21	G	hsa-miR-4257 vs rs1019806_ATG10_3_prime_UTR_variant_allele_G	rs1019806_ATG10_3_prime_UTR_variant_allele_G	3' gaGUCAGGGGUGGAGACc 5'	5' cuCAGU--CCACGUCUGc 3'	|||| |||| ||||	125.00	-20.21	2 17	16 31	15	80.00%	80.00%	125.00	-20.21	125.00	1205	18	51	16	rs1019806	ATG10	Query; Max.Energy	G/A	A	G	1	5
hsa-miR-4259	NA	G	hsa-miR-4259 vs rs1019806_ATG10_3_prime_UTR_variant_allele_G	rs1019806_ATG10_3_prime_UTR_variant_allele_G	NA	NA	NA	NA	NA	NA	NA	NA	NA	NA	NA	NA	NA	NA	NA	NA	NA	rs1019806	ATG10	Query; Max.Energy	G/A	A	G	1	5
hsa-miR-4268	-16.71	G	hsa-miR-4268 vs rs1019806_ATG10_3_prime_UTR_variant_allele_G	rs1019806_ATG10_3_prime_UTR_variant_allele_G	3' guGUAGGACUCUCCUCCUCGg 5'	5' caCGUCUGCAGAUUAAGAGCu 3'	|:||: ||| | ||||	99.00	-16.71	2 20	23 43	18	61.11%	72.22%	99.00	-16.71	99.00	1224	21	51	23	rs1019806	ATG10	Query; Max.Energy	G/A	A	G	1	5
hsa-miR-4296	-18.69	G	hsa-miR-4296 vs rs1019806_ATG10_3_prime_UTR_variant_allele_G	rs1019806_ATG10_3_prime_UTR_variant_allele_G	3' acUCGGACUCGGGUGUa 5'	5' gcACCCUCAGUCCACGu 3'	| ||| ||:||||:	127.00	-18.69	2 16	11 27	14	71.43%	85.71%	127.00	-18.69	127.00	1172	17	51	11	rs1019806	ATG10	Query; Max.Energy	G/A	A	G	1	5
hsa-miR-4298	-19.72	G	hsa-miR-4298 vs rs1019806_ATG10_3_prime_UTR_variant_allele_G	rs1019806_ATG10_3_prime_UTR_variant_allele_G	3' gaCGGAGGAGGAGGACAGGguc 5'	5' guGACAGCACCCUCAGUCCacg 3'	| | | || :| ||||	84.00	-19.72	4 21	5 26	17	58.82%	64.71%	84.00	-19.72	84.00	1179	22	51	5	rs1019806	ATG10	Query; Max.Energy	G/A	A	G	1	5
hsa-miR-431-3p	-16.29	G	hsa-miR-431-3p vs rs1019806_ATG10_3_prime_UTR_variant_allele_G	rs1019806_ATG10_3_prime_UTR_variant_allele_G	3' ucuucgGGACGUU--CUGCUGGAc 5'	5' uccacgUCUGCAGAUUAAGAGCUg 3'	:|||||: | || ||	87.00	-16.29	2 17	21 44	17	58.82%	70.59%	87.00	-16.29	87.00	394	22	51	21	rs1019806	ATG10	Query; Max.Energy	G/A	A	G	1	5
hsa-miR-4322	-19.57	G	hsa-miR-4322 vs rs1019806_ATG10_3_prime_UTR_variant_allele_G	rs1019806_ATG10_3_prime_UTR_variant_allele_G	3' ggGGUGCGCGACUCGGGUGUc 5'	5' gaCAGCACCCUCAGUCCACGu 3'	| :| | || ||:||||:	127.00	-19.57	2 20	7 27	18	61.11%	77.78%	127.00	-19.57	127.00	1200	21	51	7	rs1019806	ATG10	Query; Max.Energy	G/A	A	G	1	5
hsa-miR-4327	-18.62	G	hsa-miR-4327 vs rs1019806_ATG10_3_prime_UTR_variant_allele_G	rs1019806_ATG10_3_prime_UTR_variant_allele_G	3' ggUCAGG-GGGUACGUUcgg 5'	5' ucAGUCCACGUCUGCAGauu 3'	||||| | : ||||:	100.00	-18.62	4 18	17 36	15	66.67%	80.00%	100.00	-18.62	100.00	1216	19	51	17	rs1019806	ATG10	Query; Max.Energy	G/A	A	G	1	5
hsa-miR-4417	-19.28	G	hsa-miR-4417 vs rs1019806_ATG10_3_prime_UTR_variant_allele_G	rs1019806_ATG10_3_prime_UTR_variant_allele_G	3' gggaggcccuUCGGGUGg 5'	5' cagcacccucAGUCCACg 3'	||:||||	124.00	-19.28	2 9	9 26	7	85.71%	100.00%	124.00	-19.28	124.00	1412	18	51	9	rs1019806	ATG10	Query; Max.Energy	G/A	A	G	1	5
hsa-miR-4428	-16.34	G	hsa-miR-4428 vs rs1019806_ATG10_3_prime_UTR_variant_allele_G	rs1019806_ATG10_3_prime_UTR_variant_allele_G	3' cgaGGUACAAGGGCAGAGGaac 5'	5' cccUCA-GUCCACGUCUGCaga 3'	:|| || | ||||| |	89.00	-16.34	4 20	14 34	16	68.75%	75.00%	89.00	-16.34	89.00	1427	22	51	14	rs1019806	ATG10	Query; Max.Energy	G/A	A	G	1	5
hsa-miR-4430	-21.24	G	hsa-miR-4430 vs rs1019806_ATG10_3_prime_UTR_variant_allele_G	rs1019806_ATG10_3_prime_UTR_variant_allele_G	3' gagGCGAGUGAGGU-CGGa 5'	5' gcaCCCUCAGUCCACGUCu 3'	| |||| |||| |:|	107.00	-21.24	2 16	11 29	15	73.33%	80.00%	107.00	-21.24	107.00	1429	18	51	11	rs1019806	ATG10	Query; Max.Energy	G/A	A	G	1	5
hsa-miR-4433a-3p	-21.61	G	hsa-miR-4433a-3p vs rs1019806_ATG10_3_prime_UTR_variant_allele_G	rs1019806_ATG10_3_prime_UTR_variant_allele_G	3' uacaGGGUG-GGGGUGAGGACa 5'	5' agcaCCCUCAGUCCACGUCUGc 3'	||| | :|||| :|||	108.00	-21.61	2 18	10 31	17	64.71%	76.47%	108.00	-21.61	108.00	1435	21	51	10	rs1019806	ATG10	Query; Max.Energy	G/A	A	G	1	5
hsa-miR-4436b-3p	-18.04	G	hsa-miR-4436b-3p vs rs1019806_ATG10_3_prime_UTR_variant_allele_G	rs1019806_ATG10_3_prime_UTR_variant_allele_G	3' aaCAGGUGAAGAAGGACGggac 5'	5' caGUCCACGU----CUGCagau 3'	|||||| | ||||	91.00	-18.04	5 21	18 35	16	68.75%	68.75%	91.00	-18.04	91.00	1844	22	51	18	rs1019806	ATG10	Query; Max.Energy	G/A	A	G	1	5
hsa-miR-4440	-17.34	G	hsa-miR-4440 vs rs1019806_ATG10_3_prime_UTR_variant_allele_G	rs1019806_ATG10_3_prime_UTR_variant_allele_G	3' guuCGGUCGUUCG----GGGUGCUGu 5'	5' cguGACAGCACCCUCAGUCCACGUCu 3'	| ||||| | :||||| |	114.00	-17.34	2 20	4 29	22	59.09%	63.64%	114.00	-17.34	114.00	1444	22	51	4	rs1019806	ATG10	Query; Max.Energy	G/A	A	G	1	5
hsa-miR-4443	-21.93	G	hsa-miR-4443 vs rs1019806_ATG10_3_prime_UTR_variant_allele_G	rs1019806_ATG10_3_prime_UTR_variant_allele_G	3' uuUUGGGUGCGGAGGUu 5'	5' ucAGUCCACGUCUGCAg 3'	|::|||||:|| ||	119.00	-21.93	2 16	17 33	14	71.43%	92.86%	119.00	-21.93	119.00	1447	17	51	17	rs1019806	ATG10	Query; Max.Energy	G/A	A	G	1	5
hsa-miR-4448	-16.39	G	hsa-miR-4448 vs rs1019806_ATG10_3_prime_UTR_variant_allele_G	rs1019806_ATG10_3_prime_UTR_variant_allele_G	3' auggggaucugguUCCUCGg 5'	5' acgucugcagauuAAGAGCu 3'	| ||||	88.00	-16.39	2 8	24 43	6	83.33%	83.33%	88.00	-16.39	88.00	1454	20	51	24	rs1019806	ATG10	Query; Max.Energy	G/A	A	G	1	5
hsa-miR-4453	-21.42	G	hsa-miR-4453 vs rs1019806_ATG10_3_prime_UTR_variant_allele_G	rs1019806_ATG10_3_prime_UTR_variant_allele_G	3' uugGC-GAUGUCUGGUUCgag 5'	5' ccaCGUCUGCAGAUUAAGagc 3'	|| ||:||||::|||	100.00	-21.42	4 18	22 42	15	73.33%	93.33%	100.00	-21.42	100.00	1462	20	51	22	rs1019806	ATG10	Query; Max.Energy	G/A	A	G	1	5
hsa-miR-4458	-17.39	G	hsa-miR-4458 vs rs1019806_ATG10_3_prime_UTR_variant_allele_G	rs1019806_ATG10_3_prime_UTR_variant_allele_G	3' aagaAGGUGUGGAUGgaga 5'	5' ucagUCCACGUCUGCagau 3'	|||||::||:|	91.00	-17.39	5 16	17 35	11	72.73%	100.00%	91.00	-17.39	91.00	1467	19	51	17	rs1019806	ATG10	Query; Max.Energy	G/A	A	G	1	5
hsa-miR-4462	-17.08	G	hsa-miR-4462 vs rs1019806_ATG10_3_prime_UTR_variant_allele_G	rs1019806_ATG10_3_prime_UTR_variant_allele_G	3' aaggguUCGGUGGGAGGCACAGu 5'	5' gacagcACCCUCAGUCCACGUCu 3'	| || | ||| |||	89.00	-17.08	2 18	7 29	16	62.50%	62.50%	89.00	-17.08	89.00	1473	23	51	7	rs1019806	ATG10	Query; Max.Energy	G/A	A	G	1	5
hsa-miR-4463	-20.20	G	hsa-miR-4463 vs rs1019806_ATG10_3_prime_UTR_variant_allele_G	rs1019806_ATG10_3_prime_UTR_variant_allele_G	3' ccGGGGUGGGGU-CAGAg 5'	5' acCCUCAGUCCACGUCUg 3'	||:|| :||| ||||	123.00	-20.20	2 16	13 30	15	73.33%	86.67%	123.00	-20.20	123.00	1474	17	51	13	rs1019806	ATG10	Query; Max.Energy	G/A	A	G	1	5
hsa-miR-4470	-19.50	G	hsa-miR-4470 vs rs1019806_ATG10_3_prime_UTR_variant_allele_G	rs1019806_ATG10_3_prime_UTR_variant_allele_G	3' agagccgaAGGUGCAAACGgu 5'	5' acccucagUCCACGUCUGCag 3'	||||||| |||	113.00	-19.50	3 14	13 33	11	90.91%	90.91%	113.00	-19.50	113.00	1484	21	51	13	rs1019806	ATG10	Query; Max.Energy	G/A	A	G	1	5
hsa-miR-4479	-16.20	G	hsa-miR-4479 vs rs1019806_ATG10_3_prime_UTR_variant_allele_G	rs1019806_ATG10_3_prime_UTR_variant_allele_G	3' gacGAGGCUCGUGCCGGCGcgc 5'	5' accCUCAGUCCACGUCUGCaga 3'	||| | |||| |:||	83.00	-16.20	4 20	13 34	16	68.75%	75.00%	83.00	-16.20	83.00	1499	22	51	13	rs1019806	ATG10	Query; Max.Energy	G/A	A	G	1	5
hsa-miR-4482-3p	NA	G	hsa-miR-4482-3p vs rs1019806_ATG10_3_prime_UTR_variant_allele_G	rs1019806_ATG10_3_prime_UTR_variant_allele_G	NA	NA	NA	NA	NA	NA	NA	NA	NA	NA	NA	NA	NA	NA	NA	NA	NA	rs1019806	ATG10	Query; Max.Energy	G/A	A	G	1	5
hsa-miR-4486	-17.06	G	hsa-miR-4486 vs rs1019806_ATG10_3_prime_UTR_variant_allele_G	rs1019806_ATG10_3_prime_UTR_variant_allele_G	3' acGGUC-GGAGCGGGUcg 5'	5' ccUCAGUCCACGUCUGca 3'	:||| || ||:|::	86.00	-17.06	3 16	15 32	14	57.14%	85.71%	86.00	-17.06	86.00	1510	17	51	15	rs1019806	ATG10	Query; Max.Energy	G/A	A	G	1	5
hsa-miR-4491	-22.37	G	hsa-miR-4491 vs rs1019806_ATG10_3_prime_UTR_variant_allele_G	rs1019806_ATG10_3_prime_UTR_variant_allele_G	3' aaaccaGUGUG-GUCAGGUGUAa 5'	5' ugacagCACCCUCAGUCCACGUc 3'	||| | ||||||||:|	147.00	-22.37	2 17	6 28	16	81.25%	87.50%	147.00	-22.37	147.00	1516	22	51	6	rs1019806	ATG10	Query; Max.Energy	G/A	A	G	1	5
hsa-miR-4494	-20.53	G	hsa-miR-4494 vs rs1019806_ATG10_3_prime_UTR_variant_allele_G	rs1019806_ATG10_3_prime_UTR_variant_allele_G	3' ggagaccAGUCGGUGU-CAGACc 5'	5' agcacccUCAGUC-CACGUCUGc 3'	||||:| || |||||	121.00	-20.53	2 16	10 31	15	80.00%	86.67%	121.00	-20.53	121.00	1519	22	51	10	rs1019806	ATG10	Query; Max.Energy	G/A	A	G	1	5
hsa-miR-449c-5p	-17.09	G	hsa-miR-449c-5p vs rs1019806_ATG10_3_prime_UTR_variant_allele_G	rs1019806_ATG10_3_prime_UTR_variant_allele_G	3' ugucggcgaucguuauguGACGgau 5'	5' agcacccucaguccacguCUGCaga 3'	||||	80.00	-17.09	4 8	10 34	4	100.00%	100.00%	80.00	-17.09	80.00	745	25	51	10	rs1019806	ATG10	Query; Max.Energy	G/A	A	G	1	5
hsa-miR-4502	-18.48	G	hsa-miR-4502 vs rs1019806_ATG10_3_prime_UTR_variant_allele_G	rs1019806_ATG10_3_prime_UTR_variant_allele_G	3' gaAGUCGUGGUAGUAGUAGUCg 5'	5' ccUCAGU-CCA-CGUCUGCAGa 3'	||||: ||| |:|| |||	100.00	-18.48	2 21	15 34	19	68.42%	78.95%	199.00	-34.85	100.00	1528	22	51	15 1	rs1019806	ATG10	Query; Max.Energy	G/A	A	G	1	5
hsa-miR-4502	-18.48	G	hsa-miR-4502 vs rs1019806_ATG10_3_prime_UTR_variant_allele_G	rs1019806_ATG10_3_prime_UTR_variant_allele_G	3' gaaGUCGUGGUAGUAGUAGUCg 5'	5' -caCCGUGACAGCACCCUCAGu 3'	| |:: || || | ||||	99.00	-16.37	2 20	1 21	18	61.11%	72.22%	199.00	-34.85	100.00	1528	22	51	15 1	rs1019806	ATG10	Query; Max.Energy	G/A	A	G	1	5
hsa-miR-4508	-19.85	G	hsa-miR-4508 vs rs1019806_ATG10_3_prime_UTR_variant_allele_G	rs1019806_ATG10_3_prime_UTR_variant_allele_G	3' gcGCGCGGGUCGGG-GCg 5'	5' agCACCCUCAGUCCACGu 3'	| | |:|||:|| ||	103.00	-19.85	2 16	10 27	15	66.67%	80.00%	200.00	-38.10	103.00	1535	17	51	10 2	rs1019806	ATG10	Query; Max.Energy	G/A	A	G	1	5
hsa-miR-4508	-19.85	G	hsa-miR-4508 vs rs1019806_ATG10_3_prime_UTR_variant_allele_G	rs1019806_ATG10_3_prime_UTR_variant_allele_G	3' gcGCGCGGGUCGGGGcg 5'	5' acCGUG-ACAGCACCcu 3'	||:| |||| ||	97.00	-18.25	3 16	2 17	13	69.23%	76.92%	200.00	-38.10	103.00	1535	17	51	10 2	rs1019806	ATG10	Query; Max.Energy	G/A	A	G	1	5
hsa-miR-4519	-16.07	G	hsa-miR-4519 vs rs1019806_ATG10_3_prime_UTR_variant_allele_G	rs1019806_ATG10_3_prime_UTR_variant_allele_G	3' gucGGGACGCGUGACGAc 5'	5' accCUCAGUCCACGUCUg 3'	|:| |: ||| ||	87.00	-16.07	2 16	13 30	14	57.14%	71.43%	87.00	-16.07	87.00	1546	18	51	13	rs1019806	ATG10	Query; Max.Energy	G/A	A	G	1	5
hsa-miR-4525	NA	G	hsa-miR-4525 vs rs1019806_ATG10_3_prime_UTR_variant_allele_G	rs1019806_ATG10_3_prime_UTR_variant_allele_G	NA	NA	NA	NA	NA	NA	NA	NA	NA	NA	NA	NA	NA	NA	NA	NA	NA	rs1019806	ATG10	Query; Max.Energy	G/A	A	G	1	5
hsa-miR-4538	-19.17	G	hsa-miR-4538 vs rs1019806_ATG10_3_prime_UTR_variant_allele_G	rs1019806_ATG10_3_prime_UTR_variant_allele_G	3' agUCGGGUCGAGU-AGGUUCGag 5'	5' acAGCAC-CCUCAGUCCACGUcu 3'	||| | |||| |||| |:	93.00	-19.17	3 21	8 29	19	68.42%	73.68%	93.00	-19.17	93.00	1575	22	51	8	rs1019806	ATG10	Query; Max.Energy	G/A	A	G	1	5
hsa-miR-4539	-18.66	G	hsa-miR-4539 vs rs1019806_ATG10_3_prime_UTR_variant_allele_G	rs1019806_ATG10_3_prime_UTR_variant_allele_G	3' cggGUCGAGUCGGGUCAAGUcg 5'	5' ugaCAGCAC-CCUCAGUCCAcg 3'	|||| | |:|||| ||	109.00	-18.66	3 20	6 26	17	70.59%	76.47%	109.00	-18.66	109.00	1576	22	51	6	rs1019806	ATG10	Query; Max.Energy	G/A	A	G	1	5
hsa-miR-4632-5p	-23.38	G	hsa-miR-4632-5p vs rs1019806_ATG10_3_prime_UTR_variant_allele_G	rs1019806_ATG10_3_prime_UTR_variant_allele_G	3' aggcGGUGU-GGGUGC-GACGggag 5'	5' gcacCCUCAGUCCACGUCUGCagau 3'	|| || :||||| ||||	105.00	-23.38	5 20	11 35	17	76.47%	82.35%	270.00	-63.10	105.00	1586	23	51	11 26 1	rs1019806	ATG10	Query; Max.Energy	G/A	A	G	1	5
hsa-miR-4632-5p	-23.38	G	hsa-miR-4632-5p vs rs1019806_ATG10_3_prime_UTR_variant_allele_G	rs1019806_ATG10_3_prime_UTR_variant_allele_G	3' aggcgGUGUGGGU-GCGACGGGAg 5'	5' gucugCAGAUUAAGAGCUGAACUc 3'	|| |:: | |||| ||	85.00	-18.93	2 19	26 49	18	55.56%	66.67%	270.00	-63.10	105.00	1586	23	51	11 26 1	rs1019806	ATG10	Query; Max.Energy	G/A	A	G	1	5
hsa-miR-4632-5p	-23.38	G	hsa-miR-4632-5p vs rs1019806_ATG10_3_prime_UTR_variant_allele_G	rs1019806_ATG10_3_prime_UTR_variant_allele_G	3' aggcggugugggugcgacGGGAg 5'	5' -----caccgugacagcaCCCUc 3'	||||	80.00	-20.79	2 6	1 18	4	100.00%	100.00%	270.00	-63.10	105.00	1586	23	51	11 26 1	rs1019806	ATG10	Query; Max.Energy	G/A	A	G	1	5
hsa-miR-4646-5p	-25.05	G	hsa-miR-4646-5p vs rs1019806_ATG10_3_prime_UTR_variant_allele_G	rs1019806_ATG10_3_prime_UTR_variant_allele_G	3' agGGAGUCGAGGAGAAGG-GUCa 5'	5' acCCUCAG-UCCACGUCUGCAGa 3'	|||||| ||| | ||: |||	94.00	-25.05	2 21	13 34	20	75.00%	80.00%	178.00	-41.85	94.00	1606	22	51	13 1	rs1019806	ATG10	Query; Max.Energy	G/A	A	G	1	5
hsa-miR-4646-5p	-25.05	G	hsa-miR-4646-5p vs rs1019806_ATG10_3_prime_UTR_variant_allele_G	rs1019806_ATG10_3_prime_UTR_variant_allele_G	3' agggagucgaggagaaGGGUCa 5'	5' -caccgugacagcaccCUCAGu 3'	|:|||	84.00	-16.80	2 7	1 21	5	80.00%	100.00%	178.00	-41.85	94.00	1606	22	51	13 1	rs1019806	ATG10	Query; Max.Energy	G/A	A	G	1	5
hsa-miR-4647	-17.82	G	hsa-miR-4647 vs rs1019806_ATG10_3_prime_UTR_variant_allele_G	rs1019806_ATG10_3_prime_UTR_variant_allele_G	3' aagGAGUCG-UGUCGUGGUAGaag 5'	5' ---CACCGUGACAGCACCCUCagu 3'	| | |: |||||||| ||	99.00	-17.82	4 21	1 21	18	72.22%	77.78%	99.00	-17.82	99.00	1608	23	51	1	rs1019806	ATG10	Query; Max.Energy	G/A	A	G	1	5
hsa-miR-4648	-18.41	G	hsa-miR-4648 vs rs1019806_ATG10_3_prime_UTR_variant_allele_G	rs1019806_ATG10_3_prime_UTR_variant_allele_G	3' gaggguaaacGUCAGGgugu 5'	5' acagcacccuCAGUCCacgu 3'	||||||	90.00	-18.41	5 11	8 27	6	100.00%	100.00%	90.00	-18.41	90.00	1609	20	51	8	rs1019806	ATG10	Query; Max.Energy	G/A	A	G	1	5
hsa-miR-4654	-20.35	G	hsa-miR-4654 vs rs1019806_ATG10_3_prime_UTR_variant_allele_G	rs1019806_ATG10_3_prime_UTR_variant_allele_G	3' ggucuaCGGAGGUCUAGGGUGu 5'	5' gugacaGCACCCUCAGUCCACg 3'	|| || | :||||	100.00	-20.35	2 17	5 26	15	60.00%	66.67%	100.00	-20.35	100.00	1619	22	51	5	rs1019806	ATG10	Query; Max.Energy	G/A	A	G	1	5
hsa-miR-4657	-23.37	G	hsa-miR-4657 vs rs1019806_ATG10_3_prime_UTR_variant_allele_G	rs1019806_ATG10_3_prime_UTR_variant_allele_G	3' uacGGAGUCUGGUGAAGGUGUaa 5'	5' cacCCUCAGUCCACGUCUGCAga 3'	|||||| |||| ||::||	132.00	-23.37	3 21	12 34	18	77.78%	88.89%	132.00	-23.37	132.00	1623	23	51	12	rs1019806	ATG10	Query; Max.Energy	G/A	A	G	1	5
hsa-miR-4660	-17.40	G	hsa-miR-4660 vs rs1019806_ATG10_3_prime_UTR_variant_allele_G	rs1019806_ATG10_3_prime_UTR_variant_allele_G	3' gagGUAAAAG-GUGG-UCUCGACgu 5'	5' ccaCGUCUGCAGAUUAAGAGCUGaa 3'	|:| | | |:: |||||||	126.00	-17.40	3 21	22 46	20	60.00%	75.00%	206.00	-33.93	126.00	1627	23	51	22 10	rs1019806	ATG10	Query; Max.Energy	G/A	A	G	1	5
hsa-miR-4660	-17.40	G	hsa-miR-4660 vs rs1019806_ATG10_3_prime_UTR_variant_allele_G	rs1019806_ATG10_3_prime_UTR_variant_allele_G	3' gagguaaaagguggucucGACGu 5'	5' agcacccucaguccacguCUGCa 3'	||||	80.00	-16.53	2 6	10 32	4	100.00%	100.00%	206.00	-33.93	126.00	1627	23	51	22 10	rs1019806	ATG10	Query; Max.Energy	G/A	A	G	1	5
hsa-miR-4672	-16.83	G	hsa-miR-4672 vs rs1019806_ATG10_3_prime_UTR_variant_allele_G	rs1019806_ATG10_3_prime_UTR_variant_allele_G	3' acGGAGACAGGU-C-GACacauu 5'	5' acCCUCAGUCCACGUCUGcagau 3'	|||| ||||| | |||	89.00	-16.83	6 20	13 35	16	81.25%	81.25%	89.00	-16.83	89.00	1653	21	51	13	rs1019806	ATG10	Query; Max.Energy	G/A	A	G	1	5
hsa-miR-4673	-18.89	G	hsa-miR-4673 vs rs1019806_ATG10_3_prime_UTR_variant_allele_G	rs1019806_ATG10_3_prime_UTR_variant_allele_G	3' agGUCAGGCCGAGGACGgaccu 5'	5' cuCAGUCC-ACGUCUGCagauu 3'	|||||| | :||||	86.00	-18.89	6 21	16 36	15	73.33%	80.00%	86.00	-18.89	86.00	1654	22	51	16	rs1019806	ATG10	Query; Max.Energy	G/A	A	G	1	5
hsa-miR-4680-5p	-16.42	G	hsa-miR-4680-5p vs rs1019806_ATG10_3_prime_UTR_variant_allele_G	rs1019806_ATG10_3_prime_UTR_variant_allele_G	3' ugUAGAU-UCUGACGUUCUCAAga 5'	5' acGUCUGCAGAUU--AAGAGCUga 3'	:|||: |||:| ||||| |	109.00	-16.42	3 22	24 45	20	65.00%	80.00%	109.00	-16.42	109.00	1663	23	51	24	rs1019806	ATG10	Query; Max.Energy	G/A	A	G	1	5
hsa-miR-4681	-16.24	G	hsa-miR-4681 vs rs1019806_ATG10_3_prime_UTR_variant_allele_G	rs1019806_ATG10_3_prime_UTR_variant_allele_G	3' ucuaUGUCGGACGUAAGG-GCAa 5'	5' gacaGCACCCU-CAGUCCACGUc 3'	:|| ||| || ||| |||	96.00	-16.24	2 19	7 28	18	72.22%	77.78%	96.00	-16.24	96.00	1665	22	51	7	rs1019806	ATG10	Query; Max.Energy	G/A	A	G	1	5
hsa-miR-4686	-16.17	G	hsa-miR-4686 vs rs1019806_ATG10_3_prime_UTR_variant_allele_G	rs1019806_ATG10_3_prime_UTR_variant_allele_G	3' uuguggucuuucggguCGUCUAu 5'	5' cccucaguccacgucuGCAGAUu 3'	||||||	120.00	-16.17	2 8	14 36	6	100.00%	100.00%	120.00	-16.17	120.00	1672	23	51	14	rs1019806	ATG10	Query; Max.Energy	G/A	A	G	1	5
hsa-miR-4688	-16.72	G	hsa-miR-4688 vs rs1019806_ATG10_3_prime_UTR_variant_allele_G	rs1019806_ATG10_3_prime_UTR_variant_allele_G	3' ggGUCCAGGAGACGACGgggau 5'	5' cuCA-GUCCACGUCUGCagauu 3'	|| |||| | ||||	82.00	-16.72	6 21	16 36	15	73.33%	73.33%	82.00	-16.72	82.00	1677	22	51	16	rs1019806	ATG10	Query; Max.Energy	G/A	A	G	1	5
hsa-miR-4689	-21.11	G	hsa-miR-4689 vs rs1019806_ATG10_3_prime_UTR_variant_allele_G	rs1019806_ATG10_3_prime_UTR_variant_allele_G	3' ccgggggugguacagaGGAGUu 5'	5' --caccgugacagcacCCUCAg 3'	|||||	100.00	-18.17	2 7	1 20	5	100.00%	100.00%	183.00	-39.28	100.00	1678	22	51	1 12	rs1019806	ATG10	Query; Max.Energy	G/A	A	G	1	5
hsa-miR-4689	-21.11	G	hsa-miR-4689 vs rs1019806_ATG10_3_prime_UTR_variant_allele_G	rs1019806_ATG10_3_prime_UTR_variant_allele_G	3' ccGGGGGU--GGUACAGAGGaguu 5'	5' caCCCUCAGUCCACGUCUGCagau 3'	|||:|| ||| |||| |	83.00	-21.11	5 21	12 35	18	72.22%	77.78%	183.00	-39.28	100.00	1678	22	51	1 12	rs1019806	ATG10	Query; Max.Energy	G/A	A	G	1	5
hsa-miR-4690-5p	-23.66	G	hsa-miR-4690-5p vs rs1019806_ATG10_3_prime_UTR_variant_allele_G	rs1019806_ATG10_3_prime_UTR_variant_allele_G	3' aaGUCGG-GUC-GGAGCGGACGag 5'	5' agCACCCUCAGUCCACGUCUGCag 3'	|| || ||| || ||:||||	130.00	-23.66	3 21	10 33	20	75.00%	80.00%	130.00	-23.66	130.00	1679	22	51	10	rs1019806	ATG10	Query; Max.Energy	G/A	A	G	1	5
hsa-miR-4691-3p	-25.46	G	hsa-miR-4691-3p vs rs1019806_ATG10_3_prime_UTR_variant_allele_G	rs1019806_ATG10_3_prime_UTR_variant_allele_G	3' uaCGUGAGAGUCAGGCACCGACc 5'	5' caGCACCCUCAGUCCACGUCUGc 3'	|||| |||||||| | |||	101.00	-25.46	2 22	9 31	20	80.00%	80.00%	101.00	-25.46	101.00	1682	23	51	9	rs1019806	ATG10	Query; Max.Energy	G/A	A	G	1	5
hsa-miR-4692	NA	G	hsa-miR-4692 vs rs1019806_ATG10_3_prime_UTR_variant_allele_G	rs1019806_ATG10_3_prime_UTR_variant_allele_G	NA	NA	NA	NA	NA	NA	NA	NA	NA	NA	NA	NA	NA	NA	NA	NA	NA	rs1019806	ATG10	Query; Max.Energy	G/A	A	G	1	5
hsa-miR-4695-5p	-22.07	G	hsa-miR-4695-5p vs rs1019806_ATG10_3_prime_UTR_variant_allele_G	rs1019806_ATG10_3_prime_UTR_variant_allele_G	3' ggacGAG-CGGGUGACGGAGGac 5'	5' caccCUCAGUCCAC-GUCUGCag 3'	||| |:|||| |:|| |	95.00	-22.07	3 19	12 33	17	70.59%	82.35%	95.00	-22.07	95.00	1688	22	51	12	rs1019806	ATG10	Query; Max.Energy	G/A	A	G	1	5
hsa-miR-4696	-17.30	G	hsa-miR-4696 vs rs1019806_ATG10_3_prime_UTR_variant_allele_G	rs1019806_ATG10_3_prime_UTR_variant_allele_G	3' ucuacuGUCAUAGGCAGAacgu 5'	5' cacccuCAGUCCACGUCUgcag 3'	|||| |||||	96.00	-17.30	5 17	12 33	12	75.00%	75.00%	96.00	-17.30	96.00	1690	22	51	12	rs1019806	ATG10	Query; Max.Energy	G/A	A	G	1	5
hsa-miR-4700-3p	-16.23	G	hsa-miR-4700-3p vs rs1019806_ATG10_3_prime_UTR_variant_allele_G	rs1019806_ATG10_3_prime_UTR_variant_allele_G	3' gugaccccacuccucAGUCAGGacac 5'	5' accgugacagcacccUCAGUCCacgu 3'	|||||||	95.00	-16.23	5 12	2 27	7	100.00%	100.00%	95.00	-16.23	95.00	1697	26	51	2	rs1019806	ATG10	Query; Max.Energy	G/A	A	G	1	5
hsa-miR-4700-5p	-20.64	G	hsa-miR-4700-5p vs rs1019806_ATG10_3_prime_UTR_variant_allele_G	rs1019806_ATG10_3_prime_UTR_variant_allele_G	3' uguGUGACAGGAGUAGGGGUCu 5'	5' accCUCAGUCCACGUCUGCAGa 3'	| | |||| |:||: |||	119.00	-20.64	2 20	13 34	18	66.67%	77.78%	231.00	-37.95	119.00	1696	22	51	13 1	rs1019806	ATG10	Query; Max.Energy	G/A	A	G	1	5
hsa-miR-4700-5p	-20.64	G	hsa-miR-4700-5p vs rs1019806_ATG10_3_prime_UTR_variant_allele_G	rs1019806_ATG10_3_prime_UTR_variant_allele_G	3' ugUGUGACAGGAGUAGGGGUCu 5'	5' -cACCGUGACAGCACCCUCAGu 3'	|| || | || ||:|||	112.00	-17.31	2 21	1 21	19	63.16%	68.42%	231.00	-37.95	119.00	1696	22	51	13 1	rs1019806	ATG10	Query; Max.Energy	G/A	A	G	1	5
hsa-miR-4706	-22.16	G	hsa-miR-4706 vs rs1019806_ATG10_3_prime_UTR_variant_allele_G	rs1019806_ATG10_3_prime_UTR_variant_allele_G	3' uucGUCGCGGGUGAAGGAGGGGCGa 5'	5' ugaCAGCACC--CUCAGUCCACGUc 3'	|||| || || ||| ||:	107.00	-22.16	2 23	6 28	21	61.90%	66.67%	107.00	-22.16	107.00	1705	25	51	6	rs1019806	ATG10	Query; Max.Energy	G/A	A	G	1	5
hsa-miR-4707-5p	-23.69	G	hsa-miR-4707-5p vs rs1019806_ATG10_3_prime_UTR_variant_allele_G	rs1019806_ATG10_3_prime_UTR_variant_allele_G	3' ggUCUUGGG---CGGGCGCGGCCccg 5'	5' acAGCACCCUCAGUCCACGUCUGcag 3'	|| |||| |:|| ||:| |	80.00	-23.69	4 22	8 33	21	61.90%	71.43%	80.00	-23.69	80.00	1706	23	51	8	rs1019806	ATG10	Query; Max.Energy	G/A	A	G	1	5
hsa-miR-4710	-16.31	G	hsa-miR-4710 vs rs1019806_ATG10_3_prime_UTR_variant_allele_G	rs1019806_ATG10_3_prime_UTR_variant_allele_G	3' uugguggacGGGAGUggg 5'	5' gugacagcaCCCUCAguc 3'	||||||	105.00	-16.31	4 10	5 22	6	100.00%	100.00%	105.00	-16.31	105.00	1714	18	51	5	rs1019806	ATG10	Query; Max.Energy	G/A	A	G	1	5
hsa-miR-4715-5p	NA	G	hsa-miR-4715-5p vs rs1019806_ATG10_3_prime_UTR_variant_allele_G	rs1019806_ATG10_3_prime_UTR_variant_allele_G	NA	NA	NA	NA	NA	NA	NA	NA	NA	NA	NA	NA	NA	NA	NA	NA	NA	rs1019806	ATG10	Query; Max.Energy	G/A	A	G	1	5
hsa-miR-4722-5p	-22.92	G	hsa-miR-4722-5p vs rs1019806_ATG10_3_prime_UTR_variant_allele_G	rs1019806_ATG10_3_prime_UTR_variant_allele_G	3' guuggaccGUGUCGG--GAGGACGg 5'	5' acagcaccCUCAGUCCACGUCUGCa 3'	| |||:| | :||||	102.00	-22.92	2 16	8 32	16	62.50%	75.00%	187.00	-44.97	102.00	1736	23	51	8 1	rs1019806	ATG10	Query; Max.Energy	G/A	A	G	1	5
hsa-miR-4722-5p	-22.92	G	hsa-miR-4722-5p vs rs1019806_ATG10_3_prime_UTR_variant_allele_G	rs1019806_ATG10_3_prime_UTR_variant_allele_G	3' guUGG-ACCGU-GUCGGGAGgacgg 5'	5' -cACCGUGACAGCA-CCCUCagucc 3'	||| || || || |||||	85.00	-22.05	6 22	1 23	18	77.78%	77.78%	187.00	-44.97	102.00	1736	23	51	8 1	rs1019806	ATG10	Query; Max.Energy	G/A	A	G	1	5
hsa-miR-4732-5p	-17.41	G	hsa-miR-4732-5p vs rs1019806_ATG10_3_prime_UTR_variant_allele_G	rs1019806_ATG10_3_prime_UTR_variant_allele_G	3' ucgaaggacgagggacgAGAUGu 5'	5' agcacccucaguccacgUCUGCa 3'	|||:|	84.00	-17.41	2 7	10 32	5	80.00%	100.00%	84.00	-17.41	84.00	1756	23	51	10	rs1019806	ATG10	Query; Max.Energy	G/A	A	G	1	5
hsa-miR-4736	-17.60	G	hsa-miR-4736 vs rs1019806_ATG10_3_prime_UTR_variant_allele_G	rs1019806_ATG10_3_prime_UTR_variant_allele_G	3' gucGGGUC-UAU-UGGACGga 5'	5' accCUCAGUCCACGUCUGCag 3'	|:||| | ::||||	90.00	-17.60	3 17	13 33	16	56.25%	75.00%	90.00	-17.60	90.00	1763	19	51	13	rs1019806	ATG10	Query; Max.Energy	G/A	A	G	1	5
hsa-miR-4743-5p	-22.08	G	hsa-miR-4743-5p vs rs1019806_ATG10_3_prime_UTR_variant_allele_G	rs1019806_ATG10_3_prime_UTR_variant_allele_G	3' uacGGAGGACAGG-GUAGGCcggu 5'	5' gcaCCCUCAGUCCACGUCUGcaga 3'	|| :| |||| |:||:|	91.00	-22.08	5 21	11 34	17	64.71%	82.35%	91.00	-22.08	91.00	1775	23	51	11	rs1019806	ATG10	Query; Max.Energy	G/A	A	G	1	5
hsa-miR-4748	NA	G	hsa-miR-4748 vs rs1019806_ATG10_3_prime_UTR_variant_allele_G	rs1019806_ATG10_3_prime_UTR_variant_allele_G	NA	NA	NA	NA	NA	NA	NA	NA	NA	NA	NA	NA	NA	NA	NA	NA	NA	rs1019806	ATG10	Query; Max.Energy	G/A	A	G	1	5
hsa-miR-4750-5p	-21.78	G	hsa-miR-4750-5p vs rs1019806_ATG10_3_prime_UTR_variant_allele_G	rs1019806_ATG10_3_prime_UTR_variant_allele_G	3' guGAGUUGGUGGAGGCGGGCuc 5'	5' ccCUCAGU--CC-ACGUCUGca 3'	||||:: || ||:|:|	95.00	-21.78	3 21	14 32	18	55.56%	77.78%	95.00	-21.78	95.00	1789	22	51	14	rs1019806	ATG10	Query; Max.Energy	G/A	A	G	1	5
hsa-miR-4752	-18.87	G	hsa-miR-4752 vs rs1019806_ATG10_3_prime_UTR_variant_allele_G	rs1019806_ATG10_3_prime_UTR_variant_allele_G	3' ucgUGUAGGAACUCUAGGUGUu 5'	5' acaGCA-CCCUCA-GUCCACGu 3'	:|| || | | :|||||:	115.00	-18.87	2 20	8 27	18	61.11%	77.78%	115.00	-18.87	115.00	1792	22	51	8	rs1019806	ATG10	Query; Max.Energy	G/A	A	G	1	5
hsa-miR-4754	-22.69	G	hsa-miR-4754 vs rs1019806_ATG10_3_prime_UTR_variant_allele_G	rs1019806_ATG10_3_prime_UTR_variant_allele_G	3' ugaGGCGAUUGGGUCCAGGCGUa 5'	5' gcaCCCUCAGUCCACGUCUGCAg 3'	|| : |::||| |||:|||	148.00	-22.69	2 21	11 33	19	63.16%	84.21%	148.00	-22.69	148.00	1797	23	51	11	rs1019806	ATG10	Query; Max.Energy	G/A	A	G	1	5
hsa-miR-4763-3p	-25.81	G	hsa-miR-4763-3p vs rs1019806_ATG10_3_prime_UTR_variant_allele_G	rs1019806_ATG10_3_prime_UTR_variant_allele_G	3' gggcGGGUCGUGGUCG-GGGAcgga 5'	5' ----CACCGUGACAGCACCCUcagu 3'	| | |:: |||| ||||	99.00	-22.14	5 21	1 21	17	64.71%	76.47%	197.00	-47.95	99.00	1816	24	51	1 12	rs1019806	ATG10	Query; Max.Energy	G/A	A	G	1	5
hsa-miR-4763-3p	-25.81	G	hsa-miR-4763-3p vs rs1019806_ATG10_3_prime_UTR_variant_allele_G	rs1019806_ATG10_3_prime_UTR_variant_allele_G	3' ggGCGGGUCGUGGUCGGGGACGga 5'	5' caCCCUCAGU-CCA-CGUCUGCag 3'	| |:|||: ||| | :||||	98.00	-25.81	3 23	12 33	20	65.00%	80.00%	197.00	-47.95	99.00	1816	24	51	1 12	rs1019806	ATG10	Query; Max.Energy	G/A	A	G	1	5
hsa-miR-4764-5p	-19.36	G	hsa-miR-4764-5p vs rs1019806_ATG10_3_prime_UTR_variant_allele_G	rs1019806_ATG10_3_prime_UTR_variant_allele_G	3' ucuauuGAGGAAGGUGUAGGu 5'	5' agcaccCUCAGUCCACGUCUg 3'	||| |||||:||:	127.00	-19.36	2 16	10 30	14	71.43%	85.71%	127.00	-19.36	127.00	1817	21	51	10	rs1019806	ATG10	Query; Max.Energy	G/A	A	G	1	5
hsa-miR-4769-5p	NA	G	hsa-miR-4769-5p vs rs1019806_ATG10_3_prime_UTR_variant_allele_G	rs1019806_ATG10_3_prime_UTR_variant_allele_G	NA	NA	NA	NA	NA	NA	NA	NA	NA	NA	NA	NA	NA	NA	NA	NA	NA	rs1019806	ATG10	Query; Max.Energy	G/A	A	G	1	5
hsa-miR-4783-3p	NA	G	hsa-miR-4783-3p vs rs1019806_ATG10_3_prime_UTR_variant_allele_G	rs1019806_ATG10_3_prime_UTR_variant_allele_G	NA	NA	NA	NA	NA	NA	NA	NA	NA	NA	NA	NA	NA	NA	NA	NA	NA	rs1019806	ATG10	Query; Max.Energy	G/A	A	G	1	5
hsa-miR-4786-5p	-19.42	G	hsa-miR-4786-5p vs rs1019806_ATG10_3_prime_UTR_variant_allele_G	rs1019806_ATG10_3_prime_UTR_variant_allele_G	3' ccaCGUAG--GUCAGGACCAGAgu 5'	5' acaGCACCCUCAGUCCACGUCUgc 3'	||| | |||||| ||||	90.00	-19.42	3 20	8 31	19	73.68%	73.68%	90.00	-19.42	90.00	1857	22	51	8	rs1019806	ATG10	Query; Max.Energy	G/A	A	G	1	5
hsa-miR-4788	-16.31	G	hsa-miR-4788 vs rs1019806_ATG10_3_prime_UTR_variant_allele_G	rs1019806_ATG10_3_prime_UTR_variant_allele_G	3' cgGAGGGAAUC--GACCAGGCAUu 5'	5' agCACCCUCAGUCCACGUCUGCAg 3'	| |||| || | |||:| |	107.00	-16.31	2 21	10 33	21	61.90%	66.67%	107.00	-16.31	107.00	1861	22	51	10	rs1019806	ATG10	Query; Max.Energy	G/A	A	G	1	5
hsa-miR-4793-3p	-20.83	G	hsa-miR-4793-3p vs rs1019806_ATG10_3_prime_UTR_variant_allele_G	rs1019806_ATG10_3_prime_UTR_variant_allele_G	3' ucggucgguugagugucACGUCu 5'	5' cacccucaguccacgucUGCAGa 3'	|||||	100.00	-20.83	2 7	12 34	5	100.00%	100.00%	100.00	-20.83	100.00	1869	23	51	12	rs1019806	ATG10	Query; Max.Energy	G/A	A	G	1	5
hsa-miR-4800-5p	-17.52	G	hsa-miR-4800-5p vs rs1019806_ATG10_3_prime_UTR_variant_allele_G	rs1019806_ATG10_3_prime_UTR_variant_allele_G	3' aggaaggaaGGAGCCAGGUGa 5'	5' ugacagcacCCUCAGUCCACg 3'	|||| ||||||	128.00	-17.52	2 13	6 26	11	90.91%	90.91%	128.00	-17.52	128.00	1881	21	51	6	rs1019806	ATG10	Query; Max.Energy	G/A	A	G	1	5
hsa-miR-483-5p	-19.04	G	hsa-miR-483-5p vs rs1019806_ATG10_3_prime_UTR_variant_allele_G	rs1019806_ATG10_3_prime_UTR_variant_allele_G	3' gagGGAAGAAAGGAGGGCAGAa 5'	5' gcaCCCUCAGUC--CACGUCUg 3'	|| || || | |||||	116.00	-19.04	2 20	11 30	18	66.67%	66.67%	116.00	-19.04	116.00	410	22	51	11	rs1019806	ATG10	Query; Max.Energy	G/A	A	G	1	5
hsa-miR-5047	-18.21	G	hsa-miR-5047 vs rs1019806_ATG10_3_prime_UTR_variant_allele_G	rs1019806_ATG10_3_prime_UTR_variant_allele_G	3' uggaauGUU-GGCGUCGACGUu 5'	5' cacccuCAGUCCACGUCUGCAg 3'	||: || |: |||||	106.00	-18.21	2 16	12 33	15	66.67%	80.00%	106.00	-18.21	106.00	1917	21	51	12	rs1019806	ATG10	Query; Max.Energy	G/A	A	G	1	5
hsa-miR-509-3-5p	-25.88	G	hsa-miR-509-3-5p vs rs1019806_ATG10_3_prime_UTR_variant_allele_G	rs1019806_ATG10_3_prime_UTR_variant_allele_G	3' guacuaacGGUGCAGACGUCau 5'	5' cccucaguCCACGUCUGCAGau 3'	||||||||||||	150.00	-25.88	3 15	14 35	12	100.00%	100.00%	150.00	-25.88	150.00	819	22	51	14	rs1019806	ATG10	Query; Max.Energy	G/A	A	G	1	5
hsa-miR-509-5p	-22.17	G	hsa-miR-509-5p vs rs1019806_ATG10_3_prime_UTR_variant_allele_G	rs1019806_ATG10_3_prime_UTR_variant_allele_G	3' acuaacGGUGACAGACGUCau 5'	5' cucaguCCAC-GUCUGCAGau 3'	|||| ||||||||	141.00	-22.17	3 16	16 35	13	92.31%	92.31%	141.00	-22.17	141.00	531	21	51	16	rs1019806	ATG10	Query; Max.Energy	G/A	A	G	1	5
hsa-miR-5090	-22.44	G	hsa-miR-5090 vs rs1019806_ATG10_3_prime_UTR_variant_allele_G	rs1019806_ATG10_3_prime_UTR_variant_allele_G	3' guGGGA-UGUGGU-UAGACGgggcc 5'	5' caCCCUCAGUCCACGUCUGCagauu 3'	|||| | ||| :|||||	87.00	-22.44	6 22	12 36	18	72.22%	77.78%	87.00	-22.44	87.00	1923	23	51	12	rs1019806	ATG10	Query; Max.Energy	G/A	A	G	1	5
hsa-miR-5091	-16.39	G	hsa-miR-5091 vs rs1019806_ATG10_3_prime_UTR_variant_allele_G	rs1019806_ATG10_3_prime_UTR_variant_allele_G	3' gucGUGUCAGAACAGCAGAGGca 5'	5' accCUCAGUC--CACGUCUGCag 3'	| ||||| ||||| |	101.00	-16.39	3 21	13 33	18	66.67%	66.67%	101.00	-16.39	101.00	1924	23	51	13	rs1019806	ATG10	Query; Max.Energy	G/A	A	G	1	5
hsa-miR-5196-5p	-21.09	G	hsa-miR-5196-5p vs rs1019806_ATG10_3_prime_UTR_variant_allele_G	rs1019806_ATG10_3_prime_UTR_variant_allele_G	3' ggguUGGGAG-CAGGGGAAGGga 5'	5' cagcACCCUCAGUCCACGUCUgc 3'	|||||| |||| | ||:	81.00	-21.09	3 19	9 31	17	76.47%	82.35%	81.00	-21.09	81.00	1946	22	51	9	rs1019806	ATG10	Query; Max.Energy	G/A	A	G	1	5
hsa-miR-532-5p	-17.70	G	hsa-miR-532-5p vs rs1019806_ATG10_3_prime_UTR_variant_allele_G	rs1019806_ATG10_3_prime_UTR_variant_allele_G	3' ugccaGGAUGU-GAGUUC-CGuac 5'	5' ccacgUCUGCAGAUUAAGAGCuga 3'	:||:|| |:||| ||	80.00	-17.70	4 18	22 45	16	62.50%	81.25%	80.00	-17.70	80.00	537	22	51	22	rs1019806	ATG10	Query; Max.Energy	G/A	A	G	1	5
hsa-miR-542-5p	-19.06	G	hsa-miR-542-5p vs rs1019806_ATG10_3_prime_UTR_variant_allele_G	rs1019806_ATG10_3_prime_UTR_variant_allele_G	3' agaGCACUGUACU---A-CUAGGGGCu 5'	5' cacCGUGACAGCACCCUCAGUCCACGu 3'	||||||| | | :||| ||	102.00	-19.06	2 21	1 27	23	60.87%	65.22%	102.00	-19.06	102.00	715	23	51	1	rs1019806	ATG10	Query; Max.Energy	G/A	A	G	1	5
hsa-miR-550a-3-5p	-16.98	G	hsa-miR-550a-3-5p vs rs1019806_ATG10_3_prime_UTR_variant_allele_G	rs1019806_ATG10_3_prime_UTR_variant_allele_G	3' gagaaUGAGGGAGUC-CGUGa 5'	5' ugacaGCACCCUCAGUCCACg 3'	:| ||||||| |||	95.00	-16.98	2 16	6 26	15	73.33%	80.00%	95.00	-16.98	95.00	724	20	51	6	rs1019806	ATG10	Query; Max.Energy	G/A	A	G	1	5
hsa-miR-550a-5p	-16.98	G	hsa-miR-550a-5p vs rs1019806_ATG10_3_prime_UTR_variant_allele_G	rs1019806_ATG10_3_prime_UTR_variant_allele_G	3' cccgagaaUGAGGGAGUC-CGUGa 5'	5' ccgugacaGCACCCUCAGUCCACg 3'	:| ||||||| |||	95.00	-16.98	2 16	3 26	15	73.33%	80.00%	95.00	-16.98	95.00	605	23	51	3	rs1019806	ATG10	Query; Max.Energy	G/A	A	G	1	5
hsa-miR-550b-2-5p	-20.28	G	hsa-miR-550b-2-5p vs rs1019806_ATG10_3_prime_UTR_variant_allele_G	rs1019806_ATG10_3_prime_UTR_variant_allele_G	3' acagaaUGAGGGAGUC-CGUGUa 5'	5' gugacaGCACCCUCAGUCCACGu 3'	:| ||||||| |||:	84.00	-20.28	2 17	5 27	16	68.75%	81.25%	84.00	-20.28	84.00	1404	22	51	5	rs1019806	ATG10	Query; Max.Energy	G/A	A	G	1	5
hsa-miR-557	-18.16	G	hsa-miR-557 vs rs1019806_ATG10_3_prime_UTR_variant_allele_G	rs1019806_ATG10_3_prime_UTR_variant_allele_G	3' ucuguucCGGGUGGGCACGUUUg 5'	5' acccucaGUCCACGUCUGCAGAu 3'	|:|||| : ||||:|	116.00	-18.16	2 17	13 35	15	66.67%	86.67%	203.00	-34.44	116.00	559	23	51	13 6	rs1019806	ATG10	Query; Max.Energy	G/A	A	G	1	5
hsa-miR-557	-18.16	G	hsa-miR-557 vs rs1019806_ATG10_3_prime_UTR_variant_allele_G	rs1019806_ATG10_3_prime_UTR_variant_allele_G	3' ucUGUUCCGGGUGGGCACGUuug 5'	5' ugACAGCACCC-UCAGUCCAcgu 3'	|||: ||| :| || ||	87.00	-16.28	4 22	6 27	18	61.11%	72.22%	203.00	-34.44	116.00	559	23	51	13 6	rs1019806	ATG10	Query; Max.Energy	G/A	A	G	1	5
hsa-miR-5694	NA	G	hsa-miR-5694 vs rs1019806_ATG10_3_prime_UTR_variant_allele_G	rs1019806_ATG10_3_prime_UTR_variant_allele_G	NA	NA	NA	NA	NA	NA	NA	NA	NA	NA	NA	NA	NA	NA	NA	NA	NA	rs1019806	ATG10	Query; Max.Energy	G/A	A	G	1	5
hsa-miR-576-3p	-16.57	G	hsa-miR-576-3p vs rs1019806_ATG10_3_prime_UTR_variant_allele_G	rs1019806_ATG10_3_prime_UTR_variant_allele_G	3' cuaagguuaaaaAGGUGUAGAa 5'	5' cagcacccucagUCCACGUCUg 3'	|||||:|||	134.00	-16.57	2 11	9 30	9	88.89%	100.00%	134.00	-16.57	134.00	582	22	51	9	rs1019806	ATG10	Query; Max.Energy	G/A	A	G	1	5
hsa-miR-604	-16.69	G	hsa-miR-604 vs rs1019806_ATG10_3_prime_UTR_variant_allele_G	rs1019806_ATG10_3_prime_UTR_variant_allele_G	3' caggacuuaAGGCGUCgga 5'	5' caguccacgUCUGCAGauu 3'	||:||||	94.00	-16.69	4 11	18 36	7	85.71%	100.00%	94.00	-16.69	94.00	625	19	51	18	rs1019806	ATG10	Query; Max.Energy	G/A	A	G	1	5
hsa-miR-6087	-18.66	G	hsa-miR-6087 vs rs1019806_ATG10_3_prime_UTR_variant_allele_G	rs1019806_ATG10_3_prime_UTR_variant_allele_G	3' cgagcggggggGCGGAgu 5'	5' cccucaguccaCGUCUgc 3'	||:||	84.00	-18.66	3 8	14 31	5	80.00%	100.00%	84.00	-18.66	84.00	2056	18	51	14	rs1019806	ATG10	Query; Max.Energy	G/A	A	G	1	5
hsa-miR-611	-20.13	G	hsa-miR-611 vs rs1019806_ATG10_3_prime_UTR_variant_allele_G	rs1019806_ATG10_3_prime_UTR_variant_allele_G	3' caGUC-UGGGGCUCCCCAGGAGCg 5'	5' gaCAGCACCCUCA---GUCCACGu 3'	||| ||||: | |||| ||	120.00	-20.13	2 22	7 27	21	66.67%	71.43%	281.00	-56.33	120.00	633	23	51	7 29 1	rs1019806	ATG10	Query; Max.Energy	G/A	A	G	1	5
hsa-miR-611	-20.13	G	hsa-miR-611 vs rs1019806_ATG10_3_prime_UTR_variant_allele_G	rs1019806_ATG10_3_prime_UTR_variant_allele_G	3' caGUCUGGGGCUCCCCAGGAGcg 5'	5' ugCAGAUUAAGAGCUGAACUCuc 3'	||||:: ||| | |||	81.00	-19.68	3 22	29 51	19	57.89%	68.42%	281.00	-56.33	120.00	633	23	51	7 29 1	rs1019806	ATG10	Query; Max.Energy	G/A	A	G	1	5
hsa-miR-611	-20.13	G	hsa-miR-611 vs rs1019806_ATG10_3_prime_UTR_variant_allele_G	rs1019806_ATG10_3_prime_UTR_variant_allele_G	3' cagucuggggcuccccaGGAGcg 5'	5' ---caccgugacagcacCCUCag 3'	||||	80.00	-16.52	3 7	1 20	4	100.00%	100.00%	281.00	-56.33	120.00	633	23	51	7 29 1	rs1019806	ATG10	Query; Max.Energy	G/A	A	G	1	5
hsa-miR-612	-16.62	G	hsa-miR-612 vs rs1019806_ATG10_3_prime_UTR_variant_allele_G	rs1019806_ATG10_3_prime_UTR_variant_allele_G	3' uuccucgaGUCUUCGG-GACGGGUcg 5'	5' caccgugaCAGCACCCUCAGUCCAcg 3'	||| | || | |:|||	92.00	-16.62	3 18	1 26	16	68.75%	75.00%	92.00	-16.62	92.00	634	25	51	1	rs1019806	ATG10	Query; Max.Energy	G/A	A	G	1	5
hsa-miR-6131	NA	G	hsa-miR-6131 vs rs1019806_ATG10_3_prime_UTR_variant_allele_G	rs1019806_ATG10_3_prime_UTR_variant_allele_G	NA	NA	NA	NA	NA	NA	NA	NA	NA	NA	NA	NA	NA	NA	NA	NA	NA	rs1019806	ATG10	Query; Max.Energy	G/A	A	G	1	5
hsa-miR-6132	-18.20	G	hsa-miR-6132 vs rs1019806_ATG10_3_prime_UTR_variant_allele_G	rs1019806_ATG10_3_prime_UTR_variant_allele_G	3' acguUAGGGGUCGGGacga 5'	5' cagcACCCUCAGUCCacgu 3'	| ||:|||:||	87.00	-18.20	5 16	9 27	11	72.73%	90.91%	87.00	-18.20	87.00	2069	19	51	9	rs1019806	ATG10	Query; Max.Energy	G/A	A	G	1	5
hsa-miR-6165	-19.76	G	hsa-miR-6165 vs rs1019806_ATG10_3_prime_UTR_variant_allele_G	rs1019806_ATG10_3_prime_UTR_variant_allele_G	3' gagGGGAGU---G-GAGGACGac 5'	5' gcaCCCUCAGUCCACGUCUGCag 3'	|||||| | | :||||	86.00	-19.76	3 17	11 33	18	66.67%	72.22%	86.00	-19.76	86.00	2072	19	51	11	rs1019806	ATG10	Query; Max.Energy	G/A	A	G	1	5
hsa-miR-619-3p	-18.76	G	hsa-miR-619-3p vs rs1019806_ATG10_3_prime_UTR_variant_allele_G	rs1019806_ATG10_3_prime_UTR_variant_allele_G	3' ugaccCGUGUUUGUACAGGUCCAg 5'	5' ugacaGCACCCUCA-GUCCACGUc 3'	|||| || ||||| ||	125.00	-18.76	2 20	6 28	18	72.22%	72.22%	125.00	-18.76	125.00	646	24	51	6	rs1019806	ATG10	Query; Max.Energy	G/A	A	G	1	5
hsa-miR-622	-17.64	G	hsa-miR-622 vs rs1019806_ATG10_3_prime_UTR_variant_allele_G	rs1019806_ATG10_3_prime_UTR_variant_allele_G	3' cgAGGUUGGAGUCGUCUGAca 5'	5' agUCC-ACGUCUGCAGAUUaa 3'	||| || || |||||:|	129.00	-17.64	3 20	19 38	17	76.47%	82.35%	129.00	-17.64	129.00	649	21	51	19	rs1019806	ATG10	Query; Max.Energy	G/A	A	G	1	5
hsa-miR-632	-17.14	G	hsa-miR-632 vs rs1019806_ATG10_3_prime_UTR_variant_allele_G	rs1019806_ATG10_3_prime_UTR_variant_allele_G	3' agGGUGUCCUUCGUCUGug 5'	5' guCCAC-GUCUGCAGAUua 3'	|||| | |||||:	111.00	-17.14	3 18	20 37	15	66.67%	73.33%	111.00	-17.14	111.00	666	19	51	20	rs1019806	ATG10	Query; Max.Energy	G/A	A	G	1	5
hsa-miR-639	-16.05	G	hsa-miR-639 vs rs1019806_ATG10_3_prime_UTR_variant_allele_G	rs1019806_ATG10_3_prime_UTR_variant_allele_G	3' ugucgCGAGCGUUGGCGUCgcua 5'	5' ccucaGUCCACGUCUGCAGauua 3'	|: | |: |:||||	94.00	-16.05	5 19	15 37	14	57.14%	78.57%	94.00	-16.05	94.00	673	23	51	15	rs1019806	ATG10	Query; Max.Energy	G/A	A	G	1	5
hsa-miR-646	-17.02	G	hsa-miR-646 vs rs1019806_ATG10_3_prime_UTR_variant_allele_G	rs1019806_ATG10_3_prime_UTR_variant_allele_G	3' cgGAGUC-UCCGUCGACGaa 5'	5' ccCUCAGUCCACGUCUGCag 3'	||||| |: ||||	84.00	-17.02	3 18	14 33	16	62.50%	68.75%	84.00	-17.02	84.00	681	19	51	14	rs1019806	ATG10	Query; Max.Energy	G/A	A	G	1	5
hsa-miR-6506-5p	-17.05	G	hsa-miR-6506-5p vs rs1019806_ATG10_3_prime_UTR_variant_allele_G	rs1019806_ATG10_3_prime_UTR_variant_allele_G	3' ugGUAUAAGUCA-CUGUAGG-GUCa 5'	5' agCACCCUCAGUCCACGUCUGCAGa 3'	|| ||||| ||:||: |||	96.00	-17.05	2 22	10 34	22	63.64%	72.73%	180.00	-33.98	96.00	2091	23	51	10 1	rs1019806	ATG10	Query; Max.Energy	G/A	A	G	1	5
hsa-miR-6506-5p	-17.05	G	hsa-miR-6506-5p vs rs1019806_ATG10_3_prime_UTR_variant_allele_G	rs1019806_ATG10_3_prime_UTR_variant_allele_G	3' ugguauaagucacuguaGGGUCa 5'	5' --caccgugacagcaccCUCAGu 3'	|:|||	84.00	-16.93	2 7	1 21	5	80.00%	100.00%	180.00	-33.98	96.00	2091	23	51	10 1	rs1019806	ATG10	Query; Max.Energy	G/A	A	G	1	5
hsa-miR-6511b-5p	-25.87	G	hsa-miR-6511b-5p vs rs1019806_ATG10_3_prime_UTR_variant_allele_G	rs1019806_ATG10_3_prime_UTR_variant_allele_G	3' acaGUCGGGGUGAAG-ACGGACGUc 5'	5' cagCACCCUCAGUCCACGUCUGCAg 3'	|| ||:|| | | |:|||||	144.00	-25.87	2 22	9 33	21	66.67%	76.19%	144.00	-25.87	144.00	2117	24	51	9	rs1019806	ATG10	Query; Max.Energy	G/A	A	G	1	5
hsa-miR-663a	-19.68	G	hsa-miR-663a vs rs1019806_ATG10_3_prime_UTR_variant_allele_G	rs1019806_ATG10_3_prime_UTR_variant_allele_G	3' cgccaGGGCGCCGCGGGGCGGa 5'	5' cagcaCCCUCAGU-CCACGUCu 3'	||| | |: || ||:|	103.00	-19.68	2 18	9 29	16	62.50%	75.00%	103.00	-19.68	103.00	694	22	51	9	rs1019806	ATG10	Query; Max.Energy	G/A	A	G	1	5
hsa-miR-663b	-16.74	G	hsa-miR-663b vs rs1019806_ATG10_3_prime_UTR_variant_allele_G	rs1019806_ATG10_3_prime_UTR_variant_allele_G	3' ggaGUCCGUGCCGGCCCGGUGg 5'	5' ugaCA-GCACCCUCAGUCCACg 3'	|| |||| :| | ||||	97.00	-16.74	2 20	6 26	18	66.67%	72.22%	97.00	-16.74	97.00	868	22	51	6	rs1019806	ATG10	Query; Max.Energy	G/A	A	G	1	5
hsa-miR-665	-17.79	G	hsa-miR-665 vs rs1019806_ATG10_3_prime_UTR_variant_allele_G	rs1019806_ATG10_3_prime_UTR_variant_allele_G	3' uccccGGAGUCG---GAGGACca 5'	5' agcacCCUCAGUCCACGUCUGca 3'	||||||: | :|||	86.00	-17.79	3 16	10 32	16	62.50%	75.00%	86.00	-17.79	86.00	802	20	51	10	rs1019806	ATG10	Query; Max.Energy	G/A	A	G	1	5
hsa-miR-671-5p	-17.99	G	hsa-miR-671-5p vs rs1019806_ATG10_3_prime_UTR_variant_allele_G	rs1019806_ATG10_3_prime_UTR_variant_allele_G	3' gagGUCGGGG--AGGUCCCGAAGga 5'	5' cagCACCCUCAGUCCACGUCUGCag 3'	|| ||:| |||| | || |	83.00	-17.99	3 21	9 33	20	65.00%	70.00%	83.00	-17.99	83.00	720	23	51	9	rs1019806	ATG10	Query; Max.Energy	G/A	A	G	1	5
hsa-miR-6715b-5p	-16.72	G	hsa-miR-6715b-5p vs rs1019806_ATG10_3_prime_UTR_variant_allele_G	rs1019806_ATG10_3_prime_UTR_variant_allele_G	3' acgguuuggucagcaCGGACa 5'	5' gcacccucaguccacGUCUGc 3'	|:|||	84.00	-16.72	2 7	11 31	5	80.00%	100.00%	84.00	-16.72	84.00	2112	21	51	11	rs1019806	ATG10	Query; Max.Energy	G/A	A	G	1	5
hsa-miR-6717-5p	-18.77	G	hsa-miR-6717-5p vs rs1019806_ATG10_3_prime_UTR_variant_allele_G	rs1019806_ATG10_3_prime_UTR_variant_allele_G	3' agagauguagGGGUGUAG-CGga 5'	5' gcacccucagUCCACGUCUGCag 3'	:||||:|| ||	84.00	-18.77	3 13	11 33	11	72.73%	90.91%	84.00	-18.77	84.00	2116	22	51	11	rs1019806	ATG10	Query; Max.Energy	G/A	A	G	1	5
hsa-miR-6718-5p	-16.77	G	hsa-miR-6718-5p vs rs1019806_ATG10_3_prime_UTR_variant_allele_G	rs1019806_ATG10_3_prime_UTR_variant_allele_G	3' aguauucGGGAGACUGGUGau 5'	5' gacagcaCCCUCAGUCCACgu 3'	||||| | ||||	110.00	-16.77	3 15	7 27	12	83.33%	83.33%	110.00	-16.77	110.00	2119	21	51	7	rs1019806	ATG10	Query; Max.Energy	G/A	A	G	1	5
hsa-miR-6720-5p	-17.84	G	hsa-miR-6720-5p vs rs1019806_ATG10_3_prime_UTR_variant_allele_G	rs1019806_ATG10_3_prime_UTR_variant_allele_G	3' gcGCCG-CGGAUGG-UCCCGACCUu 5'	5' caCGUCUGCAGAUUAAGAGCUGAAc 3'	|| | || |:: || |||| |	91.00	-17.84	2 22	23 47	22	59.09%	68.18%	91.00	-17.84	91.00	2121	23	51	23	rs1019806	ATG10	Query; Max.Energy	G/A	A	G	1	5
hsa-miR-6721-5p	-16.03	G	hsa-miR-6721-5p vs rs1019806_ATG10_3_prime_UTR_variant_allele_G	rs1019806_ATG10_3_prime_UTR_variant_allele_G	3' gaGGAUGUUAUUCGGGGACGggu 5'	5' acCCU-CAGUCCACGUCUGCaga 3'	||| ||:| | :||||	99.00	-16.03	4 22	13 34	18	61.11%	72.22%	99.00	-16.03	99.00	2123	23	51	13	rs1019806	ATG10	Query; Max.Energy	G/A	A	G	1	5
hsa-miR-6722-3p	-21.51	G	hsa-miR-6722-3p vs rs1019806_ATG10_3_prime_UTR_variant_allele_G	rs1019806_ATG10_3_prime_UTR_variant_allele_G	3' ggaccGGGUGGGCUGGGGACGu 5'	5' gcaccCUCAGUCCACGUCUGCa 3'	|:|| :| || :||||	113.00	-21.51	2 18	11 32	16	62.50%	81.25%	193.00	-37.56	113.00	2125	22	51	11 1	rs1019806	ATG10	Query; Max.Energy	G/A	A	G	1	5
hsa-miR-6722-3p	-21.51	G	hsa-miR-6722-3p vs rs1019806_ATG10_3_prime_UTR_variant_allele_G	rs1019806_ATG10_3_prime_UTR_variant_allele_G	3' ggaccgggugggcugGGGAcgu 5'	5' --caccgugacagcaCCCUcag 3'	||||	80.00	-16.05	4 8	1 20	4	100.00%	100.00%	193.00	-37.56	113.00	2125	22	51	11 1	rs1019806	ATG10	Query; Max.Energy	G/A	A	G	1	5
hsa-miR-6724-5p	-23.43	G	hsa-miR-6724-5p vs rs1019806_ATG10_3_prime_UTR_variant_allele_G	rs1019806_ATG10_3_prime_UTR_variant_allele_G	3' ggggugcgggcggcgccCGGGUc 5'	5' ccgugacagcacccucaGUCCAc 3'	|:|||	84.00	-17.92	2 7	3 25	5	80.00%	100.00%	164.00	-41.35	84.00	2127	23	51	3 20	rs1019806	ATG10	Query; Max.Energy	G/A	A	G	1	5
hsa-miR-6724-5p	-23.43	G	hsa-miR-6724-5p vs rs1019806_ATG10_3_prime_UTR_variant_allele_G	rs1019806_ATG10_3_prime_UTR_variant_allele_G	3' ggGGUGCGGGCGGC----GCCCGGGUc 5'	5' guCCACGUCUGCAGAUUAAGAGCUGAa 3'	|||||:|:|| | | ||: |	80.00	-23.43	2 22	20 46	24	54.17%	66.67%	164.00	-41.35	84.00	2127	23	51	3 20	rs1019806	ATG10	Query; Max.Energy	G/A	A	G	1	5
hsa-miR-6727-5p	-22.21	G	hsa-miR-6727-5p vs rs1019806_ATG10_3_prime_UTR_variant_allele_G	rs1019806_ATG10_3_prime_UTR_variant_allele_G	3' gcgaggGUCGGCGGA--CGGG-GCuc 5'	5' ccgugaCAGCACCCUCAGUCCACGuc 3'	|||| ||| |:|| ||	84.00	-22.21	3 18	3 28	18	66.67%	72.22%	84.00	-22.21	84.00	2132	23	51	3	rs1019806	ATG10	Query; Max.Energy	G/A	A	G	1	5
hsa-miR-6728-5p	NA	G	hsa-miR-6728-5p vs rs1019806_ATG10_3_prime_UTR_variant_allele_G	rs1019806_ATG10_3_prime_UTR_variant_allele_G	NA	NA	NA	NA	NA	NA	NA	NA	NA	NA	NA	NA	NA	NA	NA	NA	NA	rs1019806	ATG10	Query; Max.Energy	G/A	A	G	1	5
hsa-miR-6730-5p	-25.57	G	hsa-miR-6730-5p vs rs1019806_ATG10_3_prime_UTR_variant_allele_G	rs1019806_ATG10_3_prime_UTR_variant_allele_G	3' agACUGU--UGGGG---AGGUGGAAAga 5'	5' cgUGACAGCACCCUCAGUCCACGUCUgc 3'	||||| ||||: ||||| | |	87.00	-25.57	3 22	4 31	24	66.67%	70.83%	87.00	-25.57	87.00	2138	23	51	4	rs1019806	ATG10	Query; Max.Energy	G/A	A	G	1	5
hsa-miR-6740-5p	-19.03	G	hsa-miR-6740-5p vs rs1019806_ATG10_3_prime_UTR_variant_allele_G	rs1019806_ATG10_3_prime_UTR_variant_allele_G	3' agaGGAGAGAGGU--AGG-GUUUGa 5'	5' cacCCUCAGUCCACGUCUGCAGAUu 3'	|||| |||| ||: ||:|:	82.00	-19.03	2 20	12 36	21	61.90%	76.19%	82.00	-19.03	82.00	2158	22	51	12	rs1019806	ATG10	Query; Max.Energy	G/A	A	G	1	5
hsa-miR-6742-5p	-20.10	G	hsa-miR-6742-5p vs rs1019806_ATG10_3_prime_UTR_variant_allele_G	rs1019806_ATG10_3_prime_UTR_variant_allele_G	3' uugucgacccaGGGUGGGGUGa 5'	5' gugacagcaccCUCAGUCCACg 3'	|:|| :||||	103.00	-20.10	2 12	5 26	10	70.00%	90.00%	103.00	-20.10	103.00	2162	22	51	5	rs1019806	ATG10	Query; Max.Energy	G/A	A	G	1	5
hsa-miR-6747-5p	-20.31	G	hsa-miR-6747-5p vs rs1019806_ATG10_3_prime_UTR_variant_allele_G	rs1019806_ATG10_3_prime_UTR_variant_allele_G	3' acaagacGGAGAAAGGUGUGGGga 5'	5' acagcacCCUCAGUCCACGUCUgc 3'	|||| |||||::|:	101.00	-20.31	3 18	8 31	15	66.67%	86.67%	101.00	-20.31	101.00	2171	24	51	8	rs1019806	ATG10	Query; Max.Energy	G/A	A	G	1	5
hsa-miR-6748-5p	NA	G	hsa-miR-6748-5p vs rs1019806_ATG10_3_prime_UTR_variant_allele_G	rs1019806_ATG10_3_prime_UTR_variant_allele_G	NA	NA	NA	NA	NA	NA	NA	NA	NA	NA	NA	NA	NA	NA	NA	NA	NA	rs1019806	ATG10	Query; Max.Energy	G/A	A	G	1	5
hsa-miR-6749-5p	-25.43	G	hsa-miR-6749-5p vs rs1019806_ATG10_3_prime_UTR_variant_allele_G	rs1019806_ATG10_3_prime_UTR_variant_allele_G	3' cgaGGGGGUUGGGGUCCGGGCu 5'	5' gcaCCCUCAG-UCCACGUCUGc 3'	|||:||: :||| |:|:|	105.00	-25.43	2 20	11 31	18	61.11%	88.89%	105.00	-25.43	105.00	2175	22	51	11	rs1019806	ATG10	Query; Max.Energy	G/A	A	G	1	5
hsa-miR-675-5p	-16.80	G	hsa-miR-675-5p vs rs1019806_ATG10_3_prime_UTR_variant_allele_G	rs1019806_ATG10_3_prime_UTR_variant_allele_G	3' gugacaccCGGGAG-AGGCGUggu 5'	5' cacccucaGUCCACGUCUGCAgau 3'	|:|| | ||:|||	98.00	-16.80	4 16	12 35	13	69.23%	84.62%	98.00	-16.80	98.00	766	23	51	12	rs1019806	ATG10	Query; Max.Energy	G/A	A	G	1	5
hsa-miR-6752-5p	-24.19	G	hsa-miR-6752-5p vs rs1019806_ATG10_3_prime_UTR_variant_allele_G	rs1019806_ATG10_3_prime_UTR_variant_allele_G	3' cggGGGACCGAGGUGUGGGGGg 5'	5' -caCCGUG--ACAGCACCCUCa 3'	|| || | :|||||:|	128.00	-19.98	2 20	1 19	18	61.11%	72.22%	219.00	-44.17	128.00	2181	22	51	1 11	rs1019806	ATG10	Query; Max.Energy	G/A	A	G	1	5
hsa-miR-6752-5p	-24.19	G	hsa-miR-6752-5p vs rs1019806_ATG10_3_prime_UTR_variant_allele_G	rs1019806_ATG10_3_prime_UTR_variant_allele_G	3' cggGGGACCGAGGUGUGGGGGg 5'	5' gcaCCCUCAGUCCACGUCUGCa 3'	|||| |||||::|: |	91.00	-24.19	2 20	11 32	18	61.11%	77.78%	219.00	-44.17	128.00	2181	22	51	1 11	rs1019806	ATG10	Query; Max.Energy	G/A	A	G	1	5
hsa-miR-6753-5p	-16.44	G	hsa-miR-6753-5p vs rs1019806_ATG10_3_prime_UTR_variant_allele_G	rs1019806_ATG10_3_prime_UTR_variant_allele_G	3' agUCGGGACGAGACGGGACCAc 5'	5' acAGCAC-CCUCAGUCCACGUc 3'	||| | ||| |:|| ||	82.00	-16.44	2 21	8 28	19	63.16%	68.42%	82.00	-16.44	82.00	2183	22	51	8	rs1019806	ATG10	Query; Max.Energy	G/A	A	G	1	5
hsa-miR-6756-5p	-25.89	G	hsa-miR-6756-5p vs rs1019806_ATG10_3_prime_UTR_variant_allele_G	rs1019806_ATG10_3_prime_UTR_variant_allele_G	3' ucgggGUGGAGGUCGGGGUGgga 5'	5' gacagCACCCUCAG-UCCACguc 3'	|||| :||| :||||	108.00	-25.89	4 19	7 28	15	73.33%	86.67%	208.00	-44.61	108.00	2189	23	51	7 1	rs1019806	ATG10	Query; Max.Energy	G/A	A	G	1	5
hsa-miR-6756-5p	-25.89	G	hsa-miR-6756-5p vs rs1019806_ATG10_3_prime_UTR_variant_allele_G	rs1019806_ATG10_3_prime_UTR_variant_allele_G	3' ucgggguggaggucgggGUGGGa 5'	5' ------caccgugacagCACCCu 3'	|||||	100.00	-18.72	2 7	1 17	5	100.00%	100.00%	208.00	-44.61	108.00	2189	23	51	7 1	rs1019806	ATG10	Query; Max.Energy	G/A	A	G	1	5
hsa-miR-6757-5p	NA	G	hsa-miR-6757-5p vs rs1019806_ATG10_3_prime_UTR_variant_allele_G	rs1019806_ATG10_3_prime_UTR_variant_allele_G	NA	NA	NA	NA	NA	NA	NA	NA	NA	NA	NA	NA	NA	NA	NA	NA	NA	rs1019806	ATG10	Query; Max.Energy	G/A	A	G	1	5
hsa-miR-6758-5p	NA	G	hsa-miR-6758-5p vs rs1019806_ATG10_3_prime_UTR_variant_allele_G	rs1019806_ATG10_3_prime_UTR_variant_allele_G	NA	NA	NA	NA	NA	NA	NA	NA	NA	NA	NA	NA	NA	NA	NA	NA	NA	rs1019806	ATG10	Query; Max.Energy	G/A	A	G	1	5
hsa-miR-6759-5p	NA	G	hsa-miR-6759-5p vs rs1019806_ATG10_3_prime_UTR_variant_allele_G	rs1019806_ATG10_3_prime_UTR_variant_allele_G	NA	NA	NA	NA	NA	NA	NA	NA	NA	NA	NA	NA	NA	NA	NA	NA	NA	rs1019806	ATG10	Query; Max.Energy	G/A	A	G	1	5
hsa-miR-6763-5p	-26.09	G	hsa-miR-6763-5p vs rs1019806_ATG10_3_prime_UTR_variant_allele_G	rs1019806_ATG10_3_prime_UTR_variant_allele_G	3' gaGGGGUC-GGUG-AGGGGUc 5'	5' acCCUCAGUCCACGUCUGCAg 3'	||:||| |||| ||: ||	88.00	-26.09	2 18	13 33	18	72.22%	83.33%	88.00	-26.09	88.00	2203	19	51	13	rs1019806	ATG10	Query; Max.Energy	G/A	A	G	1	5
hsa-miR-6765-5p	-30.31	G	hsa-miR-6765-5p vs rs1019806_ATG10_3_prime_UTR_variant_allele_G	rs1019806_ATG10_3_prime_UTR_variant_allele_G	3' ugUGUGGGAGGACCGGGGCGGA-GUg 5'	5' caGCACCCU-CAGUCCACGUCUGCAg 3'	:|||||| | | || ||:|| ||	121.00	-30.31	2 24	9 33	23	69.57%	78.26%	221.00	-46.58	121.00	2207	25	51	9 1	rs1019806	ATG10	Query; Max.Energy	G/A	A	G	1	5
hsa-miR-6765-5p	-30.31	G	hsa-miR-6765-5p vs rs1019806_ATG10_3_prime_UTR_variant_allele_G	rs1019806_ATG10_3_prime_UTR_variant_allele_G	3' ugugugggaggaccggggcGGAGUg 5'	5' -----caccgugacagcacCCUCAg 3'	|||||	100.00	-16.27	2 7	1 20	5	100.00%	100.00%	221.00	-46.58	121.00	2207	25	51	9 1	rs1019806	ATG10	Query; Max.Energy	G/A	A	G	1	5
hsa-miR-6767-5p	-21.46	G	hsa-miR-6767-5p vs rs1019806_ATG10_3_prime_UTR_variant_allele_G	rs1019806_ATG10_3_prime_UTR_variant_allele_G	3' agaGGUACACAGGGACAGACGcu 5'	5' gcaCCCUCAGUCCACGUCUGCag 3'	|| | |||| ||||||	140.00	-21.46	3 21	11 33	18	72.22%	72.22%	140.00	-21.46	140.00	2211	23	51	11	rs1019806	ATG10	Query; Max.Energy	G/A	A	G	1	5
hsa-miR-6769b-5p	-18.03	G	hsa-miR-6769b-5p vs rs1019806_ATG10_3_prime_UTR_variant_allele_G	rs1019806_ATG10_3_prime_UTR_variant_allele_G	3' cgUGAAGAGGAGGGGUGGGUGgu 5'	5' ugACAGCACC-CUCAGUCCACgu 3'	|| | || |:| ::||||	103.00	-18.03	3 22	6 27	19	57.89%	73.68%	103.00	-18.03	103.00	2397	23	51	6	rs1019806	ATG10	Query; Max.Energy	G/A	A	G	1	5
hsa-miR-6772-5p	-25.24	G	hsa-miR-6772-5p vs rs1019806_ATG10_3_prime_UTR_variant_allele_G	rs1019806_ATG10_3_prime_UTR_variant_allele_G	3' ggAGUCGAGGU-CGGAUGUgggu 5'	5' ccUCAG-UCCACGUCUGCAgauu 3'	|||| |||| |:||:||	97.00	-25.24	5 21	15 36	17	76.47%	88.24%	97.00	-25.24	97.00	2221	22	51	15	rs1019806	ATG10	Query; Max.Energy	G/A	A	G	1	5
hsa-miR-6774-5p	-22.87	G	hsa-miR-6774-5p vs rs1019806_ATG10_3_prime_UTR_variant_allele_G	rs1019806_ATG10_3_prime_UTR_variant_allele_G	3' guaUGUCCCAGGGAGGACGGGUUCa 5'	5' gugACA-GCACCCU-CAGUCCACGu 3'	||| | |||| | |:||| |	110.00	-22.87	2 23	5 27	21	66.67%	71.43%	196.00	-39.98	110.00	2225	25	51	5 16	rs1019806	ATG10	Query; Max.Energy	G/A	A	G	1	5
hsa-miR-6774-5p	-22.87	G	hsa-miR-6774-5p vs rs1019806_ATG10_3_prime_UTR_variant_allele_G	rs1019806_ATG10_3_prime_UTR_variant_allele_G	3' guaugucccagGGAGGACGGGUUCa 5'	5' cucaguccacgUCUGCAGAUUAAGa 3'	:|| | | ::|||	86.00	-17.11	2 15	16 40	13	53.85%	76.92%	196.00	-39.98	110.00	2225	25	51	5 16	rs1019806	ATG10	Query; Max.Energy	G/A	A	G	1	5
hsa-miR-6775-5p	-20.62	G	hsa-miR-6775-5p vs rs1019806_ATG10_3_prime_UTR_variant_allele_G	rs1019806_ATG10_3_prime_UTR_variant_allele_G	3' ggUCGGAGGGAGG-GGGUACGgggcu 5'	5' gcACCCUCAGUCCACGUCUGCagauu 3'	| |||| ||| | : |||	82.00	-20.62	6 24	11 36	19	63.16%	68.42%	82.00	-20.62	82.00	2227	25	51	11	rs1019806	ATG10	Query; Max.Energy	G/A	A	G	1	5
hsa-miR-6777-5p	-18.08	G	hsa-miR-6777-5p vs rs1019806_ATG10_3_prime_UTR_variant_allele_G	rs1019806_ATG10_3_prime_UTR_variant_allele_G	3' agGUGGUGACGGACUGAGGGGCa 5'	5' gaCAGCAC--CCUCAGUCCACGu 3'	|| ||| ||| | ||| ||	102.00	-18.08	2 22	7 27	20	70.00%	70.00%	102.00	-18.08	102.00	2231	23	51	7	rs1019806	ATG10	Query; Max.Energy	G/A	A	G	1	5
hsa-miR-6782-5p	-22.62	G	hsa-miR-6782-5p vs rs1019806_ATG10_3_prime_UTR_variant_allele_G	rs1019806_ATG10_3_prime_UTR_variant_allele_G	3' uguggggacuuaaggggGUGGGGau 5'	5' ------caccgugacagCACCCUca 3'	|||||:	104.00	-16.31	3 9	1 19	6	83.33%	100.00%	208.00	-38.93	104.00	2241	25	51	1 10	rs1019806	ATG10	Query; Max.Energy	G/A	A	G	1	5
hsa-miR-6782-5p	-22.62	G	hsa-miR-6782-5p vs rs1019806_ATG10_3_prime_UTR_variant_allele_G	rs1019806_ATG10_3_prime_UTR_variant_allele_G	3' ugugGGGACUUAAGGGGGUGGGGAu 5'	5' agcaCCCUCAGU----CCACGUCUg 3'	|||| |:| |||| :||	104.00	-22.62	2 22	10 30	20	60.00%	70.00%	208.00	-38.93	104.00	2241	25	51	1 10	rs1019806	ATG10	Query; Max.Energy	G/A	A	G	1	5
hsa-miR-6784-5p	-23.88	G	hsa-miR-6784-5p vs rs1019806_ATG10_3_prime_UTR_variant_allele_G	rs1019806_ATG10_3_prime_UTR_variant_allele_G	3' gggaGUGGGUUUCGGG-GCcg 5'	5' acagCACCCUCAGUCCACGuc 3'	||||| ||:|| ||	92.00	-23.88	3 17	8 28	15	73.33%	80.00%	92.00	-23.88	92.00	2245	20	51	8	rs1019806	ATG10	Query; Max.Energy	G/A	A	G	1	5
hsa-miR-6786-5p	-23.78	G	hsa-miR-6786-5p vs rs1019806_ATG10_3_prime_UTR_variant_allele_G	rs1019806_ATG10_3_prime_UTR_variant_allele_G	3' ugCG-GGGAGGCCGGGGUGgcg 5'	5' caGCACCCUCAG--UCCACguc 3'	|| ||||| | :||||	99.00	-23.78	4 20	9 28	17	70.59%	76.47%	99.00	-23.78	99.00	2249	21	51	9	rs1019806	ATG10	Query; Max.Energy	G/A	A	G	1	5
hsa-miR-6787-5p	-21.54	G	hsa-miR-6787-5p vs rs1019806_ATG10_3_prime_UTR_variant_allele_G	rs1019806_ATG10_3_prime_UTR_variant_allele_G	3' cgUCGGUCGAGAUGGGGGCGGu 5'	5' acAGCACCCUCAGUCCACGUCu 3'	||| ||| ::|| ||:|	112.00	-21.54	2 21	8 29	19	57.89%	73.68%	112.00	-21.54	112.00	2251	22	51	8	rs1019806	ATG10	Query; Max.Energy	G/A	A	G	1	5
hsa-miR-6792-5p	-23.28	G	hsa-miR-6792-5p vs rs1019806_ATG10_3_prime_UTR_variant_allele_G	rs1019806_ATG10_3_prime_UTR_variant_allele_G	3' agUGGGUCUCGGG----GACGaaug 5'	5' gcACCCUCAGUCCACGUCUGCagau 3'	|||| ||:|| ||||	94.00	-23.28	5 20	11 35	19	63.16%	68.42%	94.00	-23.28	94.00	2261	21	51	11	rs1019806	ATG10	Query; Max.Energy	G/A	A	G	1	5
hsa-miR-6793-5p	-21.88	G	hsa-miR-6793-5p vs rs1019806_ATG10_3_prime_UTR_variant_allele_G	rs1019806_ATG10_3_prime_UTR_variant_allele_G	3' agugggguUGGGUCUUGGGUGu 5'	5' gugacagcACCCUCAGUCCACg 3'	|||| |::||||	122.00	-21.88	2 15	5 26	13	69.23%	84.62%	122.00	-21.88	122.00	2263	22	51	5	rs1019806	ATG10	Query; Max.Energy	G/A	A	G	1	5
hsa-miR-6794-5p	-26.47	G	hsa-miR-6794-5p vs rs1019806_ATG10_3_prime_UTR_variant_allele_G	rs1019806_ATG10_3_prime_UTR_variant_allele_G	3' cgaGUGGGGGUCAGGGGGAc 5'	5' cagCACCCUCAGUCCACGUc 3'	|||||:|||||| | |	117.00	-26.47	2 18	9 28	16	81.25%	87.50%	117.00	-26.47	117.00	2265	20	51	9	rs1019806	ATG10	Query; Max.Energy	G/A	A	G	1	5
hsa-miR-6795-5p	-21.06	G	hsa-miR-6795-5p vs rs1019806_ATG10_3_prime_UTR_variant_allele_G	rs1019806_ATG10_3_prime_UTR_variant_allele_G	3' ugucggagaguaggacaGGGGGgu 5'	5' ----caccgugacagcaCCCUCag 3'	|||:|	84.00	-16.56	3 8	1 20	5	80.00%	100.00%	166.00	-37.62	84.00	2267	24	51	1 3	rs1019806	ATG10	Query; Max.Energy	G/A	A	G	1	5
hsa-miR-6795-5p	-21.06	G	hsa-miR-6795-5p vs rs1019806_ATG10_3_prime_UTR_variant_allele_G	rs1019806_ATG10_3_prime_UTR_variant_allele_G	3' ugucggagaGUAGGA--CAGGGGggu 5'	5' ccgugacagCACCCUCAGUCCACguc 3'	|| ||| |||| |	82.00	-21.06	4 16	3 28	14	71.43%	71.43%	166.00	-37.62	84.00	2267	24	51	1 3	rs1019806	ATG10	Query; Max.Energy	G/A	A	G	1	5
hsa-miR-6796-5p	-18.97	G	hsa-miR-6796-5p vs rs1019806_ATG10_3_prime_UTR_variant_allele_G	rs1019806_ATG10_3_prime_UTR_variant_allele_G	3' guCGGUCGAGAGGUUGGGGUGUu 5'	5' guGACAGCACCCUCAGUCCACGu 3'	| |||| | |: | :||||:	105.00	-18.97	2 22	5 27	20	60.00%	75.00%	105.00	-18.97	105.00	2269	23	51	5	rs1019806	ATG10	Query; Max.Energy	G/A	A	G	1	5
hsa-miR-6799-5p	-16.78	G	hsa-miR-6799-5p vs rs1019806_ATG10_3_prime_UTR_variant_allele_G	rs1019806_ATG10_3_prime_UTR_variant_allele_G	3' ggucGGGACGUGUGGAGGGg 5'	5' --caCCGUG-ACAGCACCCu 3'	|| || ||| | |||	94.00	-16.22	2 17	1 17	15	73.33%	73.33%	182.00	-33.00	94.00	2275	20	51	1 12	rs1019806	ATG10	Query; Max.Energy	G/A	A	G	1	5
hsa-miR-6799-5p	-16.78	G	hsa-miR-6799-5p vs rs1019806_ATG10_3_prime_UTR_variant_allele_G	rs1019806_ATG10_3_prime_UTR_variant_allele_G	3' ggucGGGACGUGUGGAGGgg 5'	5' caccCUCAGUCCACGUCUgc 3'	|:| |: ||| ||:	88.00	-16.78	3 17	12 31	14	57.14%	78.57%	182.00	-33.00	94.00	2275	20	51	1 12	rs1019806	ATG10	Query; Max.Energy	G/A	A	G	1	5
hsa-miR-6800-5p	-16.60	G	hsa-miR-6800-5p vs rs1019806_ATG10_3_prime_UTR_variant_allele_G	rs1019806_ATG10_3_prime_UTR_variant_allele_G	3' ggcgGGGACUGACAGUGGaug 5'	5' --caCCGUGAC-AGCACCcuc 3'	|| |||| ||||	83.00	-16.60	4 18	1 18	14	71.43%	71.43%	83.00	-16.60	83.00	2277	21	51	1	rs1019806	ATG10	Query; Max.Energy	G/A	A	G	1	5
hsa-miR-6803-5p	-26.31	G	hsa-miR-6803-5p vs rs1019806_ATG10_3_prime_UTR_variant_allele_G	rs1019806_ATG10_3_prime_UTR_variant_allele_G	3' ugcgGGUCGGGGGGUGGGGGUc 5'	5' --caCCGUGACAGCACCCUCAg 3'	||: | |||||:||	130.00	-24.95	2 19	1 20	17	58.82%	70.59%	215.00	-51.26	130.00	2283	22	51	1 13	rs1019806	ATG10	Query; Max.Energy	G/A	A	G	1	5
hsa-miR-6803-5p	-26.31	G	hsa-miR-6803-5p vs rs1019806_ATG10_3_prime_UTR_variant_allele_G	rs1019806_ATG10_3_prime_UTR_variant_allele_G	3' ugcGGGUCGGGGGGUGGGGGUc 5'	5' accCUCAG-UCCACGUCUGCAg 3'	|:||| :|| |::|: ||	85.00	-26.31	2 20	13 33	18	55.56%	83.33%	215.00	-51.26	130.00	2283	22	51	1 13	rs1019806	ATG10	Query; Max.Energy	G/A	A	G	1	5
hsa-miR-6806-5p	-20.51	G	hsa-miR-6806-5p vs rs1019806_ATG10_3_prime_UTR_variant_allele_G	rs1019806_ATG10_3_prime_UTR_variant_allele_G	3' ggacccGGGACGGAGUACGGAUGu 5'	5' agcaccCUCAGUC-CACGUCUGCa 3'	|:| |:| || |:||:|	96.00	-20.51	2 19	10 32	17	58.82%	82.35%	96.00	-20.51	96.00	2289	24	51	10	rs1019806	ATG10	Query; Max.Energy	G/A	A	G	1	5
hsa-miR-6808-5p	-19.66	G	hsa-miR-6808-5p vs rs1019806_ATG10_3_prime_UTR_variant_allele_G	rs1019806_ATG10_3_prime_UTR_variant_allele_G	3' guaccaGGGU--GGAG-GGACGgac 5'	5' agcaccCUCAGUCCACGUCUGCaga 3'	|:|| || | :||||	90.00	-19.66	4 17	10 34	16	62.50%	75.00%	90.00	-19.66	90.00	2293	22	51	10	rs1019806	ATG10	Query; Max.Energy	G/A	A	G	1	5
hsa-miR-6810-5p	NA	G	hsa-miR-6810-5p vs rs1019806_ATG10_3_prime_UTR_variant_allele_G	rs1019806_ATG10_3_prime_UTR_variant_allele_G	NA	NA	NA	NA	NA	NA	NA	NA	NA	NA	NA	NA	NA	NA	NA	NA	NA	rs1019806	ATG10	Query; Max.Energy	G/A	A	G	1	5
hsa-miR-6819-5p	-16.72	G	hsa-miR-6819-5p vs rs1019806_ATG10_3_prime_UTR_variant_allele_G	rs1019806_ATG10_3_prime_UTR_variant_allele_G	3' cgaggaaccgggAGGUGGGGuu 5'	5' cagcacccucagUCCACGUCug 3'	||||| :|	82.00	-16.72	3 11	9 30	8	75.00%	87.50%	82.00	-16.72	82.00	2315	22	51	9	rs1019806	ATG10	Query; Max.Energy	G/A	A	G	1	5
hsa-miR-6821-5p	-17.77	G	hsa-miR-6821-5p vs rs1019806_ATG10_3_prime_UTR_variant_allele_G	rs1019806_ATG10_3_prime_UTR_variant_allele_G	3' ggggcGGAGCUCGGUGGUGCGug 5'	5' agcacCCUC-AGU--CCACGUcu 3'	|||| ||: |||||:	113.00	-17.77	3 19	10 29	16	68.75%	81.25%	113.00	-17.77	113.00	2319	23	51	10	rs1019806	ATG10	Query; Max.Energy	G/A	A	G	1	5
hsa-miR-6823-5p	-18.22	G	hsa-miR-6823-5p vs rs1019806_ATG10_3_prime_UTR_variant_allele_G	rs1019806_ATG10_3_prime_UTR_variant_allele_G	3' ucGUUG-GGGAUGGUUGGGacu 5'	5' gaCAGCACCCU--CAGUCCacg 3'	||:| |||| ||::||	87.00	-18.22	4 20	7 26	17	64.71%	82.35%	87.00	-18.22	87.00	2323	21	51	7	rs1019806	ATG10	Query; Max.Energy	G/A	A	G	1	5
hsa-miR-6825-5p	-17.73	G	hsa-miR-6825-5p vs rs1019806_ATG10_3_prime_UTR_variant_allele_G	rs1019806_ATG10_3_prime_UTR_variant_allele_G	3' uacgACUGAGGUGUGGAGgggu 5'	5' accgUGACAGCAC-CCUCaguc 3'	|||| ||| ||||	100.00	-17.73	5 19	2 22	14	78.57%	78.57%	187.00	-35.27	100.00	2327	22	51	2 13	rs1019806	ATG10	Query; Max.Energy	G/A	A	G	1	5
hsa-miR-6825-5p	-17.73	G	hsa-miR-6825-5p vs rs1019806_ATG10_3_prime_UTR_variant_allele_G	rs1019806_ATG10_3_prime_UTR_variant_allele_G	3' uacGACUGAGGUGUGGAGGggu 5'	5' accCUCAGUCCACGUCUGCaga 3'	|| | |||||::|| |	87.00	-17.54	4 20	13 34	16	68.75%	81.25%	187.00	-35.27	100.00	2327	22	51	2 13	rs1019806	ATG10	Query; Max.Energy	G/A	A	G	1	5
hsa-miR-6831-5p	-21.80	G	hsa-miR-6831-5p vs rs1019806_ATG10_3_prime_UTR_variant_allele_G	rs1019806_ATG10_3_prime_UTR_variant_allele_G	3' cuggaGGAGGAGUGUG-AGAUGgau 5'	5' agcacCCUCAGUCCACGUCUGCaga 3'	|||| : ||| |||:|	102.00	-21.80	4 20	10 34	17	64.71%	76.47%	102.00	-21.80	102.00	2339	24	51	10	rs1019806	ATG10	Query; Max.Energy	G/A	A	G	1	5
hsa-miR-6833-5p	-18.04	G	hsa-miR-6833-5p vs rs1019806_ATG10_3_prime_UTR_variant_allele_G	rs1019806_ATG10_3_prime_UTR_variant_allele_G	3' aaagaggaggguagaAGGUGUg 5'	5' ugacagcacccucagUCCACGu 3'	|||||:	104.00	-18.04	2 8	6 27	6	83.33%	100.00%	104.00	-18.04	104.00	2343	22	51	6	rs1019806	ATG10	Query; Max.Energy	G/A	A	G	1	5
hsa-miR-6849-5p	-21.69	G	hsa-miR-6849-5p vs rs1019806_ATG10_3_prime_UTR_variant_allele_G	rs1019806_ATG10_3_prime_UTR_variant_allele_G	3' aggUGU-GUGAGGGGAUAGGUGag 5'	5' gugACAGCAC-CCUCAGUCCACgu 3'	||| ||| ||:| :|||||	129.00	-21.69	3 21	5 27	19	73.68%	84.21%	129.00	-21.69	129.00	2375	23	51	5	rs1019806	ATG10	Query; Max.Energy	G/A	A	G	1	5
hsa-miR-6850-5p	-21.68	G	hsa-miR-6850-5p vs rs1019806_ATG10_3_prime_UTR_variant_allele_G	rs1019806_ATG10_3_prime_UTR_variant_allele_G	3' gcGGGGCCGGUCGCAAGGCGUg 5'	5' acCCUCAGUCCAC-GUCUGCAg 3'	||:| |:| | ||:|||	106.00	-21.68	2 21	13 33	19	57.89%	73.68%	106.00	-21.68	106.00	2377	22	51	13	rs1019806	ATG10	Query; Max.Energy	G/A	A	G	1	5
hsa-miR-6851-5p	-21.81	G	hsa-miR-6851-5p vs rs1019806_ATG10_3_prime_UTR_variant_allele_G	rs1019806_ATG10_3_prime_UTR_variant_allele_G	3' cgaccGGGGAUCAUGGUGGAGGa 5'	5' cagcaCCCUCAGU-CCACGUCUg 3'	|||: ||| |||| ||:	116.00	-21.81	2 19	9 30	17	70.59%	82.35%	116.00	-21.81	116.00	2379	23	51	9	rs1019806	ATG10	Query; Max.Energy	G/A	A	G	1	5
hsa-miR-6853-5p	-19.42	G	hsa-miR-6853-5p vs rs1019806_ATG10_3_prime_UTR_variant_allele_G	rs1019806_ATG10_3_prime_UTR_variant_allele_G	3' gaCUGAAGUACCUGUAGGGUGCGa 5'	5' guGACAGCACCCUCAGUCCACGUc 3'	||| || || :|||||:	122.00	-19.42	2 23	5 28	21	57.14%	66.67%	122.00	-19.42	122.00	2383	24	51	5	rs1019806	ATG10	Query; Max.Energy	G/A	A	G	1	5
hsa-miR-6855-5p	-22.48	G	hsa-miR-6855-5p vs rs1019806_ATG10_3_prime_UTR_variant_allele_G	rs1019806_ATG10_3_prime_UTR_variant_allele_G	3' cguUACAGACGUGGGGUUUGGGguu 5'	5' accGUGACAGCACCCUCAGUCCacg 3'	:|| | ||||||: |::||	106.00	-22.48	4 23	2 26	19	63.16%	84.21%	202.00	-39.11	106.00	2387	25	51	2 21	rs1019806	ATG10	Query; Max.Energy	G/A	A	G	1	5
hsa-miR-6855-5p	-22.48	G	hsa-miR-6855-5p vs rs1019806_ATG10_3_prime_UTR_variant_allele_G	rs1019806_ATG10_3_prime_UTR_variant_allele_G	3' cguUACAGACG--UGG-----GGUUUGGGGuu 5'	5' uccACGUCUGCAGAUUAAGAGCUGAACUCUc- 3'	| |||||| |:: |::|||:|:	96.00	-16.63	3 23	21 51	27	48.15%	70.37%	202.00	-39.11	106.00	2387	25	51	2 21	rs1019806	ATG10	Query; Max.Energy	G/A	A	G	1	5
hsa-miR-6858-5p	-23.74	G	hsa-miR-6858-5p vs rs1019806_ATG10_3_prime_UTR_variant_allele_G	rs1019806_ATG10_3_prime_UTR_variant_allele_G	3' cagggacggucggggaGGAGUg 5'	5' --caccgugacagcacCCUCAg 3'	|||||	100.00	-23.74	2 7	1 20	5	100.00%	100.00%	180.00	-44.68	100.00	2393	22	51	1 12	rs1019806	ATG10	Query; Max.Energy	G/A	A	G	1	5
hsa-miR-6858-5p	-23.74	G	hsa-miR-6858-5p vs rs1019806_ATG10_3_prime_UTR_variant_allele_G	rs1019806_ATG10_3_prime_UTR_variant_allele_G	3' caGGGACGGUCGG--GGAGGAGUg 5'	5' caCCCU--CAGUCCACGUCUGCAg 3'	|||| |||:| | ||: ||	80.00	-20.94	2 21	12 33	21	61.90%	71.43%	180.00	-44.68	100.00	2393	22	51	1 12	rs1019806	ATG10	Query; Max.Energy	G/A	A	G	1	5
hsa-miR-6863	-22.75	G	hsa-miR-6863 vs rs1019806_ATG10_3_prime_UTR_variant_allele_G	rs1019806_ATG10_3_prime_UTR_variant_allele_G	3' gugaguuaGGAAGU--GGUGCAGAu 5'	5' ugacagcaCCCUCAGUCCACGUCUg 3'	|| ||| ||||||||	154.00	-22.75	2 16	6 30	16	81.25%	81.25%	154.00	-22.75	154.00	2404	23	51	6	rs1019806	ATG10	Query; Max.Energy	G/A	A	G	1	5
hsa-miR-6865-5p	-16.64	G	hsa-miR-6865-5p vs rs1019806_ATG10_3_prime_UTR_variant_allele_G	rs1019806_ATG10_3_prime_UTR_variant_allele_G	3' acuucagggaGGAGAC-GGUGGAu 5'	5' gugacagcacCCUCAGUCCACGUc 3'	|||| | |||| |	89.00	-16.64	2 14	5 28	13	76.92%	76.92%	89.00	-16.64	89.00	2407	23	51	5	rs1019806	ATG10	Query; Max.Energy	G/A	A	G	1	5
hsa-miR-6871-5p	NA	G	hsa-miR-6871-5p vs rs1019806_ATG10_3_prime_UTR_variant_allele_G	rs1019806_ATG10_3_prime_UTR_variant_allele_G	NA	NA	NA	NA	NA	NA	NA	NA	NA	NA	NA	NA	NA	NA	NA	NA	NA	rs1019806	ATG10	Query; Max.Energy	G/A	A	G	1	5
hsa-miR-6879-5p	-16.91	G	hsa-miR-6879-5p vs rs1019806_ATG10_3_prime_UTR_variant_allele_G	rs1019806_ATG10_3_prime_UTR_variant_allele_G	3' gaGAGGGUGGAAGGGACGggac 5'	5' ccCUCAGUCCACGUCUGCagau 3'	||| || :||||	88.00	-16.91	5 21	14 35	16	56.25%	62.50%	88.00	-16.91	88.00	2435	22	51	14	rs1019806	ATG10	Query; Max.Energy	G/A	A	G	1	5
hsa-miR-6880-5p	-17.58	G	hsa-miR-6880-5p vs rs1019806_ATG10_3_prime_UTR_variant_allele_G	rs1019806_ATG10_3_prime_UTR_variant_allele_G	3' cucGACGGGAGAAGGAGGUGgu 5'	5' ugaCAGCACCCUCAGUCCACgu 3'	| || | || |||||	103.00	-17.58	3 20	6 27	17	64.71%	64.71%	103.00	-17.58	103.00	2437	22	51	6	rs1019806	ATG10	Query; Max.Energy	G/A	A	G	1	5
hsa-miR-6886-5p	-22.93	G	hsa-miR-6886-5p vs rs1019806_ATG10_3_prime_UTR_variant_allele_G	rs1019806_ATG10_3_prime_UTR_variant_allele_G	3' ucGGGAGU-A-GAGUGGACGCCc 5'	5' caCCCUCAGUCCACGUCUGCAGa 3'	|||||| | | |::|||| |	117.00	-22.93	2 20	12 34	20	70.00%	80.00%	117.00	-22.93	117.00	2449	21	51	12	rs1019806	ATG10	Query; Max.Energy	G/A	A	G	1	5
hsa-miR-6889-5p	-16.70	G	hsa-miR-6889-5p vs rs1019806_ATG10_3_prime_UTR_variant_allele_G	rs1019806_ATG10_3_prime_UTR_variant_allele_G	3' uaaGGCCUGGGGUCUGAGGGGCu 5'	5' ugaCAGCACCCU-CAGUCCACGu 3'	| | ||||: | ||| ||	94.00	-16.70	2 21	6 27	19	63.16%	68.42%	94.00	-16.70	94.00	2455	23	51	6	rs1019806	ATG10	Query; Max.Energy	G/A	A	G	1	5
hsa-miR-6891-5p	-19.24	G	hsa-miR-6891-5p vs rs1019806_ATG10_3_prime_UTR_variant_allele_G	rs1019806_ATG10_3_prime_UTR_variant_allele_G	3' ggGGAGU-AGGGGGAGGaau 5'	5' acCCUCAGUCCACGUCUgca 3'	||||| ||| | ||:	80.00	-19.24	4 18	13 32	15	73.33%	80.00%	80.00	-19.24	80.00	2459	19	51	13	rs1019806	ATG10	Query; Max.Energy	G/A	A	G	1	5
hsa-miR-6893-5p	-21.56	G	hsa-miR-6893-5p vs rs1019806_ATG10_3_prime_UTR_variant_allele_G	rs1019806_ATG10_3_prime_UTR_variant_allele_G	3' cgaGGUGGGAUGUGGACGgac 5'	5' cccUCAGUCCACGUCUGCaga 3'	:|| :| ||::||||	106.00	-21.56	4 19	14 34	15	60.00%	86.67%	106.00	-21.56	106.00	2463	21	51	14	rs1019806	ATG10	Query; Max.Energy	G/A	A	G	1	5
hsa-miR-6894-5p	NA	G	hsa-miR-6894-5p vs rs1019806_ATG10_3_prime_UTR_variant_allele_G	rs1019806_ATG10_3_prime_UTR_variant_allele_G	NA	NA	NA	NA	NA	NA	NA	NA	NA	NA	NA	NA	NA	NA	NA	NA	NA	rs1019806	ATG10	Query; Max.Energy	G/A	A	G	1	5
hsa-miR-7108-5p	-17.37	G	hsa-miR-7108-5p vs rs1019806_ATG10_3_prime_UTR_variant_allele_G	rs1019806_ATG10_3_prime_UTR_variant_allele_G	3' ggUGGGCGGACGGCCGGUGUg 5'	5' acAGCACCCU-CAGUCCACGu 3'	| | ||| | | ||||:	101.00	-17.37	2 20	8 27	18	61.11%	66.67%	101.00	-17.37	101.00	2473	21	51	8	rs1019806	ATG10	Query; Max.Energy	G/A	A	G	1	5
hsa-miR-7110-5p	-18.03	G	hsa-miR-7110-5p vs rs1019806_ATG10_3_prime_UTR_variant_allele_G	rs1019806_ATG10_3_prime_UTR_variant_allele_G	3' gagagagaggGGUGUGGGGGu 5'	5' --caccgugaCAGCACCCUCa 3'	| :|||||:|	127.00	-18.03	2 12	1 19	10	70.00%	90.00%	127.00	-18.03	127.00	2477	21	51	1	rs1019806	ATG10	Query; Max.Energy	G/A	A	G	1	5
hsa-miR-7114-5p	-27.74	G	hsa-miR-7114-5p vs rs1019806_ATG10_3_prime_UTR_variant_allele_G	rs1019806_ATG10_3_prime_UTR_variant_allele_G	3' ugucCGUGGG-GUGAGGUGUcu 5'	5' gacaGCACCCUCAGUCCACGuc 3'	|||||| || |||||:	132.00	-27.74	3 18	7 28	16	81.25%	87.50%	132.00	-27.74	132.00	2485	21	51	7	rs1019806	ATG10	Query; Max.Energy	G/A	A	G	1	5
hsa-miR-7150	-18.14	G	hsa-miR-7150 vs rs1019806_ATG10_3_prime_UTR_variant_allele_G	rs1019806_ATG10_3_prime_UTR_variant_allele_G	3' auGGAG--AGG-G-GGACGguc 5'	5' acCCUCAGUCCACGUCUGCaga 3'	|||| ||| | :||||	93.00	-18.14	4 17	13 34	17	70.59%	76.47%	93.00	-18.14	93.00	2487	18	51	13	rs1019806	ATG10	Query; Max.Energy	G/A	A	G	1	5
hsa-miR-7151-3p	-21.04	G	hsa-miR-7151-3p vs rs1019806_ATG10_3_prime_UTR_variant_allele_G	rs1019806_ATG10_3_prime_UTR_variant_allele_G	3' acucGGGUAAGGU-CGGACAUc 5'	5' caccCUCAGUCCACGUCUGCAg 3'	|:|| |||| |:||| |	116.00	-21.04	2 18	12 33	17	70.59%	82.35%	116.00	-21.04	116.00	2489	21	51	12	rs1019806	ATG10	Query; Max.Energy	G/A	A	G	1	5
hsa-miR-7156-3p	-22.16	G	hsa-miR-7156-3p vs rs1019806_ATG10_3_prime_UTR_variant_allele_G	rs1019806_ATG10_3_prime_UTR_variant_allele_G	3' ugGUCAAGGGGUUCA----CCGACGUc 5'	5' gaCAGCACCCUCAGUCCACGUCUGCAg 3'	||| |||: ||| | |||||	124.00	-22.16	2 22	7 33	24	62.50%	66.67%	124.00	-22.16	124.00	2499	23	51	7	rs1019806	ATG10	Query; Max.Energy	G/A	A	G	1	5
hsa-miR-744-5p	-18.43	G	hsa-miR-744-5p vs rs1019806_ATG10_3_prime_UTR_variant_allele_G	rs1019806_ATG10_3_prime_UTR_variant_allele_G	3' acgACAAUC--GGGA-UCGGG-GCGu 5'	5' ccgUGACAGCACCCUCAGUCCACGUc 3'	|| || |||| ||:|| ||:	89.00	-18.43	2 20	3 28	22	63.64%	72.73%	89.00	-18.43	89.00	794	22	51	3	rs1019806	ATG10	Query; Max.Energy	G/A	A	G	1	5
hsa-miR-760	-24.11	G	hsa-miR-760 vs rs1019806_ATG10_3_prime_UTR_variant_allele_G	rs1019806_ATG10_3_prime_UTR_variant_allele_G	3' agGGGUGUCUGGGUCUCGGc 5'	5' cgUCUGCAGAUUAAGAGCUg 3'	:|::||||:: |||||:	122.00	-24.11	2 19	25 44	17	58.82%	94.12%	208.00	-43.23	122.00	808	20	51	25 3	rs1019806	ATG10	Query; Max.Energy	G/A	A	G	1	5
hsa-miR-760	-24.11	G	hsa-miR-760 vs rs1019806_ATG10_3_prime_UTR_variant_allele_G	rs1019806_ATG10_3_prime_UTR_variant_allele_G	3' aggggUGUC-UGGGUCUCGGc 5'	5' ccgugACAGCACCCUCAGUCc 3'	|||| |||| ||:|	86.00	-19.12	2 16	3 23	15	73.33%	80.00%	208.00	-43.23	122.00	808	20	51	25 3	rs1019806	ATG10	Query; Max.Energy	G/A	A	G	1	5
hsa-miR-766-5p	-16.20	G	hsa-miR-766-5p vs rs1019806_ATG10_3_prime_UTR_variant_allele_G	rs1019806_ATG10_3_prime_UTR_variant_allele_G	3' uuCUGGUCGUGG--UUAAGGAGga 5'	5' guGA-CAGCACCCUCAGUCCACgu 3'	|| ||||||| | ||| |	81.00	-16.20	3 21	5 27	20	70.00%	70.00%	81.00	-16.20	81.00	750	22	51	5	rs1019806	ATG10	Query; Max.Energy	G/A	A	G	1	5
hsa-miR-769-5p	-17.06	G	hsa-miR-769-5p vs rs1019806_ATG10_3_prime_UTR_variant_allele_G	rs1019806_ATG10_3_prime_UTR_variant_allele_G	3' ucgaGUCUUGG--GUC---UCCAGAgu 5'	5' gugaCAGCACCCUCAGUCCACGUCUgc 3'	||| ||| ||| | ||||	100.00	-17.06	3 19	5 31	21	66.67%	66.67%	100.00	-17.06	100.00	748	22	51	5	rs1019806	ATG10	Query; Max.Energy	G/A	A	G	1	5
hsa-miR-7847-3p	-20.62	G	hsa-miR-7847-3p vs rs1019806_ATG10_3_prime_UTR_variant_allele_G	rs1019806_ATG10_3_prime_UTR_variant_allele_G	3' cggaggaggagcaggAGGUGc 5'	5' ugacagcacccucagUCCACg 3'	|||||	100.00	-20.45	2 7	6 26	5	100.00%	100.00%	188.00	-41.07	100.00	2530	21	51	6 14	rs1019806	ATG10	Query; Max.Energy	G/A	A	G	1	5
hsa-miR-7847-3p	-20.62	G	hsa-miR-7847-3p vs rs1019806_ATG10_3_prime_UTR_variant_allele_G	rs1019806_ATG10_3_prime_UTR_variant_allele_G	3' cgGAG-GAGGAGCAGGAGGUgc 5'	5' ccCUCAGUCCACG-UCUGCAga 3'	||| ||| || :|| ||	88.00	-20.62	3 20	14 34	18	66.67%	72.22%	188.00	-41.07	100.00	2530	21	51	6 14	rs1019806	ATG10	Query; Max.Energy	G/A	A	G	1	5
hsa-miR-7851-3p	-17.33	G	hsa-miR-7851-3p vs rs1019806_ATG10_3_prime_UTR_variant_allele_G	rs1019806_ATG10_3_prime_UTR_variant_allele_G	3' agGUUGGAGUCAGAGGGUCCAu 5'	5' agCACCCUCAG---UCCACGUc 3'	|| |||||| :||| ||	112.00	-17.33	2 21	10 28	19	68.42%	73.68%	112.00	-17.33	112.00	2534	22	51	10	rs1019806	ATG10	Query; Max.Energy	G/A	A	G	1	5
hsa-miR-8056	-23.49	G	hsa-miR-8056 vs rs1019806_ATG10_3_prime_UTR_variant_allele_G	rs1019806_ATG10_3_prime_UTR_variant_allele_G	3' uaCGUAGGUCUGUUAGGUGc 5'	5' caGCACCC--UCAGUCCACg 3'	||| || ||:|||||	135.00	-23.49	2 19	9 26	17	70.59%	76.47%	135.00	-23.49	135.00	2551	20	51	9	rs1019806	ATG10	Query; Max.Energy	G/A	A	G	1	5
hsa-miR-8060	-16.46	G	hsa-miR-8060 vs rs1019806_ATG10_3_prime_UTR_variant_allele_G	rs1019806_ATG10_3_prime_UTR_variant_allele_G	3' caGGAGGAUGGGUGACGAAGUacc 5'	5' caCCCUCAGUCCACGUCUGCAgau 3'	|| :| ::|||| || ||	94.00	-16.46	4 23	12 35	19	57.89%	73.68%	94.00	-16.46	94.00	2555	24	51	12	rs1019806	ATG10	Query; Max.Energy	G/A	A	G	1	5
hsa-miR-8069	NA	G	hsa-miR-8069 vs rs1019806_ATG10_3_prime_UTR_variant_allele_G	rs1019806_ATG10_3_prime_UTR_variant_allele_G	NA	NA	NA	NA	NA	NA	NA	NA	NA	NA	NA	NA	NA	NA	NA	NA	NA	rs1019806	ATG10	Query; Max.Energy	G/A	A	G	1	5
hsa-miR-8070	-16.50	G	hsa-miR-8070 vs rs1019806_ATG10_3_prime_UTR_variant_allele_G	rs1019806_ATG10_3_prime_UTR_variant_allele_G	3' acCUCAGUC--GGCAGUUA-GUGUa 5'	5' ccGUGACAGCACCCUCAGUCCACGu 3'	| | ||| || |||:| |||:	95.00	-16.50	2 21	3 27	22	63.64%	72.73%	95.00	-16.50	95.00	2565	22	51	3	rs1019806	ATG10	Query; Max.Energy	G/A	A	G	1	5
hsa-miR-8071	-25.90	G	hsa-miR-8071 vs rs1019806_ATG10_3_prime_UTR_variant_allele_G	rs1019806_ATG10_3_prime_UTR_variant_allele_G	3' gguggGUGAG-GUCAGGUGgc 5'	5' gacagCACCCUCAGUCCACgu 3'	||| | ||||||||	138.00	-25.90	3 16	7 27	14	85.71%	85.71%	138.00	-25.90	138.00	2566	20	51	7	rs1019806	ATG10	Query; Max.Energy	G/A	A	G	1	5
hsa-miR-8075	-22.01	G	hsa-miR-8075 vs rs1019806_ATG10_3_prime_UTR_variant_allele_G	rs1019806_ATG10_3_prime_UTR_variant_allele_G	3' gucUGG-GCUGUAGACGGUAGUCGu 5'	5' --cACCGUGACAGC-ACCCUCAGUc 3'	||| :|||| | || ||||:	114.00	-17.26	2 22	1 22	21	66.67%	76.19%	198.00	-39.27	114.00	2570	24	51	1 16	rs1019806	ATG10	Query; Max.Energy	G/A	A	G	1	5
hsa-miR-8075	-22.01	G	hsa-miR-8075 vs rs1019806_ATG10_3_prime_UTR_variant_allele_G	rs1019806_ATG10_3_prime_UTR_variant_allele_G	3' gucUGGGCUGUAGACG-GUAGUcgu 5'	5' cucAGUCCACGUCUGCAGAUUAaga 3'	| :| ||:||||| ||:|	84.00	-22.01	4 22	16 40	19	63.16%	78.95%	198.00	-39.27	114.00	2570	24	51	1 16	rs1019806	ATG10	Query; Max.Energy	G/A	A	G	1	5
hsa-miR-8087	-17.09	G	hsa-miR-8087 vs rs1019806_ATG10_3_prime_UTR_variant_allele_G	rs1019806_ATG10_3_prime_UTR_variant_allele_G	3' ggGGACAUUAGGUUCUUCAGAag 5'	5' acCCU-CAGUCC---ACGUCUgc 3'	||| |:||| | ||||	95.00	-17.09	3 22	13 31	19	63.16%	68.42%	95.00	-17.09	95.00	2582	23	51	13	rs1019806	ATG10	Query; Max.Energy	G/A	A	G	1	5
hsa-miR-8088	-17.09	G	hsa-miR-8088 vs rs1019806_ATG10_3_prime_UTR_variant_allele_G	rs1019806_ATG10_3_prime_UTR_variant_allele_G	3' auGGGGAAAGGU-C--AUGGCUcc 5'	5' acCCUCAGUCCACGUCUGCAGAuu 3'	||:| |||| | |:| ||	85.00	-17.09	3 20	13 36	20	60.00%	70.00%	85.00	-17.09	85.00	2583	21	51	13	rs1019806	ATG10	Query; Max.Energy	G/A	A	G	1	5
hsa-miR-8089	-26.45	G	hsa-miR-8089 vs rs1019806_ATG10_3_prime_UTR_variant_allele_G	rs1019806_ATG10_3_prime_UTR_variant_allele_G	3' gacGGGGUUAGGGGACAGGGGUCc 5'	5' cacCCUCAGUCCAC-GUCUGCAGa 3'	||:||:||| | |||: |||	127.00	-26.45	2 22	12 34	20	70.00%	85.00%	127.00	-26.45	127.00	2584	24	51	12	rs1019806	ATG10	Query; Max.Energy	G/A	A	G	1	5
hsa-miR-875-3p	-18.18	G	hsa-miR-875-3p vs rs1019806_ATG10_3_prime_UTR_variant_allele_G	rs1019806_ATG10_3_prime_UTR_variant_allele_G	3' guGUUGGAGUCA----CAAAGGUCc 5'	5' agCACCCUCAGUCCACGUCUGCAGa 3'	|| ||||||| || | |||	102.00	-16.96	2 20	10 34	22	68.18%	68.18%	182.00	-35.14	102.00	787	21	51	10 6	rs1019806	ATG10	Query; Max.Energy	G/A	A	G	1	5
hsa-miR-875-3p	-18.18	G	hsa-miR-875-3p vs rs1019806_ATG10_3_prime_UTR_variant_allele_G	rs1019806_ATG10_3_prime_UTR_variant_allele_G	3' guguuggagucacaaAGGUcc 5'	5' ugacagcacccucagUCCAcg 3'	||||	80.00	-18.18	3 7	6 26	4	100.00%	100.00%	182.00	-35.14	102.00	787	21	51	10 6	rs1019806	ATG10	Query; Max.Energy	G/A	A	G	1	5
hsa-miR-885-3p	-18.25	G	hsa-miR-885-3p vs rs1019806_ATG10_3_prime_UTR_variant_allele_G	rs1019806_ATG10_3_prime_UTR_variant_allele_G	3' auaGGUGAUGUGGGGC-GACGga 5'	5' gcaCCCUCAGUCCACGUCUGCag 3'	|| : | || || ||||	95.00	-18.25	3 20	11 33	18	61.11%	66.67%	95.00	-18.25	95.00	797	22	51	11	rs1019806	ATG10	Query; Max.Energy	G/A	A	G	1	5
hsa-miR-937-5p	-16.05	G	hsa-miR-937-5p vs rs1019806_ATG10_3_prime_UTR_variant_allele_G	rs1019806_ATG10_3_prime_UTR_variant_allele_G	3' ggucgggGUGGGACUGAGug 5'	5' gugacagCACCCUCAGUCca 3'	|||||| | ||	81.00	-16.05	3 14	5 24	11	81.82%	81.82%	81.00	-16.05	81.00	824	20	51	5	rs1019806	ATG10	Query; Max.Energy	G/A	A	G	1	5
hsa-miR-941	-16.28	G	hsa-miR-941 vs rs1019806_ATG10_3_prime_UTR_variant_allele_G	rs1019806_ATG10_3_prime_UTR_variant_allele_G	3' cgUGUACACGUGUG----UCGGCccac 5'	5' ccACGUCUGCAGAUUAAGAGCUGaacu 3'	||:| |||| |: |||:|	84.00	-16.28	5 22	22 48	21	57.14%	71.43%	84.00	-16.28	84.00	830	23	51	22	rs1019806	ATG10	Query; Max.Energy	G/A	A	G	1	5
hsa-miR-99b-3p	-20.79	G	hsa-miR-99b-3p vs rs1019806_ATG10_3_prime_UTR_variant_allele_G	rs1019806_ATG10_3_prime_UTR_variant_allele_G	3' gccUGGGUGUCU-GUGCUCGAac 5'	5' cacGUCUGCAGAUUAAGAGCUga 3'	::|::|||| :| |||||	114.00	-20.79	3 20	23 45	18	61.11%	88.89%	114.00	-20.79	114.00	283	22	51	23	rs1019806	ATG10	Query; Max.Energy	G/A	A	G	1	5
hsa-let-7a-5p	-18.55	A	hsa-let-7a-5p vs rs56084662_FRY_3_prime_UTR_variant_allele_A	rs56084662_FRY_3_prime_UTR_variant_allele_A	3' uugAUAUGUUGGAUGAUGGagu 5'	5' gcaUAUGCAACUCACUACUgaa 3'	|||:||||: |||||:	123.00	-18.55	4 20	13 34	16	75.00%	93.75%	123.00	-18.55	123.00	1	22	51	13	rs56084662	FRY	Query; Max.Energy	G/A	G	A	1	13
hsa-let-7c-5p	-18.79	A	hsa-let-7c-5p vs rs56084662_FRY_3_prime_UTR_variant_allele_A	rs56084662_FRY_3_prime_UTR_variant_allele_A	3' uugGUAUGUUGGAUGAUGGagu 5'	5' gcaUAUGCAACUCACUACUgaa 3'	:||:||||: |||||:	119.00	-18.79	4 20	13 34	16	68.75%	93.75%	119.00	-18.79	119.00	6	22	51	13	rs56084662	FRY	Query; Max.Energy	G/A	G	A	1	13
hsa-let-7d-5p	-19.18	A	hsa-let-7d-5p vs rs56084662_FRY_3_prime_UTR_variant_allele_A	rs56084662_FRY_3_prime_UTR_variant_allele_A	3' uugAUACGUUGGAUGAUGGaga 5'	5' gcaUAUGCAACUCACUACUgaa 3'	||||||||: |||||:	127.00	-19.18	4 20	13 34	16	81.25%	93.75%	127.00	-19.18	127.00	8	22	51	13	rs56084662	FRY	Query; Max.Energy	G/A	G	A	1	13
hsa-let-7e-5p	-16.31	A	hsa-let-7e-5p vs rs56084662_FRY_3_prime_UTR_variant_allele_A	rs56084662_FRY_3_prime_UTR_variant_allele_A	3' uugAUAUGUUGGAGGAUGGagu 5'	5' gcaUAUGCAACUCACUACUgaa 3'	|||:||||: ||||:	115.00	-16.31	4 20	13 34	16	68.75%	87.50%	115.00	-16.31	115.00	10	22	51	13	rs56084662	FRY	Query; Max.Energy	G/A	G	A	1	13
hsa-miR-1208	NA	A	hsa-miR-1208 vs rs56084662_FRY_3_prime_UTR_variant_allele_A	rs56084662_FRY_3_prime_UTR_variant_allele_A	NA	NA	NA	NA	NA	NA	NA	NA	NA	NA	NA	NA	NA	NA	NA	NA	NA	rs56084662	FRY	Query; Max.Energy	G/A	G	A	1	13
hsa-miR-1225-5p	-18.04	A	hsa-miR-1225-5p vs rs56084662_FRY_3_prime_UTR_variant_allele_A	rs56084662_FRY_3_prime_UTR_variant_allele_A	3' ggggggugacccggcaUGGGUg 5'	5' ugaccgagcauaugcaACUCAc 3'	||:||	84.00	-18.04	2 7	6 27	5	80.00%	100.00%	84.00	-18.04	84.00	845	22	51	6	rs56084662	FRY	Query; Max.Energy	G/A	G	A	1	13
hsa-miR-1226-5p	-20.60	A	hsa-miR-1226-5p vs rs56084662_FRY_3_prime_UTR_variant_allele_A	rs56084662_FRY_3_prime_UTR_variant_allele_A	3' gggGUAGGUCCGGACG--UACG-GGAGUg 5'	5' --aCAUUUGACCGAGCAUAUGCAACUCAc 3'	|||::: | || |||| ||||	90.00	-20.60	2 24	1 27	25	56.00%	68.00%	90.00	-20.60	90.00	847	26	51	1	rs56084662	FRY	Query; Max.Energy	G/A	G	A	1	13
hsa-miR-1237-5p	NA	A	hsa-miR-1237-5p vs rs56084662_FRY_3_prime_UTR_variant_allele_A	rs56084662_FRY_3_prime_UTR_variant_allele_A	NA	NA	NA	NA	NA	NA	NA	NA	NA	NA	NA	NA	NA	NA	NA	NA	NA	rs56084662	FRY	Query; Max.Energy	G/A	G	A	1	13
hsa-miR-1244	-19.85	A	hsa-miR-1244 vs rs56084662_FRY_3_prime_UTR_variant_allele_A	rs56084662_FRY_3_prime_UTR_variant_allele_A	3' uuGGUAGAGUAUGUUUGGUUGAUGAa 5'	5' acCGAGCAUAUGC-AACUCACUACUg 3'	| | | :||:| |||: ||||||	138.00	-19.85	2 25	8 32	23	65.22%	78.26%	138.00	-19.85	138.00	902	26	51	8	rs56084662	FRY	Query; Max.Energy	G/A	G	A	1	13
hsa-miR-129-5p	-16.39	A	hsa-miR-129-5p vs rs56084662_FRY_3_prime_UTR_variant_allele_A	rs56084662_FRY_3_prime_UTR_variant_allele_A	3' cguUCGGGU-CUGGCGUUUUUc 5'	5' ugcAACUCACUACUGAAGAAGu 3'	| |:|| ||:| |:||:	93.00	-16.39	2 19	18 39	18	55.56%	77.78%	93.00	-16.39	93.00	97	21	51	18	rs56084662	FRY	Query; Max.Energy	G/A	G	A	1	13
hsa-miR-153-5p	-18.15	A	hsa-miR-153-5p vs rs56084662_FRY_3_prime_UTR_variant_allele_A	rs56084662_FRY_3_prime_UTR_variant_allele_A	3' ucgACGUU--GUAGUG---UUUUUACu 5'	5' auaUGCAACUCACUACUGAAGAAGUGa 3'	||||| || :|| |:||:||	121.00	-18.15	2 20	15 41	23	60.87%	73.91%	121.00	-18.15	121.00	214	22	51	15	rs56084662	FRY	Query; Max.Energy	G/A	G	A	1	13
hsa-miR-196a-5p	-16.89	A	hsa-miR-196a-5p vs rs56084662_FRY_3_prime_UTR_variant_allele_A	rs56084662_FRY_3_prime_UTR_variant_allele_A	3' ggGUUGUUGUAC-UU---UGAUGGau 5'	5' acCGAGCAUAUGCAACUCACUACUga 3'	|:| |:||| || |||||:	114.00	-16.89	3 21	8 33	22	59.09%	72.73%	114.00	-16.89	114.00	89	22	51	8	rs56084662	FRY	Query; Max.Energy	G/A	G	A	1	13
hsa-miR-197-5p	-16.31	A	hsa-miR-197-5p vs rs56084662_FRY_3_prime_UTR_variant_allele_A	rs56084662_FRY_3_prime_UTR_variant_allele_A	3' ggaggGUG-ACG-GGAGAGAUGGgc 5'	5' ccgagCAUAUGCAACUCACUACUga 3'	||: ||| ||| ||||:	92.00	-16.31	3 19	9 33	18	66.67%	77.78%	92.00	-16.31	92.00	90	23	51	9	rs56084662	FRY	Query; Max.Energy	G/A	G	A	1	13
hsa-miR-210-3p	NA	A	hsa-miR-210-3p vs rs56084662_FRY_3_prime_UTR_variant_allele_A	rs56084662_FRY_3_prime_UTR_variant_allele_A	NA	NA	NA	NA	NA	NA	NA	NA	NA	NA	NA	NA	NA	NA	NA	NA	NA	rs56084662	FRY	Query; Max.Energy	G/A	G	A	1	13
hsa-miR-22-5p	-17.68	A	hsa-miR-22-5p vs rs56084662_FRY_3_prime_UTR_variant_allele_A	rs56084662_FRY_3_prime_UTR_variant_allele_A	3' auuUCGAACGGUGACUUCUUga 5'	5' ugcAACUCACUACUGAAGAAgu 3'	| || |:|||||||||	147.00	-17.68	3 20	18 39	17	76.47%	82.35%	147.00	-17.68	147.00	32	22	51	18	rs56084662	FRY	Query; Max.Energy	G/A	G	A	1	13
hsa-miR-222-5p	NA	A	hsa-miR-222-5p vs rs56084662_FRY_3_prime_UTR_variant_allele_A	rs56084662_FRY_3_prime_UTR_variant_allele_A	NA	NA	NA	NA	NA	NA	NA	NA	NA	NA	NA	NA	NA	NA	NA	NA	NA	rs56084662	FRY	Query; Max.Energy	G/A	G	A	1	13
hsa-miR-2276-3p	NA	A	hsa-miR-2276-3p vs rs56084662_FRY_3_prime_UTR_variant_allele_A	rs56084662_FRY_3_prime_UTR_variant_allele_A	NA	NA	NA	NA	NA	NA	NA	NA	NA	NA	NA	NA	NA	NA	NA	NA	NA	rs56084662	FRY	Query; Max.Energy	G/A	G	A	1	13
hsa-miR-296-3p	NA	A	hsa-miR-296-3p vs rs56084662_FRY_3_prime_UTR_variant_allele_A	rs56084662_FRY_3_prime_UTR_variant_allele_A	NA	NA	NA	NA	NA	NA	NA	NA	NA	NA	NA	NA	NA	NA	NA	NA	NA	rs56084662	FRY	Query; Max.Energy	G/A	G	A	1	13
hsa-miR-298	-16.46	A	hsa-miR-298 vs rs56084662_FRY_3_prime_UTR_variant_allele_A	rs56084662_FRY_3_prime_UTR_variant_allele_A	3' acccucuuggagggAC-GAAGACGa 5'	5' cacuacugaagaagUGACUUCCGUu 3'	|| |||| |:	93.00	-16.46	2 11	25 49	10	70.00%	80.00%	93.00	-16.46	93.00	768	24	51	25	rs56084662	FRY	Query; Max.Energy	G/A	G	A	1	13
hsa-miR-29b-1-5p	-16.11	A	hsa-miR-29b-1-5p vs rs56084662_FRY_3_prime_UTR_variant_allele_A	rs56084662_FRY_3_prime_UTR_variant_allele_A	3' agAUUUGGUGGUAUAC-UUUGGUcg 5'	5' uuUGACCGAGCAUAUGCAACUCAcu 3'	|:| | | |||||| || :||	105.00	-16.11	3 23	4 28	21	66.67%	76.19%	105.00	-16.11	105.00	76	24	51	4	rs56084662	FRY	Query; Max.Energy	G/A	G	A	1	13
hsa-miR-3135b	-17.35	A	hsa-miR-3135b vs rs56084662_FRY_3_prime_UTR_variant_allele_A	rs56084662_FRY_3_prime_UTR_variant_allele_A	3' guGGUGA---CGUGAGCGAGGUCGg 5'	5' caCUACUGAAGAAGUGACUUCCGUu 3'	|:||| | | | ||:| |:	83.00	-17.35	2 21	25 49	22	50.00%	63.64%	83.00	-17.35	83.00	1472	22	51	25	rs56084662	FRY	Query; Max.Energy	G/A	G	A	1	13
hsa-miR-3174	-18.31	A	hsa-miR-3174 vs rs56084662_FRY_3_prime_UTR_variant_allele_A	rs56084662_FRY_3_prime_UTR_variant_allele_A	3' ccgagaCGUAGAGAUUGAGUGAu 5'	5' gaccgaGCAUAUGCAACUCACUa 3'	|||| | ||||||||	161.00	-18.31	2 18	7 29	16	81.25%	81.25%	161.00	-18.31	161.00	1122	23	51	7	rs56084662	FRY	Query; Max.Energy	G/A	G	A	1	13
hsa-miR-3182	-17.44	A	hsa-miR-3182 vs rs56084662_FRY_3_prime_UTR_variant_allele_A	rs56084662_FRY_3_prime_UTR_variant_allele_A	3' cuGAUGUGAUGUCUUCg 5'	5' aaCU-CACUACUGAAGa 3'	|| |||||| ||||	129.00	-17.44	2 16	21 36	14	85.71%	85.71%	129.00	-17.44	129.00	1133	17	51	21	rs56084662	FRY	Query; Max.Energy	G/A	G	A	1	13
hsa-miR-3192-5p	-17.37	A	hsa-miR-3192-5p vs rs56084662_FRY_3_prime_UTR_variant_allele_A	rs56084662_FRY_3_prime_UTR_variant_allele_A	3' aaGGUGACGAUGUUG--GAGGGUcu 5'	5' caCUACUGAAGAAGUGACUUCCGuu 3'	|:|||| : |:: ||:||:	100.00	-17.37	3 22	25 49	21	47.62%	76.19%	100.00	-17.37	100.00	1152	23	51	25	rs56084662	FRY	Query; Max.Energy	G/A	G	A	1	13
hsa-miR-3197	-25.21	A	hsa-miR-3197 vs rs56084662_FRY_3_prime_UTR_variant_allele_A	rs56084662_FRY_3_prime_UTR_variant_allele_A	3' gcGGAAA--GGCUCG--GACGCGGAGg 5'	5' -aCAUUUGACCGAGCAUAUGCAACUCa 3'	| ||| |||||| ||| |||	99.00	-25.21	2 22	1 26	24	66.67%	66.67%	99.00	-25.21	99.00	1161	23	51	1	rs56084662	FRY	Query; Max.Energy	G/A	G	A	1	13
hsa-miR-323a-5p	NA	A	hsa-miR-323a-5p vs rs56084662_FRY_3_prime_UTR_variant_allele_A	rs56084662_FRY_3_prime_UTR_variant_allele_A	NA	NA	NA	NA	NA	NA	NA	NA	NA	NA	NA	NA	NA	NA	NA	NA	NA	rs56084662	FRY	Query; Max.Energy	G/A	G	A	1	13
hsa-miR-323b-5p	-18.68	A	hsa-miR-323b-5p vs rs56084662_FRY_3_prime_UTR_variant_allele_A	rs56084662_FRY_3_prime_UTR_variant_allele_A	3' acgcUUGAGUGGUGCCUGUUgga 5'	5' augcAACUCACUACUGAAGAagu 3'	|||||||:|| || :|	95.00	-18.68	4 20	17 39	16	75.00%	87.50%	95.00	-18.68	95.00	1120	23	51	17	rs56084662	FRY	Query; Max.Energy	G/A	G	A	1	13
hsa-miR-3620-5p	-16.95	A	hsa-miR-3620-5p vs rs56084662_FRY_3_prime_UTR_variant_allele_A	rs56084662_FRY_3_prime_UTR_variant_allele_A	3' ccGGGUCGGGUCGGGUCGGGUg 5'	5' gaCCGAGCAUA-UGCAACUCAc 3'	|| ||| :| : || |:||	106.00	-16.95	2 21	7 27	19	57.89%	73.68%	106.00	-16.95	106.00	1279	22	51	7	rs56084662	FRY	Query; Max.Energy	G/A	G	A	1	13
hsa-miR-3656	NA	A	hsa-miR-3656 vs rs56084662_FRY_3_prime_UTR_variant_allele_A	rs56084662_FRY_3_prime_UTR_variant_allele_A	NA	NA	NA	NA	NA	NA	NA	NA	NA	NA	NA	NA	NA	NA	NA	NA	NA	rs56084662	FRY	Query; Max.Energy	G/A	G	A	1	13
hsa-miR-3666	NA	A	hsa-miR-3666 vs rs56084662_FRY_3_prime_UTR_variant_allele_A	rs56084662_FRY_3_prime_UTR_variant_allele_A	NA	NA	NA	NA	NA	NA	NA	NA	NA	NA	NA	NA	NA	NA	NA	NA	NA	rs56084662	FRY	Query; Max.Energy	G/A	G	A	1	13
hsa-miR-3677-5p	-16.73	A	hsa-miR-3677-5p vs rs56084662_FRY_3_prime_UTR_variant_allele_A	rs56084662_FRY_3_prime_UTR_variant_allele_A	3' gugacgucccgagaccGGUGAc 5'	5' gagcauaugcaacucaCUACUg 3'	|:|||	84.00	-16.73	2 7	11 32	5	80.00%	100.00%	84.00	-16.73	84.00	1319	22	51	11	rs56084662	FRY	Query; Max.Energy	G/A	G	A	1	13
hsa-miR-3691-5p	-17.81	A	hsa-miR-3691-5p vs rs56084662_FRY_3_prime_UTR_variant_allele_A	rs56084662_FRY_3_prime_UTR_variant_allele_A	3' caUGGCUCAGAGGUAGUAG-GUGa 5'	5' ugACCGAGCAUAUG-CAACUCACu 3'	|||||| | :: || | |||	91.00	-17.81	2 22	6 28	21	61.90%	71.43%	91.00	-17.81	91.00	1341	23	51	6	rs56084662	FRY	Query; Max.Energy	G/A	G	A	1	13
hsa-miR-3940-5p	-18.56	A	hsa-miR-3940-5p vs rs56084662_FRY_3_prime_UTR_variant_allele_A	rs56084662_FRY_3_prime_UTR_variant_allele_A	3' guCUCGGGCGGGGUUGGGUg 5'	5' ccGAGCAU-AUGCAACUCAc 3'	|||| : : ||||:||	128.00	-18.56	2 19	9 27	17	58.82%	76.47%	128.00	-18.56	128.00	1391	20	51	9	rs56084662	FRY	Query; Max.Energy	G/A	G	A	1	13
hsa-miR-3944-3p	NA	A	hsa-miR-3944-3p vs rs56084662_FRY_3_prime_UTR_variant_allele_A	rs56084662_FRY_3_prime_UTR_variant_allele_A	NA	NA	NA	NA	NA	NA	NA	NA	NA	NA	NA	NA	NA	NA	NA	NA	NA	rs56084662	FRY	Query; Max.Energy	G/A	G	A	1	13
hsa-miR-4420	-22.83	A	hsa-miR-4420 vs rs56084662_FRY_3_prime_UTR_variant_allele_A	rs56084662_FRY_3_prime_UTR_variant_allele_A	3' gagucgaugucuguagUCACUg 5'	5' aacucacuacugaagaAGUGAc 3'	|||||	100.00	-22.83	2 7	21 42	5	100.00%	100.00%	100.00	-22.83	100.00	1416	22	51	21	rs56084662	FRY	Query; Max.Energy	G/A	G	A	1	13
hsa-miR-4482-3p	NA	A	hsa-miR-4482-3p vs rs56084662_FRY_3_prime_UTR_variant_allele_A	rs56084662_FRY_3_prime_UTR_variant_allele_A	NA	NA	NA	NA	NA	NA	NA	NA	NA	NA	NA	NA	NA	NA	NA	NA	NA	rs56084662	FRY	Query; Max.Energy	G/A	G	A	1	13
hsa-miR-449c-5p	-16.72	A	hsa-miR-449c-5p vs rs56084662_FRY_3_prime_UTR_variant_allele_A	rs56084662_FRY_3_prime_UTR_variant_allele_A	3' ugucggcGAUCGU-UAUG-UGACGGAu 5'	5' auuugacCGAGCAUAUGCAACUCACUa 3'	| |||| ||:| ||| ||	96.00	-16.72	2 19	3 29	19	68.42%	73.68%	96.00	-16.72	96.00	745	25	51	3	rs56084662	FRY	Query; Max.Energy	G/A	G	A	1	13
hsa-miR-4525	-16.48	A	hsa-miR-4525 vs rs56084662_FRY_3_prime_UTR_variant_allele_A	rs56084662_FRY_3_prime_UTR_variant_allele_A	3' uuGGUCGUACGUGUAGGGGGg 5'	5' acCGAGCAUAUGCAACUCACu 3'	| ||||| ::|| |:| |	91.00	-16.48	2 20	8 28	18	61.11%	77.78%	91.00	-16.48	91.00	1555	21	51	8	rs56084662	FRY	Query; Max.Energy	G/A	G	A	1	13
hsa-miR-4633-3p	NA	A	hsa-miR-4633-3p vs rs56084662_FRY_3_prime_UTR_variant_allele_A	rs56084662_FRY_3_prime_UTR_variant_allele_A	NA	NA	NA	NA	NA	NA	NA	NA	NA	NA	NA	NA	NA	NA	NA	NA	NA	rs56084662	FRY	Query; Max.Energy	G/A	G	A	1	13
hsa-miR-4649-5p	-16.32	A	hsa-miR-4649-5p vs rs56084662_FRY_3_prime_UTR_variant_allele_A	rs56084662_FRY_3_prime_UTR_variant_allele_A	3' gaGACU--CUCGGGUGGG--GAGCGGgu 5'	5' auUUGACCGAGCAUAUGCAACUCACUac 3'	:||| |||| :|: | ||| |:	88.00	-16.32	3 23	3 30	24	54.17%	70.83%	88.00	-16.32	88.00	1610	24	51	3	rs56084662	FRY	Query; Max.Energy	G/A	G	A	1	13
hsa-miR-4651	-16.66	A	hsa-miR-4651 vs rs56084662_FRY_3_prime_UTR_variant_allele_A	rs56084662_FRY_3_prime_UTR_variant_allele_A	3' cgGGCUGGAGUG-GGUGGGgc 5'	5' gaCCGAGCAUAUGCAACUCac 3'	|||| | :|: | ||:|	89.00	-16.66	3 19	7 27	17	58.82%	76.47%	89.00	-16.66	89.00	1614	20	51	7	rs56084662	FRY	Query; Max.Energy	G/A	G	A	1	13
hsa-miR-4676-5p	-16.49	A	hsa-miR-4676-5p vs rs56084662_FRY_3_prime_UTR_variant_allele_A	rs56084662_FRY_3_prime_UTR_variant_allele_A	3' agugacaGAGUGGUGACcgag 5'	5' uaugcaaCUCACUACUGaaga 3'	|||||:||||	106.00	-16.49	5 15	16 36	10	90.00%	100.00%	106.00	-16.49	106.00	1657	21	51	16	rs56084662	FRY	Query; Max.Energy	G/A	G	A	1	13
hsa-miR-4725-3p	NA	A	hsa-miR-4725-3p vs rs56084662_FRY_3_prime_UTR_variant_allele_A	rs56084662_FRY_3_prime_UTR_variant_allele_A	NA	NA	NA	NA	NA	NA	NA	NA	NA	NA	NA	NA	NA	NA	NA	NA	NA	rs56084662	FRY	Query; Max.Energy	G/A	G	A	1	13
hsa-miR-4734	NA	A	hsa-miR-4734 vs rs56084662_FRY_3_prime_UTR_variant_allele_A	rs56084662_FRY_3_prime_UTR_variant_allele_A	NA	NA	NA	NA	NA	NA	NA	NA	NA	NA	NA	NA	NA	NA	NA	NA	NA	rs56084662	FRY	Query; Max.Energy	G/A	G	A	1	13
hsa-miR-4741	NA	A	hsa-miR-4741 vs rs56084662_FRY_3_prime_UTR_variant_allele_A	rs56084662_FRY_3_prime_UTR_variant_allele_A	NA	NA	NA	NA	NA	NA	NA	NA	NA	NA	NA	NA	NA	NA	NA	NA	NA	rs56084662	FRY	Query; Max.Energy	G/A	G	A	1	13
hsa-miR-4745-5p	-16.11	A	hsa-miR-4745-5p vs rs56084662_FRY_3_prime_UTR_variant_allele_A	rs56084662_FRY_3_prime_UTR_variant_allele_A	3' gcggcagggcccucgGGGUGAgu 5'	5' accgagcauaugcaaCUCACUac 3'	|:||||	104.00	-16.11	3 9	8 30	6	83.33%	100.00%	104.00	-16.11	104.00	1780	23	51	8	rs56084662	FRY	Query; Max.Energy	G/A	G	A	1	13
hsa-miR-4756-5p	NA	A	hsa-miR-4756-5p vs rs56084662_FRY_3_prime_UTR_variant_allele_A	rs56084662_FRY_3_prime_UTR_variant_allele_A	NA	NA	NA	NA	NA	NA	NA	NA	NA	NA	NA	NA	NA	NA	NA	NA	NA	rs56084662	FRY	Query; Max.Energy	G/A	G	A	1	13
hsa-miR-4758-5p	-17.18	A	hsa-miR-4758-5p vs rs56084662_FRY_3_prime_UTR_variant_allele_A	rs56084662_FRY_3_prime_UTR_variant_allele_A	3' guCGGGGUGGCCGAGGGUGAGUg 5'	5' uuGACCGAGCAUAUGCAACUCAc 3'	| || | | | | |||||	117.00	-17.18	2 22	5 27	20	60.00%	60.00%	117.00	-17.18	117.00	1806	23	51	5	rs56084662	FRY	Query; Max.Energy	G/A	G	A	1	13
hsa-miR-4778-3p	-17.47	A	hsa-miR-4778-3p vs rs56084662_FRY_3_prime_UTR_variant_allele_A	rs56084662_FRY_3_prime_UTR_variant_allele_A	3' agUUGAGACGUUUCCUUCUUCu 5'	5' gcAACUC-ACUACUGAAGAAGu 3'	||||| | | |||||||	154.00	-17.47	2 21	19 39	19	73.68%	73.68%	154.00	-17.47	154.00	1840	22	51	19	rs56084662	FRY	Query; Max.Energy	G/A	G	A	1	13
hsa-miR-4783-3p	-19.29	A	hsa-miR-4783-3p vs rs56084662_FRY_3_prime_UTR_variant_allele_A	rs56084662_FRY_3_prime_UTR_variant_allele_A	3' cgUCUGCGCGGGGUUGUGGCccc 5'	5' gcAUAUGCAACUCACUACUGaag 3'	| |:|| |:|| :||:|	93.00	-19.29	4 22	13 35	18	55.56%	77.78%	93.00	-19.29	93.00	1850	23	51	13	rs56084662	FRY	Query; Max.Energy	G/A	G	A	1	13
hsa-miR-4793-3p	-16.61	A	hsa-miR-4793-3p vs rs56084662_FRY_3_prime_UTR_variant_allele_A	rs56084662_FRY_3_prime_UTR_variant_allele_A	3' ucggucgGUUGAGUG-UCACGUCu 5'	5' gcauaugCAACUCACUACUGAAGa 3'	|||||||| | || ||	107.00	-16.61	2 17	13 36	16	81.25%	81.25%	107.00	-16.61	107.00	1869	23	51	13	rs56084662	FRY	Query; Max.Energy	G/A	G	A	1	13
hsa-miR-5009-5p	-16.49	A	hsa-miR-5009-5p vs rs56084662_FRY_3_prime_UTR_variant_allele_A	rs56084662_FRY_3_prime_UTR_variant_allele_A	3' uagGGGUUUAGACUUUUUCAgguu 5'	5' caaCUCACUACUGAAGAAGUgacu 3'	|:|| |||||:||||	113.00	-16.49	5 22	20 43	17	70.59%	82.35%	113.00	-16.49	113.00	1911	24	51	20	rs56084662	FRY	Query; Max.Energy	G/A	G	A	1	13
hsa-miR-504-3p	NA	A	hsa-miR-504-3p vs rs56084662_FRY_3_prime_UTR_variant_allele_A	rs56084662_FRY_3_prime_UTR_variant_allele_A	NA	NA	NA	NA	NA	NA	NA	NA	NA	NA	NA	NA	NA	NA	NA	NA	NA	rs56084662	FRY	Query; Max.Energy	G/A	G	A	1	13
hsa-miR-5089-5p	-16.25	A	hsa-miR-5089-5p vs rs56084662_FRY_3_prime_UTR_variant_allele_A	rs56084662_FRY_3_prime_UTR_variant_allele_A	3' cuacGAUGA-GUCU----UUAGGGUg 5'	5' cucaCUACUGAAGAAGUGACUUCCGu 3'	||||| ||| | |:||:	83.00	-16.25	2 18	23 48	21	57.14%	66.67%	83.00	-16.25	83.00	1921	21	51	23	rs56084662	FRY	Query; Max.Energy	G/A	G	A	1	13
hsa-miR-512-3p	-16.07	A	hsa-miR-512-3p vs rs56084662_FRY_3_prime_UTR_variant_allele_A	rs56084662_FRY_3_prime_UTR_variant_allele_A	3' cuggagUCG-AUAC--U--GUCGUGAa 5'	5' ugaccgAGCAUAUGCAACUCACUACUg 3'	||| |||| | || :|||	97.00	-16.07	2 17	6 32	20	65.00%	70.00%	97.00	-16.07	97.00	450	22	51	6	rs56084662	FRY	Query; Max.Energy	G/A	G	A	1	13
hsa-miR-514a-3p	-16.67	A	hsa-miR-514a-3p vs rs56084662_FRY_3_prime_UTR_variant_allele_A	rs56084662_FRY_3_prime_UTR_variant_allele_A	3' agAUGAGUGUCUUCACAGuua 5'	5' acUACUGA-AGAAGUGACuuc 3'	|||| | ||||||| |	101.00	-16.67	4 20	26 45	16	81.25%	81.25%	101.00	-16.67	101.00	536	21	51	26	rs56084662	FRY	Query; Max.Energy	G/A	G	A	1	13
hsa-miR-515-3p	NA	A	hsa-miR-515-3p vs rs56084662_FRY_3_prime_UTR_variant_allele_A	rs56084662_FRY_3_prime_UTR_variant_allele_A	NA	NA	NA	NA	NA	NA	NA	NA	NA	NA	NA	NA	NA	NA	NA	NA	NA	rs56084662	FRY	Query; Max.Energy	G/A	G	A	1	13
hsa-miR-518c-3p	-17.76	A	hsa-miR-518c-3p vs rs56084662_FRY_3_prime_UTR_variant_allele_A	rs56084662_FRY_3_prime_UTR_variant_allele_A	3' ugUGA-GAUUUCUCUUCGC-GAAac 5'	5' ucACUACUGA--AGAAGUGACUUcc 3'	||| ||:| |||||:| |||	97.00	-17.76	3 22	24 46	21	71.43%	80.95%	97.00	-17.76	97.00	479	23	51	24	rs56084662	FRY	Query; Max.Energy	G/A	G	A	1	13
hsa-miR-518e-3p	-18.34	A	hsa-miR-518e-3p vs rs56084662_FRY_3_prime_UTR_variant_allele_A	rs56084662_FRY_3_prime_UTR_variant_allele_A	3' guGA-GACUUCCCUUCGC-GAAa 5'	5' caCUACUGAA--GAAGUGACUUc 3'	|| ||||| ||||:| |||	111.00	-18.34	2 20	25 45	20	75.00%	80.00%	111.00	-18.34	111.00	495	21	51	25	rs56084662	FRY	Query; Max.Energy	G/A	G	A	1	13
hsa-miR-518f-3p	-17.58	A	hsa-miR-518f-3p vs rs56084662_FRY_3_prime_UTR_variant_allele_A	rs56084662_FRY_3_prime_UTR_variant_allele_A	3' ggaGAUUUC-UCUUCGC-GAAag 5'	5' ucaCUACUGAAGAAGUGACUUcc 3'	||| | |||||:| |||	93.00	-17.58	3 19	24 46	18	72.22%	77.78%	93.00	-17.58	93.00	472	21	51	24	rs56084662	FRY	Query; Max.Energy	G/A	G	A	1	13
hsa-miR-520d-3p	-19.57	A	hsa-miR-520d-3p vs rs56084662_FRY_3_prime_UTR_variant_allele_A	rs56084662_FRY_3_prime_UTR_variant_allele_A	3' ugGGUGGUUUC-UCUUCG-UGAAa 5'	5' acUCACUACUGAAGAAGUGACUUc 3'	:|||:| | |||||: ||||	115.00	-19.57	2 21	22 45	21	66.67%	80.95%	115.00	-19.57	115.00	488	22	51	22	rs56084662	FRY	Query; Max.Energy	G/A	G	A	1	13
hsa-miR-521	-16.37	A	hsa-miR-521 vs rs56084662_FRY_3_prime_UTR_variant_allele_A	rs56084662_FRY_3_prime_UTR_variant_allele_A	3' ugUGA-GAUUUCCCUUCACgcaa 5'	5' ucACUACUGAA--GAAGUGacuu 3'	||| ||:|| ||||||	104.00	-16.37	5 21	24 44	17	76.47%	82.35%	104.00	-16.37	104.00	486	22	51	24	rs56084662	FRY	Query; Max.Energy	G/A	G	A	1	13
hsa-miR-525-3p	-17.71	A	hsa-miR-525-3p vs rs56084662_FRY_3_prime_UTR_variant_allele_A	rs56084662_FRY_3_prime_UTR_variant_allele_A	3' gcGA-GAUUUCCCUUCGCGGAAg 5'	5' caCUACUGAA--GAAGUGACUUc 3'	|| ||:|| ||||:| |||	116.00	-17.71	2 21	25 45	20	70.00%	80.00%	116.00	-17.71	116.00	468	22	51	25	rs56084662	FRY	Query; Max.Energy	G/A	G	A	1	13
hsa-miR-542-5p	-16.28	A	hsa-miR-542-5p vs rs56084662_FRY_3_prime_UTR_variant_allele_A	rs56084662_FRY_3_prime_UTR_variant_allele_A	3' agagcACUGUACUACUAGGGGCu 5'	5' acuacUGAAGAAGUGACUUCCGu 3'	||| : :||| ::|||	94.00	-16.28	2 19	26 48	17	52.94%	76.47%	94.00	-16.28	94.00	715	23	51	26	rs56084662	FRY	Query; Max.Energy	G/A	G	A	1	13
hsa-miR-548ah-5p	-17.27	A	hsa-miR-548ah-5p vs rs56084662_FRY_3_prime_UTR_variant_allele_A	rs56084662_FRY_3_prime_UTR_variant_allele_A	3' guUUGUG-ACGUU-AGUGAaaa 5'	5' cgAGCAUAUGCAACUCACUacu 3'	|:||: ||||| |||||	124.00	-17.27	4 19	10 31	17	76.47%	88.24%	124.00	-17.27	124.00	1458	20	51	10	rs56084662	FRY	Query; Max.Energy	G/A	G	A	1	13
hsa-miR-5586-3p	-19.11	A	hsa-miR-5586-3p vs rs56084662_FRY_3_prime_UTR_variant_allele_A	rs56084662_FRY_3_prime_UTR_variant_allele_A	3' gaAAUUGG-UCG-A-AC----AGUGA-GAc 5'	5' auUUGACCGAGCAUAUGCAACUCACUACUg 3'	||:||| ||| | || ||||| ||	112.00	-19.11	2 21	3 32	27	66.67%	70.37%	112.00	-19.11	112.00	1981	22	51	3	rs56084662	FRY	Query; Max.Energy	G/A	G	A	1	13
hsa-miR-5698	-18.28	A	hsa-miR-5698 vs rs56084662_FRY_3_prime_UTR_variant_allele_A	rs56084662_FRY_3_prime_UTR_variant_allele_A	3' gguGUUAGUG-ACG-UGAGGGGgu 5'	5' gacCGAGCAUAUGCAACUCACUac 3'	|:| ||: ||| |||| |:	93.00	-18.28	3 20	7 30	19	63.16%	78.95%	93.00	-18.28	93.00	2020	22	51	7	rs56084662	FRY	Query; Max.Energy	G/A	G	A	1	13
hsa-miR-574-5p	-16.51	A	hsa-miR-574-5p vs rs56084662_FRY_3_prime_UTR_variant_allele_A	rs56084662_FRY_3_prime_UTR_variant_allele_A	3' ugugugaGUGUGUG-UGUGUGAgu 5'	5' gaccgagCAUAUGCAACUCACUac 3'	||:|::| || ||||	107.00	-16.51	3 17	7 30	15	66.67%	86.67%	107.00	-16.51	107.00	578	23	51	7	rs56084662	FRY	Query; Max.Energy	G/A	G	A	1	13
hsa-miR-6073	-17.39	A	hsa-miR-6073 vs rs56084662_FRY_3_prime_UTR_variant_allele_A	rs56084662_FRY_3_prime_UTR_variant_allele_A	3' caUCGACUA--UUGAGUGAUGg 5'	5' cgAGCAUAUGCAACUCACUACu 3'	||| || ||||||||||	161.00	-17.39	2 19	10 31	19	78.95%	78.95%	161.00	-17.39	161.00	2042	20	51	10	rs56084662	FRY	Query; Max.Energy	G/A	G	A	1	13
hsa-miR-608	-16.40	A	hsa-miR-608 vs rs56084662_FRY_3_prime_UTR_variant_allele_A	rs56084662_FRY_3_prime_UTR_variant_allele_A	3' ugcCUCGACAGGGUUGUGGUGGGGa 5'	5' accGAGCAUAUGCAAC-UCACUACu 3'	|||| : |||| :|||: |	96.00	-16.40	2 23	8 31	21	57.14%	71.43%	96.00	-16.40	96.00	630	25	51	8	rs56084662	FRY	Query; Max.Energy	G/A	G	A	1	13
hsa-miR-6090	NA	A	hsa-miR-6090 vs rs56084662_FRY_3_prime_UTR_variant_allele_A	rs56084662_FRY_3_prime_UTR_variant_allele_A	NA	NA	NA	NA	NA	NA	NA	NA	NA	NA	NA	NA	NA	NA	NA	NA	NA	rs56084662	FRY	Query; Max.Energy	G/A	G	A	1	13
hsa-miR-611	NA	A	hsa-miR-611 vs rs56084662_FRY_3_prime_UTR_variant_allele_A	rs56084662_FRY_3_prime_UTR_variant_allele_A	NA	NA	NA	NA	NA	NA	NA	NA	NA	NA	NA	NA	NA	NA	NA	NA	NA	rs56084662	FRY	Query; Max.Energy	G/A	G	A	1	13
hsa-miR-615-5p	-21.25	A	hsa-miR-615-5p vs rs56084662_FRY_3_prime_UTR_variant_allele_A	rs56084662_FRY_3_prime_UTR_variant_allele_A	3' cuaGGCUCGUGGCCCCUGGGGg 5'	5' ugaCCGAGCA-UAUGCAACUCa 3'	||||||| : | | |:|	81.00	-21.25	2 20	6 26	18	61.11%	72.22%	81.00	-21.25	81.00	637	22	51	6	rs56084662	FRY	Query; Max.Energy	G/A	G	A	1	13
hsa-miR-638	NA	A	hsa-miR-638 vs rs56084662_FRY_3_prime_UTR_variant_allele_A	rs56084662_FRY_3_prime_UTR_variant_allele_A	NA	NA	NA	NA	NA	NA	NA	NA	NA	NA	NA	NA	NA	NA	NA	NA	NA	rs56084662	FRY	Query; Max.Energy	G/A	G	A	1	13
hsa-miR-639	NA	A	hsa-miR-639 vs rs56084662_FRY_3_prime_UTR_variant_allele_A	rs56084662_FRY_3_prime_UTR_variant_allele_A	NA	NA	NA	NA	NA	NA	NA	NA	NA	NA	NA	NA	NA	NA	NA	NA	NA	rs56084662	FRY	Query; Max.Energy	G/A	G	A	1	13
hsa-miR-6514-5p	-17.64	A	hsa-miR-6514-5p vs rs56084662_FRY_3_prime_UTR_variant_allele_A	rs56084662_FRY_3_prime_UTR_variant_allele_A	3' cggucGACU--UUCAGGUG-AGGUAu 5'	5' cacuaCUGAAGAAGU-GACUUCCGUu 3'	|||| |||| || |||:|	103.00	-17.64	2 19	25 49	20	70.00%	75.00%	103.00	-17.64	103.00	2107	23	51	25	rs56084662	FRY	Query; Max.Energy	G/A	G	A	1	13
hsa-miR-658	-16.56	A	hsa-miR-658 vs rs56084662_FRY_3_prime_UTR_variant_allele_A	rs56084662_FRY_3_prime_UTR_variant_allele_A	3' ugGUUGCCUGGAUGAAGGGAGGCGg 5'	5' caCUACUGAAGAAGUGACUUCCGUu 3'	| || || | | |:||||:	119.00	-16.56	2 24	25 49	22	54.55%	63.64%	119.00	-16.56	119.00	709	25	51	25	rs56084662	FRY	Query; Max.Energy	G/A	G	A	1	13
hsa-miR-671-5p	NA	A	hsa-miR-671-5p vs rs56084662_FRY_3_prime_UTR_variant_allele_A	rs56084662_FRY_3_prime_UTR_variant_allele_A	NA	NA	NA	NA	NA	NA	NA	NA	NA	NA	NA	NA	NA	NA	NA	NA	NA	rs56084662	FRY	Query; Max.Energy	G/A	G	A	1	13
hsa-miR-6729-5p	NA	A	hsa-miR-6729-5p vs rs56084662_FRY_3_prime_UTR_variant_allele_A	rs56084662_FRY_3_prime_UTR_variant_allele_A	NA	NA	NA	NA	NA	NA	NA	NA	NA	NA	NA	NA	NA	NA	NA	NA	NA	rs56084662	FRY	Query; Max.Energy	G/A	G	A	1	13
hsa-miR-6732-5p	-17.53	A	hsa-miR-6732-5p vs rs56084662_FRY_3_prime_UTR_variant_allele_A	rs56084662_FRY_3_prime_UTR_variant_allele_A	3' ccGGUCG--GACGGUGGGGGAu 5'	5' acCGAGCAUAUGCAACUCACUa 3'	| ||| ||| ||:| ||	105.00	-17.53	2 19	8 29	19	63.16%	68.42%	105.00	-17.53	105.00	2142	20	51	8	rs56084662	FRY	Query; Max.Energy	G/A	G	A	1	13
hsa-miR-6754-5p	-16.41	A	hsa-miR-6754-5p vs rs56084662_FRY_3_prime_UTR_variant_allele_A	rs56084662_FRY_3_prime_UTR_variant_allele_A	3' agGA-GGUUUGGUCG--GAGGGacc 5'	5' caCUACUGAAGAAGUGACUUCCguu 3'	|| |::|| ||: ||:||	94.00	-16.41	4 21	25 49	20	55.00%	75.00%	94.00	-16.41	94.00	2185	22	51	25	rs56084662	FRY	Query; Max.Energy	G/A	G	A	1	13
hsa-miR-6765-5p	-19.23	A	hsa-miR-6765-5p vs rs56084662_FRY_3_prime_UTR_variant_allele_A	rs56084662_FRY_3_prime_UTR_variant_allele_A	3' ugUGUGGG-AGGACCG-GGGCG--GAGUg 5'	5' --ACAUUUGACCGAGCAUAUGCAACUCAc 3'	|||::: || || : :|| ||||	81.00	-19.23	2 24	1 27	26	50.00%	69.23%	81.00	-19.23	81.00	2207	25	51	1	rs56084662	FRY	Query; Max.Energy	G/A	G	A	1	13
hsa-miR-6777-5p	-26.84	A	hsa-miR-6777-5p vs rs56084662_FRY_3_prime_UTR_variant_allele_A	rs56084662_FRY_3_prime_UTR_variant_allele_A	3' agGUGGUGAC----GGACUGAGGGgca 5'	5' cuCACUACUGAAGAAGUGACUUCCguu 3'	|||:|||| |||||:||	108.00	-26.84	4 22	23 49	22	63.64%	72.73%	108.00	-26.84	108.00	2231	23	51	23	rs56084662	FRY	Query; Max.Energy	G/A	G	A	1	13
hsa-miR-6786-5p	NA	A	hsa-miR-6786-5p vs rs56084662_FRY_3_prime_UTR_variant_allele_A	rs56084662_FRY_3_prime_UTR_variant_allele_A	NA	NA	NA	NA	NA	NA	NA	NA	NA	NA	NA	NA	NA	NA	NA	NA	NA	rs56084662	FRY	Query; Max.Energy	G/A	G	A	1	13
hsa-miR-6787-5p	NA	A	hsa-miR-6787-5p vs rs56084662_FRY_3_prime_UTR_variant_allele_A	rs56084662_FRY_3_prime_UTR_variant_allele_A	NA	NA	NA	NA	NA	NA	NA	NA	NA	NA	NA	NA	NA	NA	NA	NA	NA	rs56084662	FRY	Query; Max.Energy	G/A	G	A	1	13
hsa-miR-6789-5p	NA	A	hsa-miR-6789-5p vs rs56084662_FRY_3_prime_UTR_variant_allele_A	rs56084662_FRY_3_prime_UTR_variant_allele_A	NA	NA	NA	NA	NA	NA	NA	NA	NA	NA	NA	NA	NA	NA	NA	NA	NA	rs56084662	FRY	Query; Max.Energy	G/A	G	A	1	13
hsa-miR-6790-5p	-19.45	A	hsa-miR-6790-5p vs rs56084662_FRY_3_prime_UTR_variant_allele_A	rs56084662_FRY_3_prime_UTR_variant_allele_A	3' uuggggcgguuuaggugUGAGUg 5'	5' uugaccgagcauaugcaACUCAc 3'	|||||	100.00	-19.45	2 7	5 27	5	100.00%	100.00%	100.00	-19.45	100.00	2257	23	51	5	rs56084662	FRY	Query; Max.Energy	G/A	G	A	1	13
hsa-miR-6798-5p	NA	A	hsa-miR-6798-5p vs rs56084662_FRY_3_prime_UTR_variant_allele_A	rs56084662_FRY_3_prime_UTR_variant_allele_A	NA	NA	NA	NA	NA	NA	NA	NA	NA	NA	NA	NA	NA	NA	NA	NA	NA	rs56084662	FRY	Query; Max.Energy	G/A	G	A	1	13
hsa-miR-6800-5p	NA	A	hsa-miR-6800-5p vs rs56084662_FRY_3_prime_UTR_variant_allele_A	rs56084662_FRY_3_prime_UTR_variant_allele_A	NA	NA	NA	NA	NA	NA	NA	NA	NA	NA	NA	NA	NA	NA	NA	NA	NA	rs56084662	FRY	Query; Max.Energy	G/A	G	A	1	13
hsa-miR-6816-5p	NA	A	hsa-miR-6816-5p vs rs56084662_FRY_3_prime_UTR_variant_allele_A	rs56084662_FRY_3_prime_UTR_variant_allele_A	NA	NA	NA	NA	NA	NA	NA	NA	NA	NA	NA	NA	NA	NA	NA	NA	NA	rs56084662	FRY	Query; Max.Energy	G/A	G	A	1	13
hsa-miR-6832-5p	-16.54	A	hsa-miR-6832-5p vs rs56084662_FRY_3_prime_UTR_variant_allele_A	rs56084662_FRY_3_prime_UTR_variant_allele_A	3' cugGGAUUG-AAAAG--GAGAGAUGa 5'	5' ugaCCGAGCAUAUGCAACUCACUACu 3'	|| |:| | | | ||| ||||	118.00	-16.54	2 21	6 31	22	63.64%	68.18%	118.00	-16.54	118.00	2341	23	51	6	rs56084662	FRY	Query; Max.Energy	G/A	G	A	1	13
hsa-miR-6841-5p	NA	A	hsa-miR-6841-5p vs rs56084662_FRY_3_prime_UTR_variant_allele_A	rs56084662_FRY_3_prime_UTR_variant_allele_A	NA	NA	NA	NA	NA	NA	NA	NA	NA	NA	NA	NA	NA	NA	NA	NA	NA	rs56084662	FRY	Query; Max.Energy	G/A	G	A	1	13
hsa-miR-6856-5p	-18.79	A	hsa-miR-6856-5p vs rs56084662_FRY_3_prime_UTR_variant_allele_A	rs56084662_FRY_3_prime_UTR_variant_allele_A	3' ggugUCGUGGUGACGAGGAGAGAa 5'	5' accgAGCA-UA-UGCAACUCACUa 3'	|||| :| ||| ||| ||	96.00	-18.79	2 21	8 29	19	68.42%	73.68%	96.00	-18.79	96.00	2389	24	51	8	rs56084662	FRY	Query; Max.Energy	G/A	G	A	1	13
hsa-miR-6869-5p	-19.23	A	hsa-miR-6869-5p vs rs56084662_FRY_3_prime_UTR_variant_allele_A	rs56084662_FRY_3_prime_UTR_variant_allele_A	3' cggcGGCGCGCG-GUGAUGAGUg 5'	5' uugaCCGAGCAUAUGCAACUCAc 3'	||| || : ::| |||||	121.00	-19.23	2 19	5 27	18	61.11%	77.78%	121.00	-19.23	121.00	2415	22	51	5	rs56084662	FRY	Query; Max.Energy	G/A	G	A	1	13
hsa-miR-7706	-16.25	A	hsa-miR-7706 vs rs56084662_FRY_3_prime_UTR_variant_allele_A	rs56084662_FRY_3_prime_UTR_variant_allele_A	3' agAGCCGUCUCGUGUCCGCGAAGu 5'	5' auUUGACCGAGCAUAUGCAACUCa 3'	|:| | |||||:| || ||	82.00	-16.25	2 23	3 26	21	61.90%	71.43%	82.00	-16.25	82.00	2518	24	51	3	rs56084662	FRY	Query; Max.Energy	G/A	G	A	1	13
hsa-miR-7855-5p	-19.78	A	hsa-miR-7855-5p vs rs56084662_FRY_3_prime_UTR_variant_allele_A	rs56084662_FRY_3_prime_UTR_variant_allele_A	3' ggCUCGAACCCCAGGAGUGGUu 5'	5' ccGAGCAUAUGCAACUCACUAc 3'	|||| | | |||||:|	136.00	-19.78	2 21	9 30	19	63.16%	68.42%	136.00	-19.78	136.00	2538	22	51	9	rs56084662	FRY	Query; Max.Energy	G/A	G	A	1	13
hsa-miR-8074	NA	A	hsa-miR-8074 vs rs56084662_FRY_3_prime_UTR_variant_allele_A	rs56084662_FRY_3_prime_UTR_variant_allele_A	NA	NA	NA	NA	NA	NA	NA	NA	NA	NA	NA	NA	NA	NA	NA	NA	NA	rs56084662	FRY	Query; Max.Energy	G/A	G	A	1	13
hsa-miR-937-5p	-17.07	A	hsa-miR-937-5p vs rs56084662_FRY_3_prime_UTR_variant_allele_A	rs56084662_FRY_3_prime_UTR_variant_allele_A	3' ggucggggugggacUGAGUg 5'	5' accgagcauaugcaACUCAc 3'	|||||	100.00	-17.07	2 7	8 27	5	100.00%	100.00%	100.00	-17.07	100.00	824	20	51	8	rs56084662	FRY	Query; Max.Energy	G/A	G	A	1	13
hsa-miR-98-5p	-18.63	A	hsa-miR-98-5p vs rs56084662_FRY_3_prime_UTR_variant_allele_A	rs56084662_FRY_3_prime_UTR_variant_allele_A	3' uuGU-UAUGUUGAAUGAUGGagu 5'	5' agCAUAUGCAACUCACUACUgaa 3'	|| ||:||||| |||||:	123.00	-18.63	4 21	12 34	18	77.78%	88.89%	123.00	-18.63	123.00	68	22	51	12	rs56084662	FRY	Query; Max.Energy	G/A	G	A	1	13
hsa-let-7a-5p	-17.76	G	hsa-let-7a-5p vs rs56084662_FRY_3_prime_UTR_variant_allele_G	rs56084662_FRY_3_prime_UTR_variant_allele_G	3' uugAUAUGUUGGAUGAUGGagu 5'	5' gcaUAUGCAACUCGCUACUgaa 3'	|||:||||: :||||:	119.00	-17.76	4 20	13 34	16	68.75%	93.75%	119.00	-17.76	119.00	1	22	51	13	rs56084662	FRY	Query; Max.Energy	G/A	G	A	1	13
hsa-let-7c-5p	-18.00	G	hsa-let-7c-5p vs rs56084662_FRY_3_prime_UTR_variant_allele_G	rs56084662_FRY_3_prime_UTR_variant_allele_G	3' uugGUAUGUUGGAUGAUGGagu 5'	5' gcaUAUGCAACUCGCUACUgaa 3'	:||:||||: :||||:	115.00	-18.00	4 20	13 34	16	62.50%	93.75%	115.00	-18.00	115.00	6	22	51	13	rs56084662	FRY	Query; Max.Energy	G/A	G	A	1	13
hsa-let-7d-5p	-18.39	G	hsa-let-7d-5p vs rs56084662_FRY_3_prime_UTR_variant_allele_G	rs56084662_FRY_3_prime_UTR_variant_allele_G	3' uugAUACGUUGGAUGAUGGaga 5'	5' gcaUAUGCAACUCGCUACUgaa 3'	||||||||: :||||:	123.00	-18.39	4 20	13 34	16	75.00%	93.75%	123.00	-18.39	123.00	8	22	51	13	rs56084662	FRY	Query; Max.Energy	G/A	G	A	1	13
hsa-let-7e-5p	-16.17	G	hsa-let-7e-5p vs rs56084662_FRY_3_prime_UTR_variant_allele_G	rs56084662_FRY_3_prime_UTR_variant_allele_G	3' uugAUAUGUUGGAGGAUGGagu 5'	5' gcaUAUGCAACUCGCUACUgaa 3'	|||:||||: ||||:	115.00	-16.17	4 20	13 34	16	68.75%	87.50%	115.00	-16.17	115.00	10	22	51	13	rs56084662	FRY	Query; Max.Energy	G/A	G	A	1	13
hsa-miR-1208	-18.25	G	hsa-miR-1208 vs rs56084662_FRY_3_prime_UTR_variant_allele_G	rs56084662_FRY_3_prime_UTR_variant_allele_G	3' aggcggacaGAC-UUGUCACu 5'	5' aacucgcuaCUGAAGAAGUGa 3'	||| |: ||||	98.00	-18.25	2 12	21 41	11	72.73%	81.82%	98.00	-18.25	98.00	874	20	51	21	rs56084662	FRY	Query; Max.Energy	G/A	G	A	1	13
hsa-miR-1225-5p	NA	G	hsa-miR-1225-5p vs rs56084662_FRY_3_prime_UTR_variant_allele_G	rs56084662_FRY_3_prime_UTR_variant_allele_G	NA	NA	NA	NA	NA	NA	NA	NA	NA	NA	NA	NA	NA	NA	NA	NA	NA	rs56084662	FRY	Query; Max.Energy	G/A	G	A	1	13
hsa-miR-1226-5p	NA	G	hsa-miR-1226-5p vs rs56084662_FRY_3_prime_UTR_variant_allele_G	rs56084662_FRY_3_prime_UTR_variant_allele_G	NA	NA	NA	NA	NA	NA	NA	NA	NA	NA	NA	NA	NA	NA	NA	NA	NA	rs56084662	FRY	Query; Max.Energy	G/A	G	A	1	13
hsa-miR-1237-5p	-17.13	G	hsa-miR-1237-5p vs rs56084662_FRY_3_prime_UTR_variant_allele_G	rs56084662_FRY_3_prime_UTR_variant_allele_G	3' gcgCGAAGCCG--GGGCGGGGGc 5'	5' cgaGCAUAUGCAACUCGCUACUg 3'	|| | || |:|||: |:	85.00	-17.13	2 19	10 32	19	52.63%	68.42%	85.00	-17.13	85.00	861	21	51	10	rs56084662	FRY	Query; Max.Energy	G/A	G	A	1	13
hsa-miR-1244	-19.38	G	hsa-miR-1244 vs rs56084662_FRY_3_prime_UTR_variant_allele_G	rs56084662_FRY_3_prime_UTR_variant_allele_G	3' uuGGUAGAGUAUGUUUGGUUGAUGAa 5'	5' acCGAGCAUAUGC-AACUCGCUACUg 3'	| | | :||:| |||: :|||||	122.00	-19.38	2 25	8 32	23	60.87%	78.26%	122.00	-19.38	122.00	902	26	51	8	rs56084662	FRY	Query; Max.Energy	G/A	G	A	1	13
hsa-miR-129-5p	-16.04	G	hsa-miR-129-5p vs rs56084662_FRY_3_prime_UTR_variant_allele_G	rs56084662_FRY_3_prime_UTR_variant_allele_G	3' cgUUCGGGUCUGGCGUUUUUc 5'	5' gcAACUCGCUACUGAAGAAGu 3'	|| :| ||:| |:||:	91.00	-16.04	2 20	19 39	18	50.00%	72.22%	91.00	-16.04	91.00	97	21	51	19	rs56084662	FRY	Query; Max.Energy	G/A	G	A	1	13
hsa-miR-153-5p	-17.68	G	hsa-miR-153-5p vs rs56084662_FRY_3_prime_UTR_variant_allele_G	rs56084662_FRY_3_prime_UTR_variant_allele_G	3' ucgACGUU--GUAGUG---UUUUUACu 5'	5' auaUGCAACUCGCUACUGAAGAAGUGa 3'	||||| |: :|| |:||:||	117.00	-17.68	2 20	15 41	23	56.52%	73.91%	117.00	-17.68	117.00	214	22	51	15	rs56084662	FRY	Query; Max.Energy	G/A	G	A	1	13
hsa-miR-196a-5p	-16.87	G	hsa-miR-196a-5p vs rs56084662_FRY_3_prime_UTR_variant_allele_G	rs56084662_FRY_3_prime_UTR_variant_allele_G	3' ggGUUGUUGUACUUUGAUGGAu 5'	5' acCGAGCAUAUGCAACUCGCUa 3'	|:| |:||| |||| ||	104.00	-16.87	2 21	8 29	19	63.16%	73.68%	104.00	-16.87	104.00	89	22	51	8	rs56084662	FRY	Query; Max.Energy	G/A	G	A	1	13
hsa-miR-197-5p	-16.79	G	hsa-miR-197-5p vs rs56084662_FRY_3_prime_UTR_variant_allele_G	rs56084662_FRY_3_prime_UTR_variant_allele_G	3' ggaggGUG-ACG-GGAGAGAUGGgc 5'	5' ccgagCAUAUGCAACUCGCUACUga 3'	||: ||| ||| ||||:	92.00	-16.79	3 19	9 33	18	66.67%	77.78%	92.00	-16.79	92.00	90	23	51	9	rs56084662	FRY	Query; Max.Energy	G/A	G	A	1	13
hsa-miR-210-3p	-17.70	G	hsa-miR-210-3p vs rs56084662_FRY_3_prime_UTR_variant_allele_G	rs56084662_FRY_3_prime_UTR_variant_allele_G	3' agucggcgacaGUGUGCGUguc 5'	5' auuugaccgagCAUAUGCAacu 3'	||:|:|||	95.00	-17.70	4 12	3 24	8	75.00%	100.00%	95.00	-17.70	95.00	139	22	51	3	rs56084662	FRY	Query; Max.Energy	G/A	G	A	1	13
hsa-miR-22-5p	-20.99	G	hsa-miR-22-5p vs rs56084662_FRY_3_prime_UTR_variant_allele_G	rs56084662_FRY_3_prime_UTR_variant_allele_G	3' auuUCGAACGGUGACUUCUUga 5'	5' ugcAACUCGCUACUGAAGAAgu 3'	| || ||:|||||||||	155.00	-20.99	3 20	18 39	17	82.35%	88.24%	155.00	-20.99	155.00	32	22	51	18	rs56084662	FRY	Query; Max.Energy	G/A	G	A	1	13
hsa-miR-222-5p	-16.50	G	hsa-miR-222-5p vs rs56084662_FRY_3_prime_UTR_variant_allele_G	rs56084662_FRY_3_prime_UTR_variant_allele_G	3' uccUAGAUG-UGACCGAUGACUc 5'	5' agcAUAUGCAACUCGCUACUGAa 3'	|| |:| ||| ||||||||	166.00	-16.50	2 20	12 34	19	78.95%	84.21%	166.00	-16.50	166.00	159	22	51	12	rs56084662	FRY	Query; Max.Energy	G/A	G	A	1	13
hsa-miR-2276-3p	-19.10	G	hsa-miR-2276-3p vs rs56084662_FRY_3_prime_UTR_variant_allele_G	rs56084662_FRY_3_prime_UTR_variant_allele_G	3' ggAGCGGAGACU------GUGAACGUcu 5'	5' acUCGCUACUGAAGAAGUGACUUCCGuu 3'	||||: |||| |||| |:	83.00	-19.10	3 21	22 49	24	54.17%	62.50%	83.00	-19.10	83.00	1016	22	51	22	rs56084662	FRY	Query; Max.Energy	G/A	G	A	1	13
hsa-miR-296-3p	-16.43	G	hsa-miR-296-3p vs rs56084662_FRY_3_prime_UTR_variant_allele_G	rs56084662_FRY_3_prime_UTR_variant_allele_G	3' ccuCUCGGAGGUGGGUUGGGag 5'	5' accGAGCAU--AUGCAACUCgc 3'	|||| | |: ||||:|	116.00	-16.43	3 20	8 27	17	64.71%	76.47%	116.00	-16.43	116.00	285	22	51	8	rs56084662	FRY	Query; Max.Energy	G/A	G	A	1	13
hsa-miR-298	-16.29	G	hsa-miR-298 vs rs56084662_FRY_3_prime_UTR_variant_allele_G	rs56084662_FRY_3_prime_UTR_variant_allele_G	3' accCUCUUGGAGG--GA-CGAAGACga 5'	5' accGAGCAUAUGCAACUCGCUACUGaa 3'	||| |: | | || ||| |||	103.00	-16.29	3 22	8 34	22	63.64%	68.18%	103.00	-16.29	103.00	768	24	51	8	rs56084662	FRY	Query; Max.Energy	G/A	G	A	1	13
hsa-miR-29b-1-5p	-18.53	G	hsa-miR-29b-1-5p vs rs56084662_FRY_3_prime_UTR_variant_allele_G	rs56084662_FRY_3_prime_UTR_variant_allele_G	3' agAUUUGGUGGUAUACUUUGGUCg 5'	5' uuUGACCGAGCAUAUGCAACUCGc 3'	|:| | | |||||| |||: |	102.00	-18.53	2 23	4 27	21	66.67%	76.19%	102.00	-18.53	102.00	76	24	51	4	rs56084662	FRY	Query; Max.Energy	G/A	G	A	1	13
hsa-miR-3135b	-19.03	G	hsa-miR-3135b vs rs56084662_FRY_3_prime_UTR_variant_allele_G	rs56084662_FRY_3_prime_UTR_variant_allele_G	3' gugGUG-ACG-UGAGCGAGGUCgg 5'	5' gagCAUAUGCAACUCGCUACUGaa 3'	||: ||| ||||||| | |	89.00	-19.03	3 20	11 34	19	73.68%	78.95%	89.00	-19.03	89.00	1472	22	51	11	rs56084662	FRY	Query; Max.Energy	G/A	G	A	1	13
hsa-miR-3174	-17.84	G	hsa-miR-3174 vs rs56084662_FRY_3_prime_UTR_variant_allele_G	rs56084662_FRY_3_prime_UTR_variant_allele_G	3' ccgagaCGUAGAGAUUGAGUGAu 5'	5' gaccgaGCAUAUGCAACUCGCUa 3'	|||| | |||||:||	145.00	-17.84	2 18	7 29	16	75.00%	81.25%	145.00	-17.84	145.00	1122	23	51	7	rs56084662	FRY	Query; Max.Energy	G/A	G	A	1	13
hsa-miR-3182	-16.97	G	hsa-miR-3182 vs rs56084662_FRY_3_prime_UTR_variant_allele_G	rs56084662_FRY_3_prime_UTR_variant_allele_G	3' cuGAUGUGAUGUCUUCg 5'	5' aaCU-CGCUACUGAAGa 3'	|| |:|||| ||||	125.00	-16.97	2 16	21 36	14	78.57%	85.71%	125.00	-16.97	125.00	1133	17	51	21	rs56084662	FRY	Query; Max.Energy	G/A	G	A	1	13
hsa-miR-3192-5p	-17.36	G	hsa-miR-3192-5p vs rs56084662_FRY_3_prime_UTR_variant_allele_G	rs56084662_FRY_3_prime_UTR_variant_allele_G	3' aaGGUGACGAUGUUG--GAGGGUcu 5'	5' cgCUACUGAAGAAGUGACUUCCGuu 3'	|:|||| : |:: ||:||:	100.00	-17.36	3 22	25 49	21	47.62%	76.19%	100.00	-17.36	100.00	1152	23	51	25	rs56084662	FRY	Query; Max.Energy	G/A	G	A	1	13
hsa-miR-3197	-24.21	G	hsa-miR-3197 vs rs56084662_FRY_3_prime_UTR_variant_allele_G	rs56084662_FRY_3_prime_UTR_variant_allele_G	3' gcGGAAA--GGCUCG--GACGCGGAGg 5'	5' -aCAUUUGACCGAGCAUAUGCAACUCg 3'	| ||| |||||| ||| |||	99.00	-24.21	2 22	1 26	24	66.67%	66.67%	181.00	-40.33	99.00	1161	23	51	1 23	rs56084662	FRY	Query; Max.Energy	G/A	G	A	1	13
hsa-miR-3197	-24.21	G	hsa-miR-3197 vs rs56084662_FRY_3_prime_UTR_variant_allele_G	rs56084662_FRY_3_prime_UTR_variant_allele_G	3' gcggaAAGGCUCGGACGCGGAGg 5'	5' cucgcUACUGAAGAAGUGACUUc 3'	| |:|| |:| ||:	82.00	-16.12	2 19	23 45	17	47.06%	64.71%	181.00	-40.33	99.00	1161	23	51	1 23	rs56084662	FRY	Query; Max.Energy	G/A	G	A	1	13
hsa-miR-323a-5p	-17.12	G	hsa-miR-323a-5p vs rs56084662_FRY_3_prime_UTR_variant_allele_G	rs56084662_FRY_3_prime_UTR_variant_allele_G	3' cgcUUGCGCGGUG-------C-CUGGUGGa 5'	5' ugcAACUCGCUACUGAAGAAGUGACUUCCg 3'	||| |||:|| | |||: ||	93.00	-17.12	2 20	18 47	26	53.85%	61.54%	93.00	-17.12	93.00	350	22	51	18	rs56084662	FRY	Query; Max.Energy	G/A	G	A	1	13
hsa-miR-323b-5p	-18.21	G	hsa-miR-323b-5p vs rs56084662_FRY_3_prime_UTR_variant_allele_G	rs56084662_FRY_3_prime_UTR_variant_allele_G	3' acgcUUGAGUGGUGCCUGUUgga 5'	5' augcAACUCGCUACUGAAGAagu 3'	|||||:|:|| || :|	91.00	-18.21	4 20	17 39	16	68.75%	87.50%	91.00	-18.21	91.00	1120	23	51	17	rs56084662	FRY	Query; Max.Energy	G/A	G	A	1	13
hsa-miR-3620-5p	-16.48	G	hsa-miR-3620-5p vs rs56084662_FRY_3_prime_UTR_variant_allele_G	rs56084662_FRY_3_prime_UTR_variant_allele_G	3' ccGGGUCGGGUCGGGUCGGGUg 5'	5' gaCCGAGCAUA-UGCAACUCGc 3'	|| ||| :| : || |:|:	90.00	-16.48	2 21	7 27	19	52.63%	73.68%	90.00	-16.48	90.00	1279	22	51	7	rs56084662	FRY	Query; Max.Energy	G/A	G	A	1	13
hsa-miR-3656	-16.72	G	hsa-miR-3656 vs rs56084662_FRY_3_prime_UTR_variant_allele_G	rs56084662_FRY_3_prime_UTR_variant_allele_G	3' ggugggggcgUGGGCGg 5'	5' agcauaugcaACUCGCu 3'	||:|||	104.00	-16.72	2 8	12 28	6	83.33%	100.00%	104.00	-16.72	104.00	1296	17	51	12	rs56084662	FRY	Query; Max.Energy	G/A	G	A	1	13
hsa-miR-3666	-18.60	G	hsa-miR-3666 vs rs56084662_FRY_3_prime_UTR_variant_allele_G	rs56084662_FRY_3_prime_UTR_variant_allele_G	3' agcCGUAGAUG-UGAACG-UGAc 5'	5' cgaGCAUAUGCAACUCGCUACUg 3'	|||| |:| ||| || |||	101.00	-18.60	2 19	10 32	19	73.68%	78.95%	101.00	-18.60	101.00	1309	21	51	10	rs56084662	FRY	Query; Max.Energy	G/A	G	A	1	13
hsa-miR-3677-5p	-18.88	G	hsa-miR-3677-5p vs rs56084662_FRY_3_prime_UTR_variant_allele_G	rs56084662_FRY_3_prime_UTR_variant_allele_G	3' gugacgucccgagacCGGUGAc 5'	5' gagcauaugcaacucGCUACUg 3'	||:|||	104.00	-18.88	2 8	11 32	6	83.33%	100.00%	104.00	-18.88	104.00	1319	22	51	11	rs56084662	FRY	Query; Max.Energy	G/A	G	A	1	13
hsa-miR-3691-5p	NA	G	hsa-miR-3691-5p vs rs56084662_FRY_3_prime_UTR_variant_allele_G	rs56084662_FRY_3_prime_UTR_variant_allele_G	NA	NA	NA	NA	NA	NA	NA	NA	NA	NA	NA	NA	NA	NA	NA	NA	NA	rs56084662	FRY	Query; Max.Energy	G/A	G	A	1	13
hsa-miR-3940-5p	-18.09	G	hsa-miR-3940-5p vs rs56084662_FRY_3_prime_UTR_variant_allele_G	rs56084662_FRY_3_prime_UTR_variant_allele_G	3' guCUCGGGCGGGGUUGGGUg 5'	5' ccGAGCAU-AUGCAACUCGc 3'	|||| : : ||||:|:	112.00	-18.09	2 19	9 27	17	52.94%	76.47%	112.00	-18.09	112.00	1391	20	51	9	rs56084662	FRY	Query; Max.Energy	G/A	G	A	1	13
hsa-miR-3944-3p	-17.60	G	hsa-miR-3944-3p vs rs56084662_FRY_3_prime_UTR_variant_allele_G	rs56084662_FRY_3_prime_UTR_variant_allele_G	3' ggcCUCGUCGUCCGGUCGGGCuu 5'	5' accGAGCA-UAUG-CAACUCGcu 3'	||||| :| | || |:||	92.00	-17.60	3 21	8 28	18	66.67%	77.78%	92.00	-17.60	92.00	1398	23	51	8	rs56084662	FRY	Query; Max.Energy	G/A	G	A	1	13
hsa-miR-4420	-24.38	G	hsa-miR-4420 vs rs56084662_FRY_3_prime_UTR_variant_allele_G	rs56084662_FRY_3_prime_UTR_variant_allele_G	3' gaguCGAUGUCUGUAGUCACUg 5'	5' acucGCUACUGA-AGAAGUGAc 3'	||||| || | |||||	104.00	-24.38	2 19	22 42	17	76.47%	76.47%	104.00	-24.38	104.00	1416	22	51	22	rs56084662	FRY	Query; Max.Energy	G/A	G	A	1	13
hsa-miR-4482-3p	-16.12	G	hsa-miR-4482-3p vs rs56084662_FRY_3_prime_UTR_variant_allele_G	rs56084662_FRY_3_prime_UTR_variant_allele_G	3' cucGGGGUGACUCUUUAUCUuu 5'	5' acuCGCUACUGAAGAAGUGAcu 3'	| |:||||| :|| ||	87.00	-16.12	3 20	22 43	17	64.71%	76.47%	87.00	-16.12	87.00	1505	22	51	22	rs56084662	FRY	Query; Max.Energy	G/A	G	A	1	13
hsa-miR-449c-5p	NA	G	hsa-miR-449c-5p vs rs56084662_FRY_3_prime_UTR_variant_allele_G	rs56084662_FRY_3_prime_UTR_variant_allele_G	NA	NA	NA	NA	NA	NA	NA	NA	NA	NA	NA	NA	NA	NA	NA	NA	NA	rs56084662	FRY	Query; Max.Energy	G/A	G	A	1	13
hsa-miR-4525	-18.04	G	hsa-miR-4525 vs rs56084662_FRY_3_prime_UTR_variant_allele_G	rs56084662_FRY_3_prime_UTR_variant_allele_G	3' uuGGUCGUACGUGUAGGGGGg 5'	5' acCGAGCAUAUGCAACUCGCu 3'	| ||||| ::|| |:| |	91.00	-18.04	2 20	8 28	18	61.11%	77.78%	91.00	-18.04	91.00	1555	21	51	8	rs56084662	FRY	Query; Max.Energy	G/A	G	A	1	13
hsa-miR-4633-3p	-17.32	G	hsa-miR-4633-3p vs rs56084662_FRY_3_prime_UTR_variant_allele_G	rs56084662_FRY_3_prime_UTR_variant_allele_G	3' acGUAUACGGACCGAUCGAGGa 5'	5' agCAUAUGC--AACUCGCUACu 3'	||||||| || ||| |	97.00	-17.32	2 21	12 31	19	68.42%	68.42%	97.00	-17.32	97.00	1589	22	51	12	rs56084662	FRY	Query; Max.Energy	G/A	G	A	1	13
hsa-miR-4649-5p	-21.70	G	hsa-miR-4649-5p vs rs56084662_FRY_3_prime_UTR_variant_allele_G	rs56084662_FRY_3_prime_UTR_variant_allele_G	3' gaGACU--CUCGGGUGGG--GAGCGGgu 5'	5' auUUGACCGAGCAUAUGCAACUCGCUac 3'	:||| |||| :|: | |||||:	120.00	-21.70	3 23	3 30	24	58.33%	75.00%	120.00	-21.70	120.00	1610	24	51	3	rs56084662	FRY	Query; Max.Energy	G/A	G	A	1	13
hsa-miR-4651	-20.61	G	hsa-miR-4651 vs rs56084662_FRY_3_prime_UTR_variant_allele_G	rs56084662_FRY_3_prime_UTR_variant_allele_G	3' cgGGCUGGAGUG-GGUGGGgc 5'	5' gaCCGAGCAUAUGCAACUCgc 3'	|||| | :|: | ||:|	89.00	-20.61	3 19	7 27	17	58.82%	76.47%	89.00	-20.61	89.00	1614	20	51	7	rs56084662	FRY	Query; Max.Energy	G/A	G	A	1	13
hsa-miR-4676-5p	NA	G	hsa-miR-4676-5p vs rs56084662_FRY_3_prime_UTR_variant_allele_G	rs56084662_FRY_3_prime_UTR_variant_allele_G	NA	NA	NA	NA	NA	NA	NA	NA	NA	NA	NA	NA	NA	NA	NA	NA	NA	rs56084662	FRY	Query; Max.Energy	G/A	G	A	1	13
hsa-miR-4725-3p	-20.43	G	hsa-miR-4725-3p vs rs56084662_FRY_3_prime_UTR_variant_allele_G	rs56084662_FRY_3_prime_UTR_variant_allele_G	3' ggGCUGUGACU-----GCGGAAGGggu 5'	5' cuCGCUACUGAAGAAGUGACUUCCguu 3'	|| :||||| :| |||||	111.00	-20.43	4 21	23 49	22	59.09%	68.18%	111.00	-20.43	111.00	1745	22	51	23	rs56084662	FRY	Query; Max.Energy	G/A	G	A	1	13
hsa-miR-4734	-16.12	G	hsa-miR-4734 vs rs56084662_FRY_3_prime_UTR_variant_allele_G	rs56084662_FRY_3_prime_UTR_variant_allele_G	3' gcgggacugGCGUCGGGCGucg 5'	5' ccgagcauaUGCAACUCGCuac 3'	:||| |:|||	97.00	-16.12	4 14	9 30	10	70.00%	90.00%	97.00	-16.12	97.00	1760	22	51	9	rs56084662	FRY	Query; Max.Energy	G/A	G	A	1	13
hsa-miR-4741	-16.70	G	hsa-miR-4741 vs rs56084662_FRY_3_prime_UTR_variant_allele_G	rs56084662_FRY_3_prime_UTR_variant_allele_G	3' ucGGCUGGGGAG-GCCUGUCGGGc 5'	5' auUUGACCGAGCAUAUGCAACUCg 3'	::|||| | : :|| |:|	80.00	-16.70	2 22	3 26	21	42.86%	66.67%	80.00	-16.70	80.00	1772	23	51	3	rs56084662	FRY	Query; Max.Energy	G/A	G	A	1	13
hsa-miR-4745-5p	NA	G	hsa-miR-4745-5p vs rs56084662_FRY_3_prime_UTR_variant_allele_G	rs56084662_FRY_3_prime_UTR_variant_allele_G	NA	NA	NA	NA	NA	NA	NA	NA	NA	NA	NA	NA	NA	NA	NA	NA	NA	rs56084662	FRY	Query; Max.Energy	G/A	G	A	1	13
hsa-miR-4756-5p	-17.00	G	hsa-miR-4756-5p vs rs56084662_FRY_3_prime_UTR_variant_allele_G	rs56084662_FRY_3_prime_UTR_variant_allele_G	3' ucGUCUCUCACUCGCGGAGGGAc 5'	5' gaCCGAGCAUAUGCAACUCGCUa 3'	| ||| | || ||| ||	93.00	-17.00	2 22	7 29	20	60.00%	60.00%	93.00	-17.00	93.00	1802	23	51	7	rs56084662	FRY	Query; Max.Energy	G/A	G	A	1	13
hsa-miR-4758-5p	-16.71	G	hsa-miR-4758-5p vs rs56084662_FRY_3_prime_UTR_variant_allele_G	rs56084662_FRY_3_prime_UTR_variant_allele_G	3' guCGGGGUGGCCGAGGGUGAGUg 5'	5' uuGACCGAGCAUAUGCAACUCGc 3'	| || | | | | ||||:	101.00	-16.71	2 22	5 27	20	55.00%	60.00%	101.00	-16.71	101.00	1806	23	51	5	rs56084662	FRY	Query; Max.Energy	G/A	G	A	1	13
hsa-miR-4778-3p	-21.64	G	hsa-miR-4778-3p vs rs56084662_FRY_3_prime_UTR_variant_allele_G	rs56084662_FRY_3_prime_UTR_variant_allele_G	3' agUUGAGACGUUUCCUUCUUCu 5'	5' gcAACUC-GCUACUGAAGAAGu 3'	||||| || | |||||||	162.00	-21.64	2 21	19 39	19	78.95%	78.95%	162.00	-21.64	162.00	1840	22	51	19	rs56084662	FRY	Query; Max.Energy	G/A	G	A	1	13
hsa-miR-4783-3p	-19.61	G	hsa-miR-4783-3p vs rs56084662_FRY_3_prime_UTR_variant_allele_G	rs56084662_FRY_3_prime_UTR_variant_allele_G	3' cgUCUGCGCGGGGUUGUGGCccc 5'	5' gcAUAUGCAACUCGCUACUGaag 3'	| |:|| |:|: :||:|	89.00	-19.61	4 22	13 35	18	50.00%	77.78%	89.00	-19.61	89.00	1850	23	51	13	rs56084662	FRY	Query; Max.Energy	G/A	G	A	1	13
hsa-miR-4793-3p	-16.14	G	hsa-miR-4793-3p vs rs56084662_FRY_3_prime_UTR_variant_allele_G	rs56084662_FRY_3_prime_UTR_variant_allele_G	3' ucggucgGUUGAGUG-UCACGUCu 5'	5' gcauaugCAACUCGCUACUGAAGa 3'	||||||:| | || ||	103.00	-16.14	2 17	13 36	16	75.00%	81.25%	103.00	-16.14	103.00	1869	23	51	13	rs56084662	FRY	Query; Max.Energy	G/A	G	A	1	13
hsa-miR-5009-5p	-16.88	G	hsa-miR-5009-5p vs rs56084662_FRY_3_prime_UTR_variant_allele_G	rs56084662_FRY_3_prime_UTR_variant_allele_G	3' uagGGGUUUAGACUUUUUCAgguu 5'	5' caaCUCGCUACUGAAGAAGUgacu 3'	|:|: |||||:||||	109.00	-16.88	5 22	20 43	17	64.71%	82.35%	109.00	-16.88	109.00	1911	24	51	20	rs56084662	FRY	Query; Max.Energy	G/A	G	A	1	13
hsa-miR-504-3p	-16.36	G	hsa-miR-504-3p vs rs56084662_FRY_3_prime_UTR_variant_allele_G	rs56084662_FRY_3_prime_UTR_variant_allele_G	3' cuUUGGGACG-GGACG-UGAGgg 5'	5' uuGACCGAGCAUAUGCAACUCgc 3'	:||| || : ||| ||||	98.00	-16.36	3 20	5 27	19	63.16%	73.68%	98.00	-16.36	98.00	521	21	51	5	rs56084662	FRY	Query; Max.Energy	G/A	G	A	1	13
hsa-miR-5089-5p	-17.69	G	hsa-miR-5089-5p vs rs56084662_FRY_3_prime_UTR_variant_allele_G	rs56084662_FRY_3_prime_UTR_variant_allele_G	3' cuaCGAUGA-GUCU----UUAGGGUg 5'	5' cucGCUACUGAAGAAGUGACUUCCGu 3'	|||||| ||| | |:||:	88.00	-17.69	2 19	23 48	22	59.09%	68.18%	88.00	-17.69	88.00	1921	21	51	23	rs56084662	FRY	Query; Max.Energy	G/A	G	A	1	13
hsa-miR-512-3p	NA	G	hsa-miR-512-3p vs rs56084662_FRY_3_prime_UTR_variant_allele_G	rs56084662_FRY_3_prime_UTR_variant_allele_G	NA	NA	NA	NA	NA	NA	NA	NA	NA	NA	NA	NA	NA	NA	NA	NA	NA	rs56084662	FRY	Query; Max.Energy	G/A	G	A	1	13
hsa-miR-514a-3p	-16.66	G	hsa-miR-514a-3p vs rs56084662_FRY_3_prime_UTR_variant_allele_G	rs56084662_FRY_3_prime_UTR_variant_allele_G	3' agAUGAGUGUCUUCACAGuua 5'	5' gcUACUGA-AGAAGUGACuuc 3'	|||| | ||||||| |	101.00	-16.66	4 20	26 45	16	81.25%	81.25%	101.00	-16.66	101.00	536	21	51	26	rs56084662	FRY	Query; Max.Energy	G/A	G	A	1	13
hsa-miR-515-3p	-17.61	G	hsa-miR-515-3p vs rs56084662_FRY_3_prime_UTR_variant_allele_G	rs56084662_FRY_3_prime_UTR_variant_allele_G	3' uuGCGAGGUUUUCUUCCGUGAg 5'	5' cuCGCUACUGAAGAAGUGACUu 3'	|||| | :|||||| |||	116.00	-17.61	2 21	23 44	19	73.68%	78.95%	116.00	-17.61	116.00	454	22	51	23	rs56084662	FRY	Query; Max.Energy	G/A	G	A	1	13
hsa-miR-518c-3p	-17.29	G	hsa-miR-518c-3p vs rs56084662_FRY_3_prime_UTR_variant_allele_G	rs56084662_FRY_3_prime_UTR_variant_allele_G	3' uguGAGAUUUC-UCUUCGC-GAAac 5'	5' acuCGCUACUGAAGAAGUGACUUcc 3'	| ||| | |||||:| |||	95.00	-17.29	3 21	22 46	20	70.00%	75.00%	95.00	-17.29	95.00	479	23	51	22	rs56084662	FRY	Query; Max.Energy	G/A	G	A	1	13
hsa-miR-518e-3p	-17.87	G	hsa-miR-518e-3p vs rs56084662_FRY_3_prime_UTR_variant_allele_G	rs56084662_FRY_3_prime_UTR_variant_allele_G	3' guGA-GACUUCCCUUCGC-GAAa 5'	5' cgCUACUGAA--GAAGUGACUUc 3'	|| ||||| ||||:| |||	111.00	-17.87	2 20	25 45	20	75.00%	80.00%	111.00	-17.87	111.00	495	21	51	25	rs56084662	FRY	Query; Max.Energy	G/A	G	A	1	13
hsa-miR-518f-3p	-17.57	G	hsa-miR-518f-3p vs rs56084662_FRY_3_prime_UTR_variant_allele_G	rs56084662_FRY_3_prime_UTR_variant_allele_G	3' ggaGAUUUC-UCUUCGC-GAAag 5'	5' ucgCUACUGAAGAAGUGACUUcc 3'	||| | |||||:| |||	93.00	-17.57	3 19	24 46	18	72.22%	77.78%	93.00	-17.57	93.00	472	21	51	24	rs56084662	FRY	Query; Max.Energy	G/A	G	A	1	13
hsa-miR-520d-3p	NA	G	hsa-miR-520d-3p vs rs56084662_FRY_3_prime_UTR_variant_allele_G	rs56084662_FRY_3_prime_UTR_variant_allele_G	NA	NA	NA	NA	NA	NA	NA	NA	NA	NA	NA	NA	NA	NA	NA	NA	NA	rs56084662	FRY	Query; Max.Energy	G/A	G	A	1	13
hsa-miR-521	NA	G	hsa-miR-521 vs rs56084662_FRY_3_prime_UTR_variant_allele_G	rs56084662_FRY_3_prime_UTR_variant_allele_G	NA	NA	NA	NA	NA	NA	NA	NA	NA	NA	NA	NA	NA	NA	NA	NA	NA	rs56084662	FRY	Query; Max.Energy	G/A	G	A	1	13
hsa-miR-525-3p	-21.81	G	hsa-miR-525-3p vs rs56084662_FRY_3_prime_UTR_variant_allele_G	rs56084662_FRY_3_prime_UTR_variant_allele_G	3' gcGA-GAUUUCCCUUCGCGGAAg 5'	5' cgCUACUGAA--GAAGUGACUUc 3'	|| ||:|| ||||:| |||	116.00	-21.81	2 21	25 45	20	70.00%	80.00%	116.00	-21.81	116.00	468	22	51	25	rs56084662	FRY	Query; Max.Energy	G/A	G	A	1	13
hsa-miR-542-5p	-16.27	G	hsa-miR-542-5p vs rs56084662_FRY_3_prime_UTR_variant_allele_G	rs56084662_FRY_3_prime_UTR_variant_allele_G	3' agagcACUGUACUACUAGGGGCu 5'	5' gcuacUGAAGAAGUGACUUCCGu 3'	||| : :||| ::|||	94.00	-16.27	2 19	26 48	17	52.94%	76.47%	94.00	-16.27	94.00	715	23	51	26	rs56084662	FRY	Query; Max.Energy	G/A	G	A	1	13
hsa-miR-548ah-5p	-16.80	G	hsa-miR-548ah-5p vs rs56084662_FRY_3_prime_UTR_variant_allele_G	rs56084662_FRY_3_prime_UTR_variant_allele_G	3' guUUGUG-ACGUU-AGUGAaaa 5'	5' cgAGCAUAUGCAACUCGCUacu 3'	|:||: ||||| ||:||	108.00	-16.80	4 19	10 31	17	70.59%	88.24%	108.00	-16.80	108.00	1458	20	51	10	rs56084662	FRY	Query; Max.Energy	G/A	G	A	1	13
hsa-miR-5586-3p	-18.64	G	hsa-miR-5586-3p vs rs56084662_FRY_3_prime_UTR_variant_allele_G	rs56084662_FRY_3_prime_UTR_variant_allele_G	3' gaAAUUGG-UCG-A-AC----AGUGA-GAc 5'	5' auUUGACCGAGCAUAUGCAACUCGCUACUg 3'	||:||| ||| | || ||:|| ||	96.00	-18.64	2 21	3 32	27	62.96%	70.37%	96.00	-18.64	96.00	1981	22	51	3	rs56084662	FRY	Query; Max.Energy	G/A	G	A	1	13
hsa-miR-5698	-17.93	G	hsa-miR-5698 vs rs56084662_FRY_3_prime_UTR_variant_allele_G	rs56084662_FRY_3_prime_UTR_variant_allele_G	3' gguGUUAGUG-ACG-UGAGGGGgu 5'	5' gacCGAGCAUAUGCAACUCGCUac 3'	|:| ||: ||| |||| |:	93.00	-17.93	3 20	7 30	19	63.16%	78.95%	93.00	-17.93	93.00	2020	22	51	7	rs56084662	FRY	Query; Max.Energy	G/A	G	A	1	13
hsa-miR-574-5p	NA	G	hsa-miR-574-5p vs rs56084662_FRY_3_prime_UTR_variant_allele_G	rs56084662_FRY_3_prime_UTR_variant_allele_G	NA	NA	NA	NA	NA	NA	NA	NA	NA	NA	NA	NA	NA	NA	NA	NA	NA	rs56084662	FRY	Query; Max.Energy	G/A	G	A	1	13
hsa-miR-6073	-16.92	G	hsa-miR-6073 vs rs56084662_FRY_3_prime_UTR_variant_allele_G	rs56084662_FRY_3_prime_UTR_variant_allele_G	3' caUCGACUA--UUGAGUGAUGg 5'	5' cgAGCAUAUGCAACUCGCUACu 3'	||| || |||||:||||	145.00	-16.92	2 19	10 31	19	73.68%	78.95%	145.00	-16.92	145.00	2042	20	51	10	rs56084662	FRY	Query; Max.Energy	G/A	G	A	1	13
hsa-miR-608	NA	G	hsa-miR-608 vs rs56084662_FRY_3_prime_UTR_variant_allele_G	rs56084662_FRY_3_prime_UTR_variant_allele_G	NA	NA	NA	NA	NA	NA	NA	NA	NA	NA	NA	NA	NA	NA	NA	NA	NA	rs56084662	FRY	Query; Max.Energy	G/A	G	A	1	13
hsa-miR-6090	-17.48	G	hsa-miR-6090 vs rs56084662_FRY_3_prime_UTR_variant_allele_G	rs56084662_FRY_3_prime_UTR_variant_allele_G	3' cgggGCGGGGAGCGAGGGg 5'	5' cauaUGCAACUCGCUACUg 3'	:|| |||||| |:	107.00	-17.48	2 16	14 32	14	64.29%	78.57%	107.00	-17.48	107.00	2059	19	51	14	rs56084662	FRY	Query; Max.Energy	G/A	G	A	1	13
hsa-miR-611	-18.83	G	hsa-miR-611 vs rs56084662_FRY_3_prime_UTR_variant_allele_G	rs56084662_FRY_3_prime_UTR_variant_allele_G	3' cagucuggggCUCCCCAGGAGcg 5'	5' cgcuacugaaGAAGUGACUUCcg 3'	|| | | |:||	81.00	-16.27	3 14	25 47	11	63.64%	72.73%	161.00	-35.10	81.00	633	23	51	25 5	rs56084662	FRY	Query; Max.Energy	G/A	G	A	1	13
hsa-miR-611	-18.83	G	hsa-miR-611 vs rs56084662_FRY_3_prime_UTR_variant_allele_G	rs56084662_FRY_3_prime_UTR_variant_allele_G	3' cagucuggggcuccccagGAGCg 5'	5' uugaccgagcauaugcaaCUCGc 3'	||||	80.00	-18.83	2 6	5 27	4	100.00%	100.00%	161.00	-35.10	81.00	633	23	51	25 5	rs56084662	FRY	Query; Max.Energy	G/A	G	A	1	13
hsa-miR-615-5p	-21.61	G	hsa-miR-615-5p vs rs56084662_FRY_3_prime_UTR_variant_allele_G	rs56084662_FRY_3_prime_UTR_variant_allele_G	3' cuaGGCUCGUGGCCCCUGGGGg 5'	5' ugaCCGAGCA-UAUGCAACUCg 3'	||||||| : | | |:|	81.00	-21.61	2 20	6 26	18	61.11%	72.22%	81.00	-21.61	81.00	637	22	51	6	rs56084662	FRY	Query; Max.Energy	G/A	G	A	1	13
hsa-miR-638	-19.74	G	hsa-miR-638 vs rs56084662_FRY_3_prime_UTR_variant_allele_G	rs56084662_FRY_3_prime_UTR_variant_allele_G	3' uccGGCGGUGG-GCGGGCGCU-AGGGa 5'	5' aacUCGCUACUGAAGAAGUGACUUCCg 3'	:|||:||: |:|| |:||	81.00	-19.74	2 23	21 47	23	47.83%	69.57%	81.00	-19.74	81.00	672	25	51	21	rs56084662	FRY	Query; Max.Energy	G/A	G	A	1	13
hsa-miR-639	-20.84	G	hsa-miR-639 vs rs56084662_FRY_3_prime_UTR_variant_allele_G	rs56084662_FRY_3_prime_UTR_variant_allele_G	3' ugucgcGAGCGUUGG---CGUCGCUa 5'	5' augcaaCUCGCUACUGAAGAAGUGAc 3'	||||| ||: | ||:||	108.00	-20.84	2 18	17 42	19	63.16%	73.68%	108.00	-20.84	108.00	673	23	51	17	rs56084662	FRY	Query; Max.Energy	G/A	G	A	1	13
hsa-miR-6514-5p	-18.54	G	hsa-miR-6514-5p vs rs56084662_FRY_3_prime_UTR_variant_allele_G	rs56084662_FRY_3_prime_UTR_variant_allele_G	3' cggucGACU--UUCAGGUG-AGGUAu 5'	5' cgcuaCUGAAGAAGU-GACUUCCGUu 3'	|||| |||| || |||:|	103.00	-18.54	2 19	25 49	20	70.00%	75.00%	103.00	-18.54	103.00	2107	23	51	25	rs56084662	FRY	Query; Max.Energy	G/A	G	A	1	13
hsa-miR-658	-16.55	G	hsa-miR-658 vs rs56084662_FRY_3_prime_UTR_variant_allele_G	rs56084662_FRY_3_prime_UTR_variant_allele_G	3' ugGUUGCCUGGAUGAAGGGAGGCGg 5'	5' cgCUACUGAAGAAGUGACUUCCGUu 3'	| || || | | |:||||:	119.00	-16.55	2 24	25 49	22	54.55%	63.64%	119.00	-16.55	119.00	709	25	51	25	rs56084662	FRY	Query; Max.Energy	G/A	G	A	1	13
hsa-miR-671-5p	-16.26	G	hsa-miR-671-5p vs rs56084662_FRY_3_prime_UTR_variant_allele_G	rs56084662_FRY_3_prime_UTR_variant_allele_G	3' gaGGUCGGGGAGGUC----CCGAAGGa 5'	5' aaCUCGCUACUGAAGAAGUGACUUCCg 3'	|: ||: || || | |||||	112.00	-16.26	2 22	21 47	24	54.17%	62.50%	112.00	-16.26	112.00	720	23	51	21	rs56084662	FRY	Query; Max.Energy	G/A	G	A	1	13
hsa-miR-6729-5p	-22.94	G	hsa-miR-6729-5p vs rs56084662_FRY_3_prime_UTR_variant_allele_G	rs56084662_FRY_3_prime_UTR_variant_allele_G	3' cgGCGAGUCGGCG-GGAGCGGgu 5'	5' acCGAGCAUAUGCAACUCGCUac 3'	|| || :|| |||||:	111.00	-22.94	3 21	8 30	19	57.89%	68.42%	111.00	-22.94	111.00	2136	22	51	8	rs56084662	FRY	Query; Max.Energy	G/A	G	A	1	13
hsa-miR-6732-5p	-19.58	G	hsa-miR-6732-5p vs rs56084662_FRY_3_prime_UTR_variant_allele_G	rs56084662_FRY_3_prime_UTR_variant_allele_G	3' ccGGUCG--GACGGUGGGGGAu 5'	5' acCGAGCAUAUGCAACUCGCUa 3'	| ||| ||| ||:| ||	105.00	-19.58	2 19	8 29	19	63.16%	68.42%	105.00	-19.58	105.00	2142	20	51	8	rs56084662	FRY	Query; Max.Energy	G/A	G	A	1	13
hsa-miR-6754-5p	NA	G	hsa-miR-6754-5p vs rs56084662_FRY_3_prime_UTR_variant_allele_G	rs56084662_FRY_3_prime_UTR_variant_allele_G	NA	NA	NA	NA	NA	NA	NA	NA	NA	NA	NA	NA	NA	NA	NA	NA	NA	rs56084662	FRY	Query; Max.Energy	G/A	G	A	1	13
hsa-miR-6765-5p	NA	G	hsa-miR-6765-5p vs rs56084662_FRY_3_prime_UTR_variant_allele_G	rs56084662_FRY_3_prime_UTR_variant_allele_G	NA	NA	NA	NA	NA	NA	NA	NA	NA	NA	NA	NA	NA	NA	NA	NA	NA	rs56084662	FRY	Query; Max.Energy	G/A	G	A	1	13
hsa-miR-6777-5p	-26.37	G	hsa-miR-6777-5p vs rs56084662_FRY_3_prime_UTR_variant_allele_G	rs56084662_FRY_3_prime_UTR_variant_allele_G	3' agGUGGUGAC----GGACUGAGGGgca 5'	5' cuCGCUACUGAAGAAGUGACUUCCguu 3'	|:|:|||| |||||:||	104.00	-26.37	4 22	23 49	22	59.09%	72.73%	104.00	-26.37	104.00	2231	23	51	23	rs56084662	FRY	Query; Max.Energy	G/A	G	A	1	13
hsa-miR-6786-5p	-16.20	G	hsa-miR-6786-5p vs rs56084662_FRY_3_prime_UTR_variant_allele_G	rs56084662_FRY_3_prime_UTR_variant_allele_G	3' ugcggggaggccggGGUGGCg 5'	5' gcauaugcaacucgCUACUGa 3'	|:||:|	88.00	-16.20	2 8	13 33	6	66.67%	100.00%	88.00	-16.20	88.00	2249	21	51	13	rs56084662	FRY	Query; Max.Energy	G/A	G	A	1	13
hsa-miR-6787-5p	-18.33	G	hsa-miR-6787-5p vs rs56084662_FRY_3_prime_UTR_variant_allele_G	rs56084662_FRY_3_prime_UTR_variant_allele_G	3' cgUCGGUCG-AGAUG-GGGGCGGu 5'	5' ugACCGAGCAUAUGCAACUCGCUa 3'	| | ||| | |:| |:|||:	90.00	-18.33	2 21	6 29	21	57.14%	71.43%	90.00	-18.33	90.00	2251	22	51	6	rs56084662	FRY	Query; Max.Energy	G/A	G	A	1	13
hsa-miR-6789-5p	-17.34	G	hsa-miR-6789-5p vs rs56084662_FRY_3_prime_UTR_variant_allele_G	rs56084662_FRY_3_prime_UTR_variant_allele_G	3' ggGCGCGCGGGCCCU--GCGGGGAUg 5'	5' acCGAGCAUAUGCAACUCGCUACUGa 3'	|| || : :| | |||: ||:	85.00	-17.34	2 23	8 33	23	47.83%	65.22%	85.00	-17.34	85.00	2255	24	51	8	rs56084662	FRY	Query; Max.Energy	G/A	G	A	1	13
hsa-miR-6790-5p	NA	G	hsa-miR-6790-5p vs rs56084662_FRY_3_prime_UTR_variant_allele_G	rs56084662_FRY_3_prime_UTR_variant_allele_G	NA	NA	NA	NA	NA	NA	NA	NA	NA	NA	NA	NA	NA	NA	NA	NA	NA	rs56084662	FRY	Query; Max.Energy	G/A	G	A	1	13
hsa-miR-6798-5p	-16.82	G	hsa-miR-6798-5p vs rs56084662_FRY_3_prime_UTR_variant_allele_G	rs56084662_FRY_3_prime_UTR_variant_allele_G	3' ggGUUCGAGCGGGUAGGGGGAcc 5'	5' acCGAGCAUAUGCAACUCGCUac 3'	|:||| : : || |:| ||	93.00	-16.82	3 22	8 30	19	52.63%	73.68%	93.00	-16.82	93.00	2273	23	51	8	rs56084662	FRY	Query; Max.Energy	G/A	G	A	1	13
hsa-miR-6800-5p	-18.25	G	hsa-miR-6800-5p vs rs56084662_FRY_3_prime_UTR_variant_allele_G	rs56084662_FRY_3_prime_UTR_variant_allele_G	3' ggCGGGGACU--GACAGUGGAug 5'	5' ucGCUACUGAAGAAGUGACUUcc 3'	||: |||| || ||:|	86.00	-18.25	3 20	24 46	19	57.89%	68.42%	86.00	-18.25	86.00	2277	21	51	24	rs56084662	FRY	Query; Max.Energy	G/A	G	A	1	13
hsa-miR-6816-5p	-16.58	G	hsa-miR-6816-5p vs rs56084662_FRY_3_prime_UTR_variant_allele_G	rs56084662_FRY_3_prime_UTR_variant_allele_G	3' cgucCCUGGACG--GGGCGGGGu 5'	5' ccgaGCAUAUGCAACUCGCUACu 3'	| |: ||| |:|||: |	88.00	-16.58	2 18	9 31	18	55.56%	72.22%	88.00	-16.58	88.00	2309	21	51	9	rs56084662	FRY	Query; Max.Energy	G/A	G	A	1	13
hsa-miR-6832-5p	-17.02	G	hsa-miR-6832-5p vs rs56084662_FRY_3_prime_UTR_variant_allele_G	rs56084662_FRY_3_prime_UTR_variant_allele_G	3' cugGGAUUG-AAAAG--GAGAGAUGa 5'	5' ugaCCGAGCAUAUGCAACUCGCUACu 3'	|| |:| | | | ||| ||||	118.00	-17.02	2 21	6 31	22	63.64%	68.18%	118.00	-17.02	118.00	2341	23	51	6	rs56084662	FRY	Query; Max.Energy	G/A	G	A	1	13
hsa-miR-6841-5p	-16.97	G	hsa-miR-6841-5p vs rs56084662_FRY_3_prime_UTR_variant_allele_G	rs56084662_FRY_3_prime_UTR_variant_allele_G	3' ugUUGAACGA-GAC----UCAUGGGAu 5'	5' gcAACUCGCUACUGAAGAAGUGACUUc 3'	|||| ||| ||| |||: |:|	98.00	-16.97	2 21	19 45	24	62.50%	70.83%	98.00	-16.97	98.00	2361	22	51	19	rs56084662	FRY	Query; Max.Energy	G/A	G	A	1	13
hsa-miR-6856-5p	-19.27	G	hsa-miR-6856-5p vs rs56084662_FRY_3_prime_UTR_variant_allele_G	rs56084662_FRY_3_prime_UTR_variant_allele_G	3' ggugUCGUGGUGACGAGGAGAGAa 5'	5' accgAGCA-UA-UGCAACUCGCUa 3'	|||| :| ||| ||| ||	96.00	-19.27	2 21	8 29	19	68.42%	73.68%	96.00	-19.27	96.00	2389	24	51	8	rs56084662	FRY	Query; Max.Energy	G/A	G	A	1	13
hsa-miR-6869-5p	-16.42	G	hsa-miR-6869-5p vs rs56084662_FRY_3_prime_UTR_variant_allele_G	rs56084662_FRY_3_prime_UTR_variant_allele_G	3' cggcgGCGCGCGGUGAUGAGUg 5'	5' gcauaUGCAACUCGCUACUGAa 3'	:|| :|:||||| |	117.00	-16.42	2 18	13 34	16	56.25%	75.00%	117.00	-16.42	117.00	2415	22	51	13	rs56084662	FRY	Query; Max.Energy	G/A	G	A	1	13
hsa-miR-7706	NA	G	hsa-miR-7706 vs rs56084662_FRY_3_prime_UTR_variant_allele_G	rs56084662_FRY_3_prime_UTR_variant_allele_G	NA	NA	NA	NA	NA	NA	NA	NA	NA	NA	NA	NA	NA	NA	NA	NA	NA	rs56084662	FRY	Query; Max.Energy	G/A	G	A	1	13
hsa-miR-7855-5p	-19.31	G	hsa-miR-7855-5p vs rs56084662_FRY_3_prime_UTR_variant_allele_G	rs56084662_FRY_3_prime_UTR_variant_allele_G	3' ggCUCGAACCCCAGGAGUGGUu 5'	5' ccGAGCAUAUGCAACUCGCUAc 3'	|||| | | |||:|:|	120.00	-19.31	2 21	9 30	19	57.89%	68.42%	120.00	-19.31	120.00	2538	22	51	9	rs56084662	FRY	Query; Max.Energy	G/A	G	A	1	13
hsa-miR-8074	-21.39	G	hsa-miR-8074 vs rs56084662_FRY_3_prime_UTR_variant_allele_G	rs56084662_FRY_3_prime_UTR_variant_allele_G	3' cuCAUGUACGGUCAGAGCGGUauc 5'	5' gaGCAUAUGCAA--CUCGCUAcug 3'	| |:|||| | |||||:|	111.00	-21.39	4 23	11 32	19	68.42%	78.95%	111.00	-21.39	111.00	2569	24	51	11	rs56084662	FRY	Query; Max.Energy	G/A	G	A	1	13
hsa-miR-937-5p	-16.60	G	hsa-miR-937-5p vs rs56084662_FRY_3_prime_UTR_variant_allele_G	rs56084662_FRY_3_prime_UTR_variant_allele_G	3' ggucggggugggacUGAGUg 5'	5' accgagcauaugcaACUCGc 3'	||||:	84.00	-16.60	2 7	8 27	5	80.00%	100.00%	84.00	-16.60	84.00	824	20	51	8	rs56084662	FRY	Query; Max.Energy	G/A	G	A	1	13
hsa-miR-98-5p	-17.84	G	hsa-miR-98-5p vs rs56084662_FRY_3_prime_UTR_variant_allele_G	rs56084662_FRY_3_prime_UTR_variant_allele_G	3' uuGU-UAUGUUGAAUGAUGGagu 5'	5' agCAUAUGCAACUCGCUACUgaa 3'	|| ||:||||| :||||:	119.00	-17.84	4 21	12 34	18	72.22%	88.89%	119.00	-17.84	119.00	68	22	51	12	rs56084662	FRY	Query; Max.Energy	G/A	G	A	1	13
hsa-let-7b-5p	-18.94	G	hsa-let-7b-5p vs rs2385088_ISYNA1_3_prime_UTR_variant_allele_C	rs2385088_ISYNA1_3_prime_UTR_variant_allele_C	3' uuGGUGUGUUGGAUGAUGGagu 5'	5' agUCCCACCCCCU-CUGCCcau 3'	:| ||| ||| ||:||	102.00	-18.94	4 21	19 39	17	64.71%	76.47%	102.00	-18.94	102.00	4	22	51	19	rs2385088	ISYNA1	Query; Max.Energy	A/G	G	G	-1	19
hsa-miR-1183	-23.41	G	hsa-miR-1183 vs rs2385088_ISYNA1_3_prime_UTR_variant_allele_C	rs2385088_ISYNA1_3_prime_UTR_variant_allele_C	3' acGGGUGAGAGUGGUAGUGGAUGUcac 5'	5' caCCCCCUCUGCCCAUGGUCAUCAccc 3'	||| |||| |||| ::| ||	81.00	-23.41	4 26	24 50	22	63.64%	72.73%	81.00	-23.41	81.00	843	27	51	24	rs2385088	ISYNA1	Query; Max.Energy	A/G	G	G	-1	19
hsa-miR-1193	-20.03	G	hsa-miR-1193 vs rs2385088_ISYNA1_3_prime_UTR_variant_allele_C	rs2385088_ISYNA1_3_prime_UTR_variant_allele_C	3' cguGCAGUGGCCAGAUGGUAGGg 5'	5' cucUGCCCAUGGUC-AUCACCCc 3'	:| | :|||| |:|| ||	106.00	-20.03	2 21	30 51	19	57.89%	73.68%	194.00	-37.03	106.00	1119	23	51	30 7	rs2385088	ISYNA1	Query; Max.Energy	A/G	G	G	-1	19
hsa-miR-1193	-20.03	G	hsa-miR-1193 vs rs2385088_ISYNA1_3_prime_UTR_variant_allele_C	rs2385088_ISYNA1_3_prime_UTR_variant_allele_C	3' cgugcaguggccagauGGUAGGg 5'	5' gcgcccagcuucagucCCACCCc 3'	||| ||	88.00	-17.00	2 8	7 29	6	83.33%	83.33%	194.00	-37.03	106.00	1119	23	51	30 7	rs2385088	ISYNA1	Query; Max.Energy	A/G	G	G	-1	19
hsa-miR-1224-5p	-21.97	G	hsa-miR-1224-5p vs rs2385088_ISYNA1_3_prime_UTR_variant_allele_C	rs2385088_ISYNA1_3_prime_UTR_variant_allele_C	3' gguGGAGGG-CUCAGGAGUg 5'	5' ccuCUGCCCAUGGUCAUCAc 3'	|: ||| :||| |||	115.00	-17.35	2 17	29 48	16	62.50%	75.00%	205.00	-39.32	115.00	727	19	51	29 11	rs2385088	ISYNA1	Query; Max.Energy	A/G	G	G	-1	19
hsa-miR-1224-5p	-21.97	G	hsa-miR-1224-5p vs rs2385088_ISYNA1_3_prime_UTR_variant_allele_C	rs2385088_ISYNA1_3_prime_UTR_variant_allele_C	3' ggUGGAGGGCUCAGGagug 5'	5' ccAGCUUC--AGUCCcacc 3'	| ||:| |||||	90.00	-21.97	5 18	11 27	13	69.23%	76.92%	205.00	-39.32	115.00	727	19	51	29 11	rs2385088	ISYNA1	Query; Max.Energy	A/G	G	G	-1	19
hsa-miR-1225-5p	-22.12	G	hsa-miR-1225-5p vs rs2385088_ISYNA1_3_prime_UTR_variant_allele_C	rs2385088_ISYNA1_3_prime_UTR_variant_allele_C	3' ggGGGGUGACCCGGCAUGGGUg 5'	5' agUCCCAC-CCCCUCUGCCCAu 3'	:||||| |: |:||||	106.00	-22.12	2 21	19 39	19	57.89%	73.68%	267.00	-61.76	106.00	845	22	51	19 32 5	rs2385088	ISYNA1	Query; Max.Energy	A/G	G	G	-1	19
hsa-miR-1225-5p	-22.12	G	hsa-miR-1225-5p vs rs2385088_ISYNA1_3_prime_UTR_variant_allele_C	rs2385088_ISYNA1_3_prime_UTR_variant_allele_C	3' gggGGGUGACCCGGCAUGGGug 5'	5' cugCCCA-UGGUCAUCACCCc- 3'	|||| ||| | ||||	81.00	-18.95	3 20	32 51	17	70.59%	70.59%	267.00	-61.76	106.00	845	22	51	19 32 5	rs2385088	ISYNA1	Query; Max.Energy	A/G	G	G	-1	19
hsa-miR-1225-5p	-22.12	G	hsa-miR-1225-5p vs rs2385088_ISYNA1_3_prime_UTR_variant_allele_C	rs2385088_ISYNA1_3_prime_UTR_variant_allele_C	3' ggggggugacccggcauGGGUg 5'	5' gagcgcccagcuucaguCCCAc 3'	||||	80.00	-20.69	2 6	5 26	4	100.00%	100.00%	267.00	-61.76	106.00	845	22	51	19 32 5	rs2385088	ISYNA1	Query; Max.Energy	A/G	G	G	-1	19
hsa-miR-1226-5p	-24.12	G	hsa-miR-1226-5p vs rs2385088_ISYNA1_3_prime_UTR_variant_allele_C	rs2385088_ISYNA1_3_prime_UTR_variant_allele_C	3' ggGGU--AGGUCCGGACGUACGGGAGug 5'	5' gcCCAGCUUCAGUCC--CACCCCCUCug 3'	||| |:||| || || |||||	112.00	-24.12	3 25	9 34	24	66.67%	70.83%	112.00	-24.12	112.00	847	26	51	9	rs2385088	ISYNA1	Query; Max.Energy	A/G	G	G	-1	19
hsa-miR-1227-5p	-20.55	G	hsa-miR-1227-5p vs rs2385088_ISYNA1_3_prime_UTR_variant_allele_C	rs2385088_ISYNA1_3_prime_UTR_variant_allele_C	3' gguggcggacCGGGGUg 5'	5' cccagcuucaGUCCCAc 3'	|:||||	104.00	-18.71	2 8	10 26	6	83.33%	100.00%	276.00	-55.63	104.00	849	17	51	10 4 23	rs2385088	ISYNA1	Query; Max.Energy	A/G	G	G	-1	19
hsa-miR-1227-5p	-20.55	G	hsa-miR-1227-5p vs rs2385088_ISYNA1_3_prime_UTR_variant_allele_C	rs2385088_ISYNA1_3_prime_UTR_variant_allele_C	3' ggUGGCGGACCGGGGUG 5'	5' ugAGCGCCCAGCUUCA- 3'	| |||| ||::||	86.00	-16.37	1 16	4 19	15	60.00%	73.33%	276.00	-55.63	104.00	849	17	51	10 4 23	rs2385088	ISYNA1	Query; Max.Energy	A/G	G	G	-1	19
hsa-miR-1227-5p	-20.55	G	hsa-miR-1227-5p vs rs2385088_ISYNA1_3_prime_UTR_variant_allele_C	rs2385088_ISYNA1_3_prime_UTR_variant_allele_C	3' ggUGGCGGA-CCGGGgug 5'	5' ccACCCCCUCUGCCCaug 3'	||| ||| ||||	86.00	-20.55	4 16	23 40	13	76.92%	76.92%	276.00	-55.63	104.00	849	17	51	10 4 23	rs2385088	ISYNA1	Query; Max.Energy	A/G	G	G	-1	19
hsa-miR-1228-5p	-27.00	G	hsa-miR-1228-5p vs rs2385088_ISYNA1_3_prime_UTR_variant_allele_C	rs2385088_ISYNA1_3_prime_UTR_variant_allele_C	3' guGUGUGGACGGGGGCGGGUg 5'	5' guCCCACC-CCCUCUGCCCAu 3'	| |||| ||:|:|||||	145.00	-27.00	2 20	20 39	18	72.22%	83.33%	145.00	-27.00	145.00	851	21	51	20	rs2385088	ISYNA1	Query; Max.Energy	A/G	G	G	-1	19
hsa-miR-1229-5p	-26.25	G	hsa-miR-1229-5p vs rs2385088_ISYNA1_3_prime_UTR_variant_allele_C	rs2385088_ISYNA1_3_prime_UTR_variant_allele_C	3' gcgagAGGGGGUUUGGGAUGGGUg 5'	5' uucagUCCCACCCCCUCUGCCCAu 3'	|||| | |:||:||||	143.00	-26.25	2 20	16 39	18	66.67%	77.78%	143.00	-26.25	143.00	853	24	51	16	rs2385088	ISYNA1	Query; Max.Energy	A/G	G	G	-1	19
hsa-miR-1233-5p	-18.72	G	hsa-miR-1233-5p vs rs2385088_ISYNA1_3_prime_UTR_variant_allele_C	rs2385088_ISYNA1_3_prime_UTR_variant_allele_C	3' acggcacgggaccggAGGGUGa 5'	5' agcgcccagcuucagUCCCACc 3'	||||||	120.00	-18.72	2 8	6 27	6	100.00%	100.00%	120.00	-18.72	120.00	856	22	51	6	rs2385088	ISYNA1	Query; Max.Energy	A/G	G	G	-1	19
hsa-miR-1236-5p	-24.00	G	hsa-miR-1236-5p vs rs2385088_ISYNA1_3_prime_UTR_variant_allele_C	rs2385088_ISYNA1_3_prime_UTR_variant_allele_C	3' agGGGUAAAGGGGA-CAGUGagu 5'	5' ccCCCUCUGCCCAUGGUCAUcac 3'	||| | ||| | ||||:	103.00	-24.00	4 21	26 48	18	66.67%	72.22%	192.00	-40.27	103.00	859	22	51	26 8	rs2385088	ISYNA1	Query; Max.Energy	A/G	G	G	-1	19
hsa-miR-1236-5p	-24.00	G	hsa-miR-1236-5p vs rs2385088_ISYNA1_3_prime_UTR_variant_allele_C	rs2385088_ISYNA1_3_prime_UTR_variant_allele_C	3' agGGGUAAAGGGGACAGUGAGu 5'	5' cgCCCA--GCUUCAGUCCCACc 3'	|||| |::| ||| | |	89.00	-16.27	2 21	8 27	19	57.89%	68.42%	192.00	-40.27	103.00	859	22	51	26 8	rs2385088	ISYNA1	Query; Max.Energy	A/G	G	G	-1	19
hsa-miR-1237-5p	-29.17	G	hsa-miR-1237-5p vs rs2385088_ISYNA1_3_prime_UTR_variant_allele_C	rs2385088_ISYNA1_3_prime_UTR_variant_allele_C	3' gcgCGAAGCCGGGGCGGGGGc 5'	5' ccaGCUUCAGUCCCACCCCCu 3'	||||| |:||| |||||	146.00	-29.17	2 19	11 31	17	82.35%	88.24%	340.00	-67.36	146.00	861	21	51	11 33 20	rs2385088	ISYNA1	Query; Max.Energy	A/G	G	G	-1	19
hsa-miR-1237-5p	-29.17	G	hsa-miR-1237-5p vs rs2385088_ISYNA1_3_prime_UTR_variant_allele_C	rs2385088_ISYNA1_3_prime_UTR_variant_allele_C	3' gcGCGAAGCCGGGGCGGGGgc 5'	5' ugCCCAUGGUCAUCACCCC-- 3'	| | | | | :| ||||	99.00	-18.72	3 20	33 51	17	58.82%	64.71%	340.00	-67.36	146.00	861	21	51	11 33 20	rs2385088	ISYNA1	Query; Max.Energy	A/G	G	G	-1	19
hsa-miR-1237-5p	-29.17	G	hsa-miR-1237-5p vs rs2385088_ISYNA1_3_prime_UTR_variant_allele_C	rs2385088_ISYNA1_3_prime_UTR_variant_allele_C	3' gcgcgaagccGGGGCGGGggc 5'	5' gucccaccccCUCUGCCCaug 3'	|:|:||||	95.00	-19.47	4 12	20 40	8	75.00%	100.00%	340.00	-67.36	146.00	861	21	51	11 33 20	rs2385088	ISYNA1	Query; Max.Energy	A/G	G	G	-1	19
hsa-miR-1247-3p	-17.93	G	hsa-miR-1247-3p vs rs2385088_ISYNA1_3_prime_UTR_variant_allele_C	rs2385088_ISYNA1_3_prime_UTR_variant_allele_C	3' cgaGGUCAGAGCUGCAAGGGcccc 5'	5' cgcCCAG-CUUCA-G-UCCCaccc 3'	|||| ||: | | ||||	91.00	-17.93	5 22	8 28	17	70.59%	76.47%	91.00	-17.93	91.00	906	24	51	8	rs2385088	ISYNA1	Query; Max.Energy	A/G	G	G	-1	19
hsa-miR-1249-5p	-25.44	G	hsa-miR-1249-5p vs rs2385088_ISYNA1_3_prime_UTR_variant_allele_C	rs2385088_ISYNA1_3_prime_UTR_variant_allele_C	3' uuGAAC---CGGGUAGAGG--AGGGAGGa 5'	5' -uCUUGAGCGCCCAGCUUCAGUCCCACCc 3'	|||| ||||| ||:| |||| ||	136.00	-25.44	2 23	1 28	26	69.23%	73.08%	241.00	-45.90	136.00	908	24	51	1 28	rs2385088	ISYNA1	Query; Max.Energy	A/G	G	G	-1	19
hsa-miR-1249-5p	-25.44	G	hsa-miR-1249-5p vs rs2385088_ISYNA1_3_prime_UTR_variant_allele_C	rs2385088_ISYNA1_3_prime_UTR_variant_allele_C	3' uuGAACCGGGUA-GAGGAGGGAGGa 5'	5' ccCUCUGCCCAUGGUCAUCACCCC- 3'	|| |||||| || || | ||	105.00	-20.46	2 23	28 51	22	68.18%	68.18%	241.00	-45.90	136.00	908	24	51	1 28	rs2385088	ISYNA1	Query; Max.Energy	A/G	G	G	-1	19
hsa-miR-125b-1-3p	-17.52	G	hsa-miR-125b-1-3p vs rs2385088_ISYNA1_3_prime_UTR_variant_allele_C	rs2385088_ISYNA1_3_prime_UTR_variant_allele_C	3' ucgaggguucucggauUGGGca 5'	5' gcccagcuucagucccACCCcc 3'	||||	80.00	-17.52	3 7	9 30	4	100.00%	100.00%	80.00	-17.52	80.00	185	22	51	9	rs2385088	ISYNA1	Query; Max.Energy	A/G	G	G	-1	19
hsa-miR-127-3p	NA	G	hsa-miR-127-3p vs rs2385088_ISYNA1_3_prime_UTR_variant_allele_C	rs2385088_ISYNA1_3_prime_UTR_variant_allele_C	NA	NA	NA	NA	NA	NA	NA	NA	NA	NA	NA	NA	NA	NA	NA	NA	NA	rs2385088	ISYNA1	Query; Max.Energy	A/G	G	G	-1	19
hsa-miR-1273d	-19.29	G	hsa-miR-1273d vs rs2385088_ISYNA1_3_prime_UTR_variant_allele_C	rs2385088_ISYNA1_3_prime_UTR_variant_allele_C	3' ugacgucGGAGUUGGAGUACCcaag 5'	5' cccacccCCUCUGCC-CAUGGucau 3'	|||| :|| |||||	104.00	-19.29	5 19	22 45	14	78.57%	85.71%	104.00	-19.29	104.00	1170	25	51	22	rs2385088	ISYNA1	Query; Max.Energy	A/G	G	G	-1	19
hsa-miR-1273f	NA	G	hsa-miR-1273f vs rs2385088_ISYNA1_3_prime_UTR_variant_allele_C	rs2385088_ISYNA1_3_prime_UTR_variant_allele_C	NA	NA	NA	NA	NA	NA	NA	NA	NA	NA	NA	NA	NA	NA	NA	NA	NA	rs2385088	ISYNA1	Query; Max.Energy	A/G	G	G	-1	19
hsa-miR-1275	-19.60	G	hsa-miR-1275 vs rs2385088_ISYNA1_3_prime_UTR_variant_allele_C	rs2385088_ISYNA1_3_prime_UTR_variant_allele_C	3' cuGUCGGAGAGGGGGug 5'	5' uuCAGUCCCACCCCCuc 3'	|||:| | |||||	111.00	-19.60	3 16	16 32	13	76.92%	84.62%	111.00	-19.60	111.00	940	17	51	16	rs2385088	ISYNA1	Query; Max.Energy	A/G	G	G	-1	19
hsa-miR-1285-3p	-16.79	G	hsa-miR-1285-3p vs rs2385088_ISYNA1_3_prime_UTR_variant_allele_C	rs2385088_ISYNA1_3_prime_UTR_variant_allele_C	3' ucCAGAGUGAAACA-ACGGGUcu 5'	5' caGUCCCACCCCCUCUGCCCAug 3'	||| ||| | ||||||	131.00	-16.79	3 21	18 40	19	68.42%	68.42%	131.00	-16.79	131.00	880	22	51	18	rs2385088	ISYNA1	Query; Max.Energy	A/G	G	G	-1	19
hsa-miR-1292-5p	-17.80	G	hsa-miR-1292-5p vs rs2385088_ISYNA1_3_prime_UTR_variant_allele_C	rs2385088_ISYNA1_3_prime_UTR_variant_allele_C	3' gucgcagaCGGCCUUGGGCAAGGGu 5'	5' ucuugagcGCCCAGCUUCAGUCCCa 3'	||| : ::| ||||	85.00	-17.80	2 18	1 25	16	50.00%	68.75%	85.00	-17.80	85.00	955	25	51	1	rs2385088	ISYNA1	Query; Max.Energy	A/G	G	G	-1	19
hsa-miR-1293	-25.71	G	hsa-miR-1293 vs rs2385088_ISYNA1_3_prime_UTR_variant_allele_C	rs2385088_ISYNA1_3_prime_UTR_variant_allele_C	3' cguguuUAGAGGUC-UGGUGGGu 5'	5' gcgcccAGCUUCAGUCCCACCCc 3'	| ||:||| ||||||	127.00	-25.71	2 17	7 29	16	75.00%	81.25%	127.00	-25.71	127.00	888	22	51	7	rs2385088	ISYNA1	Query; Max.Energy	A/G	G	G	-1	19
hsa-miR-1301-3p	-16.30	G	hsa-miR-1301-3p vs rs2385088_ISYNA1_3_prime_UTR_variant_allele_C	rs2385088_ISYNA1_3_prime_UTR_variant_allele_C	3' cuucAGUGAGGGU-CCGUCGACGuu 5'	5' agcuUCAGUCCCACCCCCUCUGCcc 3'	||| ||||| | ||||	83.00	-16.30	3 21	13 37	19	68.42%	68.42%	83.00	-16.30	83.00	740	24	51	13	rs2385088	ISYNA1	Query; Max.Energy	A/G	G	G	-1	19
hsa-miR-1343-5p	-27.87	G	hsa-miR-1343-5p vs rs2385088_ISYNA1_3_prime_UTR_variant_allele_C	rs2385088_ISYNA1_3_prime_UTR_variant_allele_C	3' ggguGGGCCCCCGG--CGAGGggu 5'	5' ---uCUUGAGCGCCCAGCUUCagu 3'	|::| | ||| |||:|	97.00	-16.44	4 19	1 21	17	58.82%	76.47%	369.00	-86.52	97.00	1675	22	51	1 31 9 17	rs2385088	ISYNA1	Query; Max.Energy	A/G	G	G	-1	19
hsa-miR-1343-5p	-27.87	G	hsa-miR-1343-5p vs rs2385088_ISYNA1_3_prime_UTR_variant_allele_C	rs2385088_ISYNA1_3_prime_UTR_variant_allele_C	3' ggGUGGGCCCCCGGCGAGGGGu 5'	5' ucUGCCCAUGGUCAUCACCCC- 3'	::||| || | | ||||	96.00	-20.03	2 21	31 51	19	57.89%	68.42%	369.00	-86.52	97.00	1675	22	51	1 31 9 17	rs2385088	ISYNA1	Query; Max.Energy	A/G	G	G	-1	19
hsa-miR-1343-5p	-27.87	G	hsa-miR-1343-5p vs rs2385088_ISYNA1_3_prime_UTR_variant_allele_C	rs2385088_ISYNA1_3_prime_UTR_variant_allele_C	3' gggugggcccccggcGAGGGGu 5'	5' gcccagcuucaguccCACCCCc 3'	| ||||	88.00	-22.18	2 8	9 30	6	83.33%	83.33%	369.00	-86.52	97.00	1675	22	51	1 31 9 17	rs2385088	ISYNA1	Query; Max.Energy	A/G	G	G	-1	19
hsa-miR-1343-5p	-27.87	G	hsa-miR-1343-5p vs rs2385088_ISYNA1_3_prime_UTR_variant_allele_C	rs2385088_ISYNA1_3_prime_UTR_variant_allele_C	3' gggugggcccccggcGAGGGGu 5'	5' ucagucccacccccuCUGCCCa 3'	|| |||	88.00	-27.87	2 8	17 38	6	83.33%	83.33%	369.00	-86.52	97.00	1675	22	51	1 31 9 17	rs2385088	ISYNA1	Query; Max.Energy	A/G	G	G	-1	19
hsa-miR-140-3p	-16.29	G	hsa-miR-140-3p vs rs2385088_ISYNA1_3_prime_UTR_variant_allele_C	rs2385088_ISYNA1_3_prime_UTR_variant_allele_C	3' ggcaccaAGAUGGGACACCAu 5'	5' cacccccUCUG-CCCAUGGUc 3'	|||: || ||||	88.00	-16.29	2 15	24 43	13	69.23%	76.92%	88.00	-16.29	88.00	200	21	51	24	rs2385088	ISYNA1	Query; Max.Energy	A/G	G	G	-1	19
hsa-miR-1469	-20.53	G	hsa-miR-1469 vs rs2385088_ISYNA1_3_prime_UTR_variant_allele_C	rs2385088_ISYNA1_3_prime_UTR_variant_allele_C	3' ccucgggcgcggggCGCGGCUc 5'	5' --------ucuugaGCGCCCAg 3'	||||| |	108.00	-17.23	2 9	1 14	7	85.71%	85.71%	199.00	-37.76	108.00	975	22	51	1 17	rs2385088	ISYNA1	Query; Max.Energy	A/G	G	G	-1	19
hsa-miR-1469	-20.53	G	hsa-miR-1469 vs rs2385088_ISYNA1_3_prime_UTR_variant_allele_C	rs2385088_ISYNA1_3_prime_UTR_variant_allele_C	3' ccUC-GGGCGCGGGGCGCGGCUc 5'	5' ucAGUCCCACCCCCUCUGCCCAu 3'	|| ||| | |||: :||| |	91.00	-20.53	2 21	17 39	20	65.00%	75.00%	199.00	-37.76	108.00	975	22	51	1 17	rs2385088	ISYNA1	Query; Max.Energy	A/G	G	G	-1	19
hsa-miR-149-3p	-27.73	G	hsa-miR-149-3p vs rs2385088_ISYNA1_3_prime_UTR_variant_allele_C	rs2385088_ISYNA1_3_prime_UTR_variant_allele_C	3' cguGUCGGGGGCAGGGAGGGa 5'	5' gccCAGCUUCAGUCCCACCCc 3'	||||::| ||||| |||	142.00	-27.73	2 19	9 29	17	76.47%	88.24%	224.00	-43.87	142.00	235	21	51	9 29	rs2385088	ISYNA1	Query; Max.Energy	A/G	G	G	-1	19
hsa-miR-149-3p	-27.73	G	hsa-miR-149-3p vs rs2385088_ISYNA1_3_prime_UTR_variant_allele_C	rs2385088_ISYNA1_3_prime_UTR_variant_allele_C	3' cguGUCGGGGGCAGGGAGGGa 5'	5' ccuCUGCCCAUGGUCAUCACc 3'	| |||| :| :| || |	82.00	-16.14	2 19	29 49	17	58.82%	70.59%	224.00	-43.87	142.00	235	21	51	9 29	rs2385088	ISYNA1	Query; Max.Energy	A/G	G	G	-1	19
hsa-miR-1587	-25.98	G	hsa-miR-1587 vs rs2385088_ISYNA1_3_prime_UTR_variant_allele_C	rs2385088_ISYNA1_3_prime_UTR_variant_allele_C	3' ggguUGGGUCG-GGUCGGGuu 5'	5' gagcGCCCAGCUUCAGUCCca 3'	:|||||| :|||:||	127.00	-25.76	3 17	5 25	15	73.33%	93.33%	251.00	-51.74	127.00	1570	20	51	5 21	rs2385088	ISYNA1	Query; Max.Energy	A/G	G	G	-1	19
hsa-miR-1587	-25.98	G	hsa-miR-1587 vs rs2385088_ISYNA1_3_prime_UTR_variant_allele_C	rs2385088_ISYNA1_3_prime_UTR_variant_allele_C	3' ggGUUGGGUCGGGUCGGGUu 5'	5' ucCCACCC-CCUCUGCCCAu 3'	| |||| |:| |||||	124.00	-25.98	2 19	21 39	17	70.59%	76.47%	251.00	-51.74	127.00	1570	20	51	5 21	rs2385088	ISYNA1	Query; Max.Energy	A/G	G	G	-1	19
hsa-miR-184	NA	G	hsa-miR-184 vs rs2385088_ISYNA1_3_prime_UTR_variant_allele_C	rs2385088_ISYNA1_3_prime_UTR_variant_allele_C	NA	NA	NA	NA	NA	NA	NA	NA	NA	NA	NA	NA	NA	NA	NA	NA	NA	rs2385088	ISYNA1	Query; Max.Energy	A/G	G	G	-1	19
hsa-miR-1908-5p	-22.88	G	hsa-miR-1908-5p vs rs2385088_ISYNA1_3_prime_UTR_variant_allele_C	rs2385088_ISYNA1_3_prime_UTR_variant_allele_C	3' cuGGUUA--GCGGCAGGGGCGGc 5'	5' cuUCAGUCCCACCCCCUCUGCCc 3'	:||:| | || |:|:|||	118.00	-22.88	2 20	15 37	20	55.00%	75.00%	118.00	-22.88	118.00	986	21	51	15	rs2385088	ISYNA1	Query; Max.Energy	A/G	G	G	-1	19
hsa-miR-1910-3p	NA	G	hsa-miR-1910-3p vs rs2385088_ISYNA1_3_prime_UTR_variant_allele_C	rs2385088_ISYNA1_3_prime_UTR_variant_allele_C	NA	NA	NA	NA	NA	NA	NA	NA	NA	NA	NA	NA	NA	NA	NA	NA	NA	rs2385088	ISYNA1	Query; Max.Energy	A/G	G	G	-1	19
hsa-miR-1914-3p	-19.65	G	hsa-miR-1914-3p vs rs2385088_ISYNA1_3_prime_UTR_variant_allele_C	rs2385088_ISYNA1_3_prime_UTR_variant_allele_C	3' ggagggucacgcccuGGGGAGg 5'	5' cagcuucagucccacCCCCUCu 3'	||||||	120.00	-19.65	2 8	12 33	6	100.00%	100.00%	226.00	-35.85	120.00	997	22	51	12 32	rs2385088	ISYNA1	Query; Max.Energy	A/G	G	G	-1	19
hsa-miR-1914-3p	-19.65	G	hsa-miR-1914-3p vs rs2385088_ISYNA1_3_prime_UTR_variant_allele_C	rs2385088_ISYNA1_3_prime_UTR_variant_allele_C	3' ggaGGGU-CACGCCCUGGGGagg 5'	5' cugCCCAUGGUCAUCACCCC--- 3'	|||| | | |||||	106.00	-16.20	4 20	32 51	17	64.71%	64.71%	226.00	-35.85	120.00	997	22	51	12 32	rs2385088	ISYNA1	Query; Max.Energy	A/G	G	G	-1	19
hsa-miR-1915-3p	-20.65	G	hsa-miR-1915-3p vs rs2385088_ISYNA1_3_prime_UTR_variant_allele_C	rs2385088_ISYNA1_3_prime_UTR_variant_allele_C	3' ggGCGGCGCAG-CGGG-ACCcc 5'	5' ccCACCCCCUCUGCCCAUGGuc 3'	| || | || |||| |||	101.00	-20.65	3 19	22 43	18	72.22%	72.22%	101.00	-20.65	101.00	999	20	51	22	rs2385088	ISYNA1	Query; Max.Energy	A/G	G	G	-1	19
hsa-miR-194-3p	-18.84	G	hsa-miR-194-3p vs rs2385088_ISYNA1_3_prime_UTR_variant_allele_C	rs2385088_ISYNA1_3_prime_UTR_variant_allele_C	3' gucuaUUGUCGUCGGGGUGacc 5'	5' cgcccAGCUUCAGUCCCACccc 3'	|:| |||:|||||	121.00	-18.84	4 18	8 29	14	71.43%	85.71%	121.00	-18.84	121.00	263	22	51	8	rs2385088	ISYNA1	Query; Max.Energy	A/G	G	G	-1	19
hsa-miR-197-5p	-31.39	G	hsa-miR-197-5p vs rs2385088_ISYNA1_3_prime_UTR_variant_allele_C	rs2385088_ISYNA1_3_prime_UTR_variant_allele_C	3' ggAGGGUGACGGGAGAGAUGGGc 5'	5' agUCCCAC--CCC-CUCUGCCCa 3'	|||||| ||| ||||:|||	152.00	-31.39	2 22	19 38	20	80.00%	85.00%	152.00	-31.39	152.00	90	23	51	19	rs2385088	ISYNA1	Query; Max.Energy	A/G	G	G	-1	19
hsa-miR-198	-22.00	G	hsa-miR-198 vs rs2385088_ISYNA1_3_prime_UTR_variant_allele_C	rs2385088_ISYNA1_3_prime_UTR_variant_allele_C	3' cuuggauagaGGGGAGACcugg 5'	5' ucagucccacCCCCUCUGccca 3'	||||||||	100.00	-22.00	5 13	17 38	8	100.00%	100.00%	100.00	-22.00	100.00	92	22	51	17	rs2385088	ISYNA1	Query; Max.Energy	A/G	G	G	-1	19
hsa-miR-202-3p	-19.99	G	hsa-miR-202-3p vs rs2385088_ISYNA1_3_prime_UTR_variant_allele_C	rs2385088_ISYNA1_3_prime_UTR_variant_allele_C	3' aaGGGUACGGGAUA-UGGAGa 5'	5' ugCCCAUGGUC-AUCACCCC- 3'	|||||| :| || ||| |	96.00	-17.27	2 19	33 51	18	72.22%	77.78%	182.00	-37.26	96.00	432	20	51	33 20	rs2385088	ISYNA1	Query; Max.Energy	A/G	G	G	-1	19
hsa-miR-202-3p	-19.99	G	hsa-miR-202-3p vs rs2385088_ISYNA1_3_prime_UTR_variant_allele_C	rs2385088_ISYNA1_3_prime_UTR_variant_allele_C	3' aaGGGUACGGGAUAUGGaga 5'	5' guCCCACCCCCUCUGCCcau 3'	|||| |||| |:||	86.00	-19.99	4 19	20 39	15	73.33%	80.00%	182.00	-37.26	96.00	432	20	51	33 20	rs2385088	ISYNA1	Query; Max.Energy	A/G	G	G	-1	19
hsa-miR-211-3p	-21.58	G	hsa-miR-211-3p vs rs2385088_ISYNA1_3_prime_UTR_variant_allele_C	rs2385088_ISYNA1_3_prime_UTR_variant_allele_C	3' cgUGGGGAAACGACAGGGacg 5'	5' gcGCCCAGCUUCAGUCCCacc 3'	:||| | | |||||	111.00	-20.88	4 20	7 27	16	62.50%	68.75%	211.00	-42.46	111.00	141	21	51	7 23	rs2385088	ISYNA1	Query; Max.Energy	A/G	G	G	-1	19
hsa-miR-211-3p	-21.58	G	hsa-miR-211-3p vs rs2385088_ISYNA1_3_prime_UTR_variant_allele_C	rs2385088_ISYNA1_3_prime_UTR_variant_allele_C	3' cgUGGGGAAACGACAGGGACg 5'	5' ccACCCCCU--CUGCCCAUGg 3'	||||| | ||| || ||	100.00	-21.58	2 20	23 41	18	72.22%	72.22%	211.00	-42.46	111.00	141	21	51	7 23	rs2385088	ISYNA1	Query; Max.Energy	A/G	G	G	-1	19
hsa-miR-2110	-16.98	G	hsa-miR-2110 vs rs2385088_ISYNA1_3_prime_UTR_variant_allele_C	rs2385088_ISYNA1_3_prime_UTR_variant_allele_C	3' guGAGUCGCCGG-CAAAG---GGGUu 5'	5' ucUUGAGCGCCCAGCUUCAGUCCCAc 3'	:| |||| || | ||| ||||	95.00	-16.98	2 21	1 26	23	65.22%	69.57%	95.00	-16.98	95.00	1006	22	51	1	rs2385088	ISYNA1	Query; Max.Energy	A/G	G	G	-1	19
hsa-miR-2277-5p	-18.36	G	hsa-miR-2277-5p vs rs2385088_ISYNA1_3_prime_UTR_variant_allele_C	rs2385088_ISYNA1_3_prime_UTR_variant_allele_C	3' cugaccGUCGCGAGUC-GGGCGCGa 5'	5' agcgccCAGC-UUCAGUCCCACCCc 3'	|||| :|||| ||| | |	99.00	-18.36	2 19	6 29	18	72.22%	77.78%	99.00	-18.36	99.00	1017	24	51	6	rs2385088	ISYNA1	Query; Max.Energy	A/G	G	G	-1	19
hsa-miR-2392	-18.67	G	hsa-miR-2392 vs rs2385088_ISYNA1_3_prime_UTR_variant_allele_C	rs2385088_ISYNA1_3_prime_UTR_variant_allele_C	3' guggaGAGUGGGGGUAGGau 5'	5' ccagcUUCAGUCCCACCCcc 3'	:||| :|||| ||	107.00	-18.67	3 16	11 30	13	69.23%	84.62%	204.00	-37.27	107.00	1533	20	51	11 27	rs2385088	ISYNA1	Query; Max.Energy	A/G	G	G	-1	19
hsa-miR-2392	-18.67	G	hsa-miR-2392 vs rs2385088_ISYNA1_3_prime_UTR_variant_allele_C	rs2385088_ISYNA1_3_prime_UTR_variant_allele_C	3' guGGAGA---GUGGGGGUAGgau 5'	5' ccCCUCUGCCCAUGGUCAUCacc 3'	||||| ||: :||||	97.00	-18.60	4 19	27 49	18	61.11%	72.22%	204.00	-37.27	107.00	1533	20	51	11 27	rs2385088	ISYNA1	Query; Max.Energy	A/G	G	G	-1	19
hsa-miR-23a-5p	-25.42	G	hsa-miR-23a-5p vs rs2385088_ISYNA1_3_prime_UTR_variant_allele_C	rs2385088_ISYNA1_3_prime_UTR_variant_allele_C	3' uuuaggguagggguccuUGGGg 5'	5' cgcccagcuucagucccACCCc 3'	||||	80.00	-25.42	2 6	8 29	4	100.00%	100.00%	160.00	-47.18	80.00	34	22	51	8 30	rs2385088	ISYNA1	Query; Max.Energy	A/G	G	G	-1	19
hsa-miR-23a-5p	-25.42	G	hsa-miR-23a-5p vs rs2385088_ISYNA1_3_prime_UTR_variant_allele_C	rs2385088_ISYNA1_3_prime_UTR_variant_allele_C	3' uuuaggguagggguccuUGGGg 5'	5' cucugcccauggucaucACCCc 3'	||||	80.00	-21.76	2 6	30 51	4	100.00%	100.00%	160.00	-47.18	80.00	34	22	51	8 30	rs2385088	ISYNA1	Query; Max.Energy	A/G	G	G	-1	19
hsa-miR-23b-5p	-16.36	G	hsa-miR-23b-5p vs rs2385088_ISYNA1_3_prime_UTR_variant_allele_C	rs2385088_ISYNA1_3_prime_UTR_variant_allele_C	3' uuuagucguacgguccuUGGGu 5'	5' cgcccagcuucagucccACCCc 3'	||||	80.00	-16.36	2 6	8 29	4	100.00%	100.00%	80.00	-16.36	80.00	174	22	51	8	rs2385088	ISYNA1	Query; Max.Energy	A/G	G	G	-1	19
hsa-miR-2467-3p	-17.17	G	hsa-miR-2467-3p vs rs2385088_ISYNA1_3_prime_UTR_variant_allele_C	rs2385088_ISYNA1_3_prime_UTR_variant_allele_C	3' ggACUCGGAGAGACGGAGACGa 5'	5' cuUCAGUCCCACCCCCUCUGCc 3'	| ||:| | | |||||||	156.00	-17.17	2 21	15 36	19	68.42%	73.68%	156.00	-17.17	156.00	1856	22	51	15	rs2385088	ISYNA1	Query; Max.Energy	A/G	G	G	-1	19
hsa-miR-25-5p	-20.24	G	hsa-miR-25-5p vs rs2385088_ISYNA1_3_prime_UTR_variant_allele_C	rs2385088_ISYNA1_3_prime_UTR_variant_allele_C	3' guuaacGGGU-UCAGAGGCGGa 5'	5' uucaguCCCACCCCCUCUGCCc 3'	|||| |||:|||	126.00	-20.24	2 16	16 37	15	66.67%	73.33%	312.00	-55.22	126.00	39	21	51	16 4 29	rs2385088	ISYNA1	Query; Max.Energy	A/G	G	G	-1	19
hsa-miR-25-5p	-20.24	G	hsa-miR-25-5p vs rs2385088_ISYNA1_3_prime_UTR_variant_allele_C	rs2385088_ISYNA1_3_prime_UTR_variant_allele_C	3' guuaaCGGGUUCAGAGGCGGa 5'	5' ugagcGCCC-AGCUUCAGUCc 3'	|||| || :|| |:|	94.00	-16.08	2 17	4 23	15	66.67%	80.00%	312.00	-55.22	126.00	39	21	51	16 4 29	rs2385088	ISYNA1	Query; Max.Energy	A/G	G	G	-1	19
hsa-miR-25-5p	-20.24	G	hsa-miR-25-5p vs rs2385088_ISYNA1_3_prime_UTR_variant_allele_C	rs2385088_ISYNA1_3_prime_UTR_variant_allele_C	3' guuaACGGGU-UCAGAGGCGGa 5'	5' ccucUGCCCAUGGUCAUCACCc 3'	|||||| :||| :| ||	92.00	-18.90	2 18	29 50	17	70.59%	82.35%	312.00	-55.22	126.00	39	21	51	16 4 29	rs2385088	ISYNA1	Query; Max.Energy	A/G	G	G	-1	19
hsa-miR-296-3p	-22.94	G	hsa-miR-296-3p vs rs2385088_ISYNA1_3_prime_UTR_variant_allele_C	rs2385088_ISYNA1_3_prime_UTR_variant_allele_C	3' ccucUCGGAGGUGGGUUGGGag 5'	5' gcccAGCUUCAGUCCCACCCcc 3'	|||:|| ::|| ||||	118.00	-22.94	3 19	9 30	16	68.75%	87.50%	206.00	-41.20	118.00	285	22	51	9 1	rs2385088	ISYNA1	Query; Max.Energy	A/G	G	G	-1	19
hsa-miR-296-3p	-22.94	G	hsa-miR-296-3p vs rs2385088_ISYNA1_3_prime_UTR_variant_allele_C	rs2385088_ISYNA1_3_prime_UTR_variant_allele_C	3' ccucucggagGUGGGUUGGGag 5'	5' ---ucuugagCGCCCAGCUUca 3'	|:||||:|::	88.00	-18.26	3 13	1 19	10	60.00%	100.00%	206.00	-41.20	118.00	285	22	51	9 1	rs2385088	ISYNA1	Query; Max.Energy	A/G	G	G	-1	19
hsa-miR-30b-3p	NA	G	hsa-miR-30b-3p vs rs2385088_ISYNA1_3_prime_UTR_variant_allele_C	rs2385088_ISYNA1_3_prime_UTR_variant_allele_C	NA	NA	NA	NA	NA	NA	NA	NA	NA	NA	NA	NA	NA	NA	NA	NA	NA	rs2385088	ISYNA1	Query; Max.Energy	A/G	G	G	-1	19
hsa-miR-30c-1-3p	-18.24	G	hsa-miR-30c-1-3p vs rs2385088_ISYNA1_3_prime_UTR_variant_allele_C	rs2385088_ISYNA1_3_prime_UTR_variant_allele_C	3' ccucauuuguuGGGAGA-GGGUc 5'	5' ucagucccaccCCCUCUGCCCAu 3'	|||||| ||||	119.00	-18.24	2 12	17 39	11	90.91%	90.91%	119.00	-18.24	119.00	268	22	51	17	rs2385088	ISYNA1	Query; Max.Energy	A/G	G	G	-1	19
hsa-miR-30c-2-3p	-17.03	G	hsa-miR-30c-2-3p vs rs2385088_ISYNA1_3_prime_UTR_variant_allele_C	rs2385088_ISYNA1_3_prime_UTR_variant_allele_C	3' ucUCAUUUGUCGGAAG--AGGGUc 5'	5' ugAGCGCCCAG-CUUCAGUCCCAc 3'	|| : ||| |||| |||||	106.00	-17.03	2 21	4 26	21	66.67%	71.43%	106.00	-17.03	106.00	102	22	51	4	rs2385088	ISYNA1	Query; Max.Energy	A/G	G	G	-1	19
hsa-miR-3122	-20.49	G	hsa-miR-3122 vs rs2385088_ISYNA1_3_prime_UTR_variant_allele_C	rs2385088_ISYNA1_3_prime_UTR_variant_allele_C	3' uuCUGGCAGG-AGAA--CAGGGUug 5'	5' uuGAGCGCCCAGCUUCAGUCCCAcc 3'	|| || || ||| ||||||	134.00	-20.49	3 21	3 27	21	71.43%	71.43%	214.00	-38.35	134.00	1038	22	51	3 19	rs2385088	ISYNA1	Query; Max.Energy	A/G	G	G	-1	19
hsa-miR-3122	-20.49	G	hsa-miR-3122 vs rs2385088_ISYNA1_3_prime_UTR_variant_allele_C	rs2385088_ISYNA1_3_prime_UTR_variant_allele_C	3' uucuggcaggagaacaGGGUug 5'	5' agucccacccccucugCCCAug 3'	||||	80.00	-17.86	3 7	19 40	4	100.00%	100.00%	214.00	-38.35	134.00	1038	22	51	3 19	rs2385088	ISYNA1	Query; Max.Energy	A/G	G	G	-1	19
hsa-miR-3127-5p	-22.38	G	hsa-miR-3127-5p vs rs2385088_ISYNA1_3_prime_UTR_variant_allele_C	rs2385088_ISYNA1_3_prime_UTR_variant_allele_C	3' gaAGGGUAAGGUGUUCGGG-ACUa 5'	5' agUCCCACCCCCUCUGCCCAUGGu 3'	||||| || : |||| ||:	109.00	-22.38	2 22	19 42	21	61.90%	71.43%	109.00	-22.38	109.00	1046	23	51	19	rs2385088	ISYNA1	Query; Max.Energy	A/G	G	G	-1	19
hsa-miR-3131	-21.30	G	hsa-miR-3131 vs rs2385088_ISYNA1_3_prime_UTR_variant_allele_C	rs2385088_ISYNA1_3_prime_UTR_variant_allele_C	3' uucCGGGAAGGUGGUCAGGagcu 5'	5' agcGCCCAGCU-UCAGUCCcacc 3'	|||| |: :||||||	102.00	-21.30	5 21	6 27	16	68.75%	81.25%	182.00	-37.90	102.00	1053	23	51	6 12	rs2385088	ISYNA1	Query; Max.Energy	A/G	G	G	-1	19
hsa-miR-3131	-21.30	G	hsa-miR-3131 vs rs2385088_ISYNA1_3_prime_UTR_variant_allele_C	rs2385088_ISYNA1_3_prime_UTR_variant_allele_C	3' uuccgggaagguggucaGGAGcu 5'	5' cagcuucagucccacccCCUCug 3'	||||	80.00	-16.60	3 7	12 34	4	100.00%	100.00%	182.00	-37.90	102.00	1053	23	51	6 12	rs2385088	ISYNA1	Query; Max.Energy	A/G	G	G	-1	19
hsa-miR-3132	-21.27	G	hsa-miR-3132 vs rs2385088_ISYNA1_3_prime_UTR_variant_allele_C	rs2385088_ISYNA1_3_prime_UTR_variant_allele_C	3' aggagacucGAGGAAGAGAUGGGu 5'	5' cuucaguccCACCCCCUCUGCCCa 3'	| || ||||:|||	135.00	-21.27	2 16	15 38	14	71.43%	78.57%	233.00	-37.87	135.00	1054	24	51	15 6	rs2385088	ISYNA1	Query; Max.Energy	A/G	G	G	-1	19
hsa-miR-3132	-21.27	G	hsa-miR-3132 vs rs2385088_ISYNA1_3_prime_UTR_variant_allele_C	rs2385088_ISYNA1_3_prime_UTR_variant_allele_C	3' agGAGACUCGAGGAAGAGAUGGGu 5'	5' agCGCCCAGCUUCAGUCCCACCCc 3'	| | ||||:| : | ||||	98.00	-16.60	2 23	6 29	21	57.14%	66.67%	233.00	-37.87	135.00	1054	24	51	15 6	rs2385088	ISYNA1	Query; Max.Energy	A/G	G	G	-1	19
hsa-miR-3138	-20.45	G	hsa-miR-3138 vs rs2385088_ISYNA1_3_prime_UTR_variant_allele_C	rs2385088_ISYNA1_3_prime_UTR_variant_allele_C	3' ugAGGGAGAUGGAGUGACAGGUGu 5'	5' agUCCCAC--CCCCUCUGCCCAUg 3'	|||| | || | ||| |||:	115.00	-20.45	2 23	19 40	21	66.67%	71.43%	115.00	-20.45	115.00	1064	24	51	19	rs2385088	ISYNA1	Query; Max.Energy	A/G	G	G	-1	19
hsa-miR-3141	-21.66	G	hsa-miR-3141 vs rs2385088_ISYNA1_3_prime_UTR_variant_allele_C	rs2385088_ISYNA1_3_prime_UTR_variant_allele_C	3' agGAGGAGGUGGGCGGGag 5'	5' ccCACC-CCCUCUGCCCau 3'	| || || :|:||||	115.00	-21.66	3 18	22 39	15	66.67%	80.00%	216.00	-42.60	115.00	1070	19	51	22 10	rs2385088	ISYNA1	Query; Max.Energy	A/G	G	G	-1	19
hsa-miR-3141	-21.66	G	hsa-miR-3141 vs rs2385088_ISYNA1_3_prime_UTR_variant_allele_C	rs2385088_ISYNA1_3_prime_UTR_variant_allele_C	3' aggagGAGGU--GGGCGGGag 5'	5' cccagCUUCAGUCCCACCCcc 3'	||:|| ||| |||	101.00	-20.94	3 15	10 30	14	71.43%	78.57%	216.00	-42.60	115.00	1070	19	51	22 10	rs2385088	ISYNA1	Query; Max.Energy	A/G	G	G	-1	19
hsa-miR-3147	-26.97	G	hsa-miR-3147 vs rs2385088_ISYNA1_3_prime_UTR_variant_allele_C	rs2385088_ISYNA1_3_prime_UTR_variant_allele_C	3' agugugggAGGAGUGACGGGUUGg 5'	5' --------UCUUGAGCGCCCAGCu 3'	||:| | |||||:|	136.00	-16.33	2 17	1 16	15	66.67%	80.00%	264.00	-43.30	136.00	1080	24	51	1 21	rs2385088	ISYNA1	Query; Max.Energy	A/G	G	G	-1	19
hsa-miR-3147	-26.97	G	hsa-miR-3147 vs rs2385088_ISYNA1_3_prime_UTR_variant_allele_C	rs2385088_ISYNA1_3_prime_UTR_variant_allele_C	3' aguGUGGGAGGAGUGACGGGUugg 5'	5' uccCACCC-CCU--CUGCCCAugg 3'	||||| ||| |||||||	128.00	-26.97	4 22	21 41	18	83.33%	83.33%	264.00	-43.30	136.00	1080	24	51	1 21	rs2385088	ISYNA1	Query; Max.Energy	A/G	G	G	-1	19
hsa-miR-3150a-3p	-18.89	G	hsa-miR-3150a-3p vs rs2385088_ISYNA1_3_prime_UTR_variant_allele_C	rs2385088_ISYNA1_3_prime_UTR_variant_allele_C	3' ggUUGGAGCUCCUAGAGGGGuc 5'	5' ccAGCUUC-AGUCCCACCCCcu 3'	|:|:|| || | ||||	102.00	-18.89	3 21	11 31	18	61.11%	72.22%	182.00	-36.23	102.00	1085	22	51	11 1	rs2385088	ISYNA1	Query; Max.Energy	A/G	G	G	-1	19
hsa-miR-3150a-3p	-18.89	G	hsa-miR-3150a-3p vs rs2385088_ISYNA1_3_prime_UTR_variant_allele_C	rs2385088_ISYNA1_3_prime_UTR_variant_allele_C	3' gguuggagcuccuagagGGGUc 5'	5' --------ucuugagcgCCCAg 3'	||||	80.00	-17.34	2 6	1 14	4	100.00%	100.00%	182.00	-36.23	102.00	1085	22	51	11 1	rs2385088	ISYNA1	Query; Max.Energy	A/G	G	G	-1	19
hsa-miR-3150b-3p	NA	G	hsa-miR-3150b-3p vs rs2385088_ISYNA1_3_prime_UTR_variant_allele_C	rs2385088_ISYNA1_3_prime_UTR_variant_allele_C	NA	NA	NA	NA	NA	NA	NA	NA	NA	NA	NA	NA	NA	NA	NA	NA	NA	rs2385088	ISYNA1	Query; Max.Energy	A/G	G	G	-1	19
hsa-miR-3151-5p	-26.12	G	hsa-miR-3151-5p vs rs2385088_ISYNA1_3_prime_UTR_variant_allele_C	rs2385088_ISYNA1_3_prime_UTR_variant_allele_C	3' uggacuaGGGU--AA--CGGGGUGg 5'	5' uugagcgCCCAGCUUCAGUCCCACc 3'	|||| || |:|||||	128.00	-26.12	2 15	3 27	17	70.59%	76.47%	224.00	-48.32	128.00	1086	21	51	3 30	rs2385088	ISYNA1	Query; Max.Energy	A/G	G	G	-1	19
hsa-miR-3151-5p	-26.12	G	hsa-miR-3151-5p vs rs2385088_ISYNA1_3_prime_UTR_variant_allele_C	rs2385088_ISYNA1_3_prime_UTR_variant_allele_C	3' ugGACUAGGGUAACGG-GGUGg 5'	5' cuCUG--CCCAUGGUCAUCACc 3'	||| ||||| |:| :|||	96.00	-22.20	2 20	30 49	19	68.42%	78.95%	224.00	-48.32	128.00	1086	21	51	3 30	rs2385088	ISYNA1	Query; Max.Energy	A/G	G	G	-1	19
hsa-miR-3153	-18.29	G	hsa-miR-3153 vs rs2385088_ISYNA1_3_prime_UTR_variant_allele_C	rs2385088_ISYNA1_3_prime_UTR_variant_allele_C	3' uuuaCAGGGAUGAGCGAAAGGGg 5'	5' uucaGUCCC-ACCCCCUCUGCCc 3'	||||| || | || | ||	101.00	-18.29	2 20	16 37	18	72.22%	72.22%	192.00	-34.84	101.00	1090	23	51	16 4	rs2385088	ISYNA1	Query; Max.Energy	A/G	G	G	-1	19
hsa-miR-3153	-18.29	G	hsa-miR-3153 vs rs2385088_ISYNA1_3_prime_UTR_variant_allele_C	rs2385088_ISYNA1_3_prime_UTR_variant_allele_C	3' uuuacaGGGAUGAGCGAAAGGGg 5'	5' ugagcgCCCAGCUU-CAGUCCCa 3'	||| :||: | ||||	91.00	-16.55	2 18	4 25	16	62.50%	75.00%	192.00	-34.84	101.00	1090	23	51	16 4	rs2385088	ISYNA1	Query; Max.Energy	A/G	G	G	-1	19
hsa-miR-3154	-23.56	G	hsa-miR-3154 vs rs2385088_ISYNA1_3_prime_UTR_variant_allele_C	rs2385088_ISYNA1_3_prime_UTR_variant_allele_C	3' agacgAGGGUUGAGGGGAAGAc 5'	5' uucagUCCCA---CCCCCUCUg 3'	||||| |||| |||	121.00	-23.56	2 18	16 34	16	75.00%	75.00%	121.00	-23.56	121.00	1093	22	51	16	rs2385088	ISYNA1	Query; Max.Energy	A/G	G	G	-1	19
hsa-miR-3162-5p	-18.68	G	hsa-miR-3162-5p vs rs2385088_ISYNA1_3_prime_UTR_variant_allele_C	rs2385088_ISYNA1_3_prime_UTR_variant_allele_C	3' gagGGGUGGGA---A-GAUGAGGGAuu 5'	5' gcgCCCAGCUUCAGUCCCACCCCCUcu 3'	|||| |:| | | || ||||	102.00	-18.68	3 21	7 33	22	63.64%	68.18%	185.00	-35.95	102.00	1105	23	51	7 28	rs2385088	ISYNA1	Query; Max.Energy	A/G	G	G	-1	19
hsa-miR-3162-5p	-18.68	G	hsa-miR-3162-5p vs rs2385088_ISYNA1_3_prime_UTR_variant_allele_C	rs2385088_ISYNA1_3_prime_UTR_variant_allele_C	3' gaGGGGUGGG-A--AGAUGAGGGauu 5'	5' ccCUCUGCCCAUGGUCAUCACCCc-- 3'	|:|::||| | || | |||	83.00	-17.27	4 22	28 51	21	57.14%	71.43%	185.00	-35.95	102.00	1105	23	51	7 28	rs2385088	ISYNA1	Query; Max.Energy	A/G	G	G	-1	19
hsa-miR-3177-3p	NA	G	hsa-miR-3177-3p vs rs2385088_ISYNA1_3_prime_UTR_variant_allele_C	rs2385088_ISYNA1_3_prime_UTR_variant_allele_C	NA	NA	NA	NA	NA	NA	NA	NA	NA	NA	NA	NA	NA	NA	NA	NA	NA	rs2385088	ISYNA1	Query; Max.Energy	A/G	G	G	-1	19
hsa-miR-3180	-18.96	G	hsa-miR-3180 vs rs2385088_ISYNA1_3_prime_UTR_variant_allele_C	rs2385088_ISYNA1_3_prime_UTR_variant_allele_C	3' gaggccuUCGAGGCGGGGu 5'	5' cagcuucAGUCCCACCCCc 3'	||: || ||||	116.00	-18.96	2 13	12 30	11	72.73%	81.82%	230.00	-36.71	116.00	1347	19	51	12 21	rs2385088	ISYNA1	Query; Max.Energy	A/G	G	G	-1	19
hsa-miR-3180	-18.96	G	hsa-miR-3180 vs rs2385088_ISYNA1_3_prime_UTR_variant_allele_C	rs2385088_ISYNA1_3_prime_UTR_variant_allele_C	3' gaggccuucGAGGCGGGgu 5'	5' ucccaccccCUCUGCCCau 3'	|||:||||	114.00	-17.75	3 11	21 39	8	87.50%	100.00%	230.00	-36.71	116.00	1347	19	51	12 21	rs2385088	ISYNA1	Query; Max.Energy	A/G	G	G	-1	19
hsa-miR-3180-3p	-21.35	G	hsa-miR-3180-3p vs rs2385088_ISYNA1_3_prime_UTR_variant_allele_C	rs2385088_ISYNA1_3_prime_UTR_variant_allele_C	3' ccggaggccuUCGAGGCGGGGu 5'	5' gcccagcuucAGUCCCACCCCc 3'	||: || ||||	116.00	-21.17	2 13	9 30	11	72.73%	81.82%	230.00	-42.52	116.00	1130	22	51	9 18	rs2385088	ISYNA1	Query; Max.Energy	A/G	G	G	-1	19
hsa-miR-3180-3p	-21.35	G	hsa-miR-3180-3p vs rs2385088_ISYNA1_3_prime_UTR_variant_allele_C	rs2385088_ISYNA1_3_prime_UTR_variant_allele_C	3' ccggaggccuucGAGGCGGGgu 5'	5' cagucccaccccCUCUGCCCau 3'	|||:||||	114.00	-21.35	3 11	18 39	8	87.50%	100.00%	230.00	-42.52	116.00	1130	22	51	9 18	rs2385088	ISYNA1	Query; Max.Energy	A/G	G	G	-1	19
hsa-miR-3184-5p	-19.03	G	hsa-miR-3184-5p vs rs2385088_ISYNA1_3_prime_UTR_variant_allele_C	rs2385088_ISYNA1_3_prime_UTR_variant_allele_C	3' uuuUCG-AGCCAGACUCCGGGGAGu 5'	5' cccAGCUUCAGUCCCA-CCCCCUCu 3'	||| || ||| | ||||||	126.00	-19.03	2 22	10 33	21	71.43%	71.43%	126.00	-19.03	126.00	1135	24	51	10	rs2385088	ISYNA1	Query; Max.Energy	A/G	G	G	-1	19
hsa-miR-3186-3p	NA	G	hsa-miR-3186-3p vs rs2385088_ISYNA1_3_prime_UTR_variant_allele_C	rs2385088_ISYNA1_3_prime_UTR_variant_allele_C	NA	NA	NA	NA	NA	NA	NA	NA	NA	NA	NA	NA	NA	NA	NA	NA	NA	rs2385088	ISYNA1	Query; Max.Energy	A/G	G	G	-1	19
hsa-miR-3187-3p	-21.32	G	hsa-miR-3187-3p vs rs2385088_ISYNA1_3_prime_UTR_variant_allele_C	rs2385088_ISYNA1_3_prime_UTR_variant_allele_C	3' ggcgcgucgGGGUACCGGUu 5'	5' cccccucugCCCAUGGUCAu 3'	|||||||:||	139.00	-21.32	2 12	26 45	10	90.00%	100.00%	139.00	-21.32	139.00	1143	20	51	26	rs2385088	ISYNA1	Query; Max.Energy	A/G	G	G	-1	19
hsa-miR-3187-5p	-30.69	G	hsa-miR-3187-5p vs rs2385088_ISYNA1_3_prime_UTR_variant_allele_C	rs2385088_ISYNA1_3_prime_UTR_variant_allele_C	3' ggAAGUCGGUGU----GCGACGGGUcc 5'	5' gcUUCAGUCCCACCCCCUCUGCCCAug 3'	|||||:| || | |||||||	144.00	-30.69	3 22	14 40	23	69.57%	73.91%	144.00	-30.69	144.00	1142	23	51	14	rs2385088	ISYNA1	Query; Max.Energy	A/G	G	G	-1	19
hsa-miR-3188	-18.39	G	hsa-miR-3188 vs rs2385088_ISYNA1_3_prime_UTR_variant_allele_C	rs2385088_ISYNA1_3_prime_UTR_variant_allele_C	3' ggggcauaggCGUGUUUCGGAGa 5'	5' ----ucuugaGCGCCCAGCUUCa 3'	||:| |||:||	105.00	-16.54	2 14	1 19	12	66.67%	83.33%	185.00	-34.93	105.00	1144	23	51	1 11	rs2385088	ISYNA1	Query; Max.Energy	A/G	G	G	-1	19
hsa-miR-3188	-18.39	G	hsa-miR-3188 vs rs2385088_ISYNA1_3_prime_UTR_variant_allele_C	rs2385088_ISYNA1_3_prime_UTR_variant_allele_C	3' ggggcauaggcguguuucGGAGa 5'	5' ccagcuucagucccacccCCUCu 3'	||||	80.00	-18.39	2 6	11 33	4	100.00%	100.00%	185.00	-34.93	105.00	1144	23	51	1 11	rs2385088	ISYNA1	Query; Max.Energy	A/G	G	G	-1	19
hsa-miR-3189-3p	-20.47	G	hsa-miR-3189-3p vs rs2385088_ISYNA1_3_prime_UTR_variant_allele_C	rs2385088_ISYNA1_3_prime_UTR_variant_allele_C	3' gaUGGGGUAGUCUGGGUUCCc 5'	5' ccACCCCCUCUG-CCCAUGGu 3'	||||| || | |||| ||	133.00	-20.47	2 20	23 42	18	77.78%	77.78%	235.00	-37.90	133.00	1146	21	51	23 7	rs2385088	ISYNA1	Query; Max.Energy	A/G	G	G	-1	19
hsa-miR-3189-3p	-20.47	G	hsa-miR-3189-3p vs rs2385088_ISYNA1_3_prime_UTR_variant_allele_C	rs2385088_ISYNA1_3_prime_UTR_variant_allele_C	3' gaUGGG--GUAGUCUGGGUuccc 5'	5' gcGCCCAGCUUCAGUCCCAcccc 3'	:||| | |||| ||||	102.00	-17.43	5 20	7 29	17	70.59%	76.47%	235.00	-37.90	133.00	1146	21	51	23 7	rs2385088	ISYNA1	Query; Max.Energy	A/G	G	G	-1	19
hsa-miR-3191-3p	-23.45	G	hsa-miR-3191-3p vs rs2385088_ISYNA1_3_prime_UTR_variant_allele_C	rs2385088_ISYNA1_3_prime_UTR_variant_allele_C	3' gacagaCCGGUCGAUG-CAGGGgu 5'	5' uugagcGCCCAGCUUCAGUCCCac 3'	| |||||| | |||||	113.00	-23.45	3 18	3 26	16	81.25%	81.25%	210.00	-40.45	113.00	1151	23	51	3 28	rs2385088	ISYNA1	Query; Max.Energy	A/G	G	G	-1	19
hsa-miR-3191-3p	-23.45	G	hsa-miR-3191-3p vs rs2385088_ISYNA1_3_prime_UTR_variant_allele_C	rs2385088_ISYNA1_3_prime_UTR_variant_allele_C	3' gacAGACCGGU-CGAUGCAGGGGu 5'	5' cccUCUGCCCAUGGU-CAUCACCc 3'	|||| ||| | | | || ||	97.00	-17.00	2 21	28 50	20	70.00%	70.00%	210.00	-40.45	113.00	1151	23	51	3 28	rs2385088	ISYNA1	Query; Max.Energy	A/G	G	G	-1	19
hsa-miR-3196	-22.93	G	hsa-miR-3196 vs rs2385088_ISYNA1_3_prime_UTR_variant_allele_C	rs2385088_ISYNA1_3_prime_UTR_variant_allele_C	3' cuccGGGGACGGCGGGgc 5'	5' ccacCCCCU-CUGCCCau 3'	||||| |:||||	120.00	-22.93	3 15	23 39	12	83.33%	91.67%	432.00	-74.80	120.00	1158	18	51	23 11 1 31	rs2385088	ISYNA1	Query; Max.Energy	A/G	G	G	-1	19
hsa-miR-3196	-22.93	G	hsa-miR-3196 vs rs2385088_ISYNA1_3_prime_UTR_variant_allele_C	rs2385088_ISYNA1_3_prime_UTR_variant_allele_C	3' cucCGGGG--ACGGCGGGGc 5'	5' ccaGCUUCAGUCCCACCCCc 3'	||::| | || ||||	114.00	-18.40	2 16	11 30	16	62.50%	75.00%	432.00	-74.80	120.00	1158	18	51	23 11 1 31	rs2385088	ISYNA1	Query; Max.Energy	A/G	G	G	-1	19
hsa-miR-3196	-22.93	G	hsa-miR-3196 vs rs2385088_ISYNA1_3_prime_UTR_variant_allele_C	rs2385088_ISYNA1_3_prime_UTR_variant_allele_C	3' cuccggggacgGCGGGgc 5'	5' ----ucuugagCGCCCag 3'	|||||	100.00	-16.76	3 8	1 14	5	100.00%	100.00%	432.00	-74.80	120.00	1158	18	51	23 11 1 31	rs2385088	ISYNA1	Query; Max.Energy	A/G	G	G	-1	19
hsa-miR-3196	-22.93	G	hsa-miR-3196 vs rs2385088_ISYNA1_3_prime_UTR_variant_allele_C	rs2385088_ISYNA1_3_prime_UTR_variant_allele_C	3' cucCGGGGAC----GGCGGGGc 5'	5' ucuGCCCAUGGUCAUCACCCC- 3'	|||| || :| ||||	98.00	-16.71	2 16	31 51	18	61.11%	66.67%	432.00	-74.80	120.00	1158	18	51	23 11 1 31	rs2385088	ISYNA1	Query; Max.Energy	A/G	G	G	-1	19
hsa-miR-3198	-18.29	G	hsa-miR-3198 vs rs2385088_ISYNA1_3_prime_UTR_variant_allele_C	rs2385088_ISYNA1_3_prime_UTR_variant_allele_C	3' agagguaagggguccUGAGGUg 5'	5' --ucuugagcgcccaGCUUCAg 3'	:||:||	88.00	-16.24	2 8	1 20	6	66.67%	100.00%	170.00	-34.53	88.00	1162	22	51	1 26	rs2385088	ISYNA1	Query; Max.Energy	A/G	G	G	-1	19
hsa-miR-3198	-18.29	G	hsa-miR-3198 vs rs2385088_ISYNA1_3_prime_UTR_variant_allele_C	rs2385088_ISYNA1_3_prime_UTR_variant_allele_C	3' agaGGUAAGGGGU-CCUGAGGUg 5'	5' cccCCUCUGCCCAUGGUCAUCAc 3'	|| | |||| || | :||	82.00	-18.29	2 20	26 48	19	63.16%	68.42%	170.00	-34.53	88.00	1162	22	51	1 26	rs2385088	ISYNA1	Query; Max.Energy	A/G	G	G	-1	19
hsa-miR-328-5p	-31.09	G	hsa-miR-328-5p vs rs2385088_ISYNA1_3_prime_UTR_variant_allele_C	rs2385088_ISYNA1_3_prime_UTR_variant_allele_C	3' ggGACU--CGGG--GAGGACGGGGGGg 5'	5' ucUUGAGCGCCCAGCUUCAGUCCCACc 3'	:||| |||| ||:| |:||| |	115.00	-31.09	2 22	1 27	24	62.50%	75.00%	223.00	-59.46	115.00	344	23	51	1 19	rs2385088	ISYNA1	Query; Max.Energy	A/G	G	G	-1	19
hsa-miR-328-5p	-31.09	G	hsa-miR-328-5p vs rs2385088_ISYNA1_3_prime_UTR_variant_allele_C	rs2385088_ISYNA1_3_prime_UTR_variant_allele_C	3' gggacucGGGGAGGACGGGgggg 5'	5' agucccaCCCCCUCUGCCCaugg 3'	|||| :||||||	108.00	-28.37	5 17	19 41	12	83.33%	91.67%	223.00	-59.46	115.00	344	23	51	1 19	rs2385088	ISYNA1	Query; Max.Energy	A/G	G	G	-1	19
hsa-miR-342-5p	-17.48	G	hsa-miR-342-5p vs rs2385088_ISYNA1_3_prime_UTR_variant_allele_C	rs2385088_ISYNA1_3_prime_UTR_variant_allele_C	3' aguuagugucuaucGUGGGGa 5'	5' cccagcuucaguccCACCCCc 3'	||||||	120.00	-17.48	2 8	10 30	6	100.00%	100.00%	120.00	-17.48	120.00	346	21	51	10	rs2385088	ISYNA1	Query; Max.Energy	A/G	G	G	-1	19
hsa-miR-3529-5p	-16.49	G	hsa-miR-3529-5p vs rs2385088_ISYNA1_3_prime_UTR_variant_allele_C	rs2385088_ISYNA1_3_prime_UTR_variant_allele_C	3' uuguuguuuagggucAGAUGGa 5'	5' uucagucccacccccUCUGCCc 3'	|||:||	104.00	-16.49	2 8	16 37	6	83.33%	100.00%	104.00	-16.49	104.00	1727	22	51	16	rs2385088	ISYNA1	Query; Max.Energy	A/G	G	G	-1	19
hsa-miR-3622a-5p	-17.03	G	hsa-miR-3622a-5p vs rs2385088_ISYNA1_3_prime_UTR_variant_allele_C	rs2385088_ISYNA1_3_prime_UTR_variant_allele_C	3' gaGUGGACUCGAGGGCACGGac 5'	5' agCGCC-CAGCUUCAGUCCCac 3'	|:|| ||||:| || ||	86.00	-17.03	3 21	6 26	18	66.67%	77.78%	86.00	-17.03	86.00	1282	22	51	6	rs2385088	ISYNA1	Query; Max.Energy	A/G	G	G	-1	19
hsa-miR-3648	-18.12	G	hsa-miR-3648 vs rs2385088_ISYNA1_3_prime_UTR_variant_allele_C	rs2385088_ISYNA1_3_prime_UTR_variant_allele_C	3' gggagccgcuAGGGGCGCCGa 5'	5' ccacccccucUGCCCAUGGUc 3'	| ||| :||:	83.00	-18.12	2 12	23 43	10	60.00%	80.00%	83.00	-18.12	83.00	1287	21	51	23	rs2385088	ISYNA1	Query; Max.Energy	A/G	G	G	-1	19
hsa-miR-3652	-18.30	G	hsa-miR-3652 vs rs2385088_ISYNA1_3_prime_UTR_variant_allele_C	rs2385088_ISYNA1_3_prime_UTR_variant_allele_C	3' agGAGU-GUGGAGGUCGGc 5'	5' guCCCACCCCCUCUGCCCa 3'	| || | ||||:: ||	91.00	-18.30	2 17	20 38	16	62.50%	75.00%	91.00	-18.30	91.00	1291	18	51	20	rs2385088	ISYNA1	Query; Max.Energy	A/G	G	G	-1	19
hsa-miR-3656	-24.58	G	hsa-miR-3656 vs rs2385088_ISYNA1_3_prime_UTR_variant_allele_C	rs2385088_ISYNA1_3_prime_UTR_variant_allele_C	3' ggugggGGCGUGGGCGg 5'	5' cuucagUCCCACCCCCu 3'	:| ||||| |	111.00	-19.45	2 12	15 31	10	70.00%	80.00%	291.00	-60.77	111.00	1296	17	51	15 1 24	rs2385088	ISYNA1	Query; Max.Energy	A/G	G	G	-1	19
hsa-miR-3656	-24.58	G	hsa-miR-3656 vs rs2385088_ISYNA1_3_prime_UTR_variant_allele_C	rs2385088_ISYNA1_3_prime_UTR_variant_allele_C	3' gguGGGGGCGUGGG-CGg 5'	5' --uCUUGAGCGCCCAGCu 3'	|:: ||:||| ||	94.00	-16.74	2 15	1 16	14	57.14%	78.57%	291.00	-60.77	111.00	1296	17	51	15 1 24	rs2385088	ISYNA1	Query; Max.Energy	A/G	G	G	-1	19
hsa-miR-3656	-24.58	G	hsa-miR-3656 vs rs2385088_ISYNA1_3_prime_UTR_variant_allele_C	rs2385088_ISYNA1_3_prime_UTR_variant_allele_C	3' gguGGGGGCGUGGGcgg 5'	5' cacCCCCUCUGCCCaug 3'	||||: ::|||	86.00	-24.58	4 15	24 40	11	63.64%	90.91%	291.00	-60.77	111.00	1296	17	51	15 1 24	rs2385088	ISYNA1	Query; Max.Energy	A/G	G	G	-1	19
hsa-miR-3663-3p	-17.51	G	hsa-miR-3663-3p vs rs2385088_ISYNA1_3_prime_UTR_variant_allele_C	rs2385088_ISYNA1_3_prime_UTR_variant_allele_C	3' cgcGGGCCGGAC--ACACCACGAGu 5'	5' ccaCCCCCUCUGCCCAUGGUCAUCa 3'	||| :||| |||| ||	87.00	-17.51	2 21	23 47	21	57.14%	61.90%	87.00	-17.51	87.00	1305	23	51	23	rs2385088	ISYNA1	Query; Max.Energy	A/G	G	G	-1	19
hsa-miR-3665	-18.70	G	hsa-miR-3665 vs rs2385088_ISYNA1_3_prime_UTR_variant_allele_C	rs2385088_ISYNA1_3_prime_UTR_variant_allele_C	3' gcGGCGGGGCGUGGACGa 5'	5' agUCCCACCCCCUCUGCc 3'	:| | || | :||||	104.00	-18.70	2 17	19 36	15	60.00%	73.33%	104.00	-18.70	104.00	1308	18	51	19	rs2385088	ISYNA1	Query; Max.Energy	A/G	G	G	-1	19
hsa-miR-3679-5p	-26.07	G	hsa-miR-3679-5p vs rs2385088_ISYNA1_3_prime_UTR_variant_allele_C	rs2385088_ISYNA1_3_prime_UTR_variant_allele_C	3' aggGGAAGGGAC-GGUA-UAGGAGu 5'	5' ccaCCCCCUCUGCCCAUGGUCAUCa 3'	|| |:||| |||| :|| ||	87.00	-26.07	2 21	23 47	21	66.67%	76.19%	167.00	-43.18	87.00	1323	23	51	23 11	rs2385088	ISYNA1	Query; Max.Energy	A/G	G	G	-1	19
hsa-miR-3679-5p	-26.07	G	hsa-miR-3679-5p vs rs2385088_ISYNA1_3_prime_UTR_variant_allele_C	rs2385088_ISYNA1_3_prime_UTR_variant_allele_C	3' aggggaagggacgguauaGGAGu 5'	5' ccagcuucagucccacccCCUCu 3'	||||	80.00	-17.11	2 6	11 33	4	100.00%	100.00%	167.00	-43.18	87.00	1323	23	51	23 11	rs2385088	ISYNA1	Query; Max.Energy	A/G	G	G	-1	19
hsa-miR-3691-5p	NA	G	hsa-miR-3691-5p vs rs2385088_ISYNA1_3_prime_UTR_variant_allele_C	rs2385088_ISYNA1_3_prime_UTR_variant_allele_C	NA	NA	NA	NA	NA	NA	NA	NA	NA	NA	NA	NA	NA	NA	NA	NA	NA	rs2385088	ISYNA1	Query; Max.Energy	A/G	G	G	-1	19
hsa-miR-370-3p	-19.72	G	hsa-miR-370-3p vs rs2385088_ISYNA1_3_prime_UTR_variant_allele_C	rs2385088_ISYNA1_3_prime_UTR_variant_allele_C	3' ugGUCCAAGGUGGGGUCGuccg 5'	5' ccCAGCUUCAGUCCCACCcccu 3'	||| ||| ::|||| |	84.00	-19.72	5 21	10 31	16	68.75%	81.25%	84.00	-19.72	84.00	314	22	51	10	rs2385088	ISYNA1	Query; Max.Energy	A/G	G	G	-1	19
hsa-miR-3913-5p	-19.67	G	hsa-miR-3913-5p vs rs2385088_ISYNA1_3_prime_UTR_variant_allele_C	rs2385088_ISYNA1_3_prime_UTR_variant_allele_C	3' ucuguaGUUCUAGUCAGGGUuu 5'	5' agcgccCAGCUUCAGUCCCAcc 3'	||: |||||||||	140.00	-19.67	3 17	6 27	14	78.57%	85.71%	140.00	-19.67	140.00	1357	22	51	6	rs2385088	ISYNA1	Query; Max.Energy	A/G	G	G	-1	19
hsa-miR-3916	NA	G	hsa-miR-3916 vs rs2385088_ISYNA1_3_prime_UTR_variant_allele_C	rs2385088_ISYNA1_3_prime_UTR_variant_allele_C	NA	NA	NA	NA	NA	NA	NA	NA	NA	NA	NA	NA	NA	NA	NA	NA	NA	rs2385088	ISYNA1	Query; Max.Energy	A/G	G	G	-1	19
hsa-miR-3917	-22.10	G	hsa-miR-3917 vs rs2385088_ISYNA1_3_prime_UTR_variant_allele_C	rs2385088_ISYNA1_3_prime_UTR_variant_allele_C	3' ggguGGACG-AGUCAGGCUcg 5'	5' gcgcCCAGCUUCAGUCCCAcc 3'	|| || ||||||| |	111.00	-22.10	3 17	7 27	15	80.00%	80.00%	111.00	-22.10	111.00	1362	20	51	7	rs2385088	ISYNA1	Query; Max.Energy	A/G	G	G	-1	19
hsa-miR-3918	NA	G	hsa-miR-3918 vs rs2385088_ISYNA1_3_prime_UTR_variant_allele_C	rs2385088_ISYNA1_3_prime_UTR_variant_allele_C	NA	NA	NA	NA	NA	NA	NA	NA	NA	NA	NA	NA	NA	NA	NA	NA	NA	rs2385088	ISYNA1	Query; Max.Energy	A/G	G	G	-1	19
hsa-miR-3928-3p	-19.10	G	hsa-miR-3928-3p vs rs2385088_ISYNA1_3_prime_UTR_variant_allele_C	rs2385088_ISYNA1_3_prime_UTR_variant_allele_C	3' cggcuUCGAGGUUCCAAGGAGg 5'	5' cgcccAGCUUCA--GUCCCACc 3'	||||:|| || || |	94.00	-19.10	2 18	8 27	16	68.75%	75.00%	94.00	-19.10	94.00	1381	22	51	8	rs2385088	ISYNA1	Query; Max.Energy	A/G	G	G	-1	19
hsa-miR-3934-5p	-20.86	G	hsa-miR-3934-5p vs rs2385088_ISYNA1_3_prime_UTR_variant_allele_C	rs2385088_ISYNA1_3_prime_UTR_variant_allele_C	3' gaCGGAGUCAAAGGUGUGGacu 5'	5' caGCUUCAG-UCCCACCCCcuc 3'	||:|||| | |||| ||	102.00	-20.86	4 21	12 32	17	76.47%	82.35%	102.00	-20.86	102.00	1383	22	51	12	rs2385088	ISYNA1	Query; Max.Energy	A/G	G	G	-1	19
hsa-miR-3937	-20.61	G	hsa-miR-3937 vs rs2385088_ISYNA1_3_prime_UTR_variant_allele_C	rs2385088_ISYNA1_3_prime_UTR_variant_allele_C	3' ggGGGUAACGAUGUCGGCGGACa 5'	5' gcUUCAGUCCCAC-CCCCUCUGc 3'	::|| | | || || :|||	103.00	-20.61	2 22	14 35	20	55.00%	70.00%	103.00	-20.61	103.00	1387	23	51	14	rs2385088	ISYNA1	Query; Max.Energy	A/G	G	G	-1	19
hsa-miR-3945	-20.58	G	hsa-miR-3945 vs rs2385088_ISYNA1_3_prime_UTR_variant_allele_C	rs2385088_ISYNA1_3_prime_UTR_variant_allele_C	3' uauAGUUGGG--AGAGGAUACGGGa 5'	5' gcuUCAGUCCCACCCCCUCUGCCCa 3'	|||::|| | ||| |||||	131.00	-20.58	2 21	14 38	21	66.67%	76.19%	131.00	-20.58	131.00	1399	23	51	14	rs2385088	ISYNA1	Query; Max.Energy	A/G	G	G	-1	19
hsa-miR-3960	-25.81	G	hsa-miR-3960 vs rs2385088_ISYNA1_3_prime_UTR_variant_allele_C	rs2385088_ISYNA1_3_prime_UTR_variant_allele_C	3' ggGGGCGGAGGCGGCGGcgg 5'	5' guCCCACCCCCUCUGCCcau 3'	||| || || |:|||	110.00	-25.81	4 19	20 39	15	73.33%	80.00%	110.00	-25.81	110.00	1578	20	51	20	rs2385088	ISYNA1	Query; Max.Energy	A/G	G	G	-1	19
hsa-miR-423-5p	-16.62	G	hsa-miR-423-5p vs rs2385088_ISYNA1_3_prime_UTR_variant_allele_C	rs2385088_ISYNA1_3_prime_UTR_variant_allele_C	3' uuUCAGAGCGAGAGACGGGGAGu 5'	5' ccAGCUUCAGUCCCACCCCCUCu 3'	|| :|| || | ||||||	129.00	-16.62	2 22	11 33	20	65.00%	70.00%	129.00	-16.62	129.00	378	23	51	11	rs2385088	ISYNA1	Query; Max.Energy	A/G	G	G	-1	19
hsa-miR-4253	-22.21	G	hsa-miR-4253 vs rs2385088_ISYNA1_3_prime_UTR_variant_allele_C	rs2385088_ISYNA1_3_prime_UTR_variant_allele_C	3' ugGGGGACCUGUACGGGa 5'	5' ccCCUCUGCCCAUGGUCa 3'	||:||| |||| :|	112.00	-20.16	2 17	27 44	15	66.67%	80.00%	203.00	-42.37	112.00	1209	18	51	27 21	rs2385088	ISYNA1	Query; Max.Energy	A/G	G	G	-1	19
hsa-miR-4253	-22.21	G	hsa-miR-4253 vs rs2385088_ISYNA1_3_prime_UTR_variant_allele_C	rs2385088_ISYNA1_3_prime_UTR_variant_allele_C	3' ugggggaccuguACGGGA 5'	5' ucccacccccucUGCCC- 3'	|||||	91.00	-22.21	1 7	21 37	6	83.33%	83.33%	203.00	-42.37	112.00	1209	18	51	27 21	rs2385088	ISYNA1	Query; Max.Energy	A/G	G	G	-1	19
hsa-miR-4259	-20.64	G	hsa-miR-4259 vs rs2385088_ISYNA1_3_prime_UTR_variant_allele_C	rs2385088_ISYNA1_3_prime_UTR_variant_allele_C	3' aggacuGGGGAUC-UGGGUUGAc 5'	5' ------UCUUGAGCGCCCAGCUu 3'	:|:: || :||||:||	131.00	-16.81	2 17	1 17	16	56.25%	87.50%	231.00	-37.45	131.00	1207	22	51	1 21	rs2385088	ISYNA1	Query; Max.Energy	A/G	G	G	-1	19
hsa-miR-4259	-20.64	G	hsa-miR-4259 vs rs2385088_ISYNA1_3_prime_UTR_variant_allele_C	rs2385088_ISYNA1_3_prime_UTR_variant_allele_C	3' aggacuGGGGAUCUGGGUugac 5'	5' ucccacCCCCUCUGCCCAuggu 3'	||||| :||||	100.00	-20.64	5 17	21 42	12	75.00%	83.33%	231.00	-37.45	131.00	1207	22	51	1 21	rs2385088	ISYNA1	Query; Max.Energy	A/G	G	G	-1	19
hsa-miR-4260	NA	G	hsa-miR-4260 vs rs2385088_ISYNA1_3_prime_UTR_variant_allele_C	rs2385088_ISYNA1_3_prime_UTR_variant_allele_C	NA	NA	NA	NA	NA	NA	NA	NA	NA	NA	NA	NA	NA	NA	NA	NA	NA	rs2385088	ISYNA1	Query; Max.Energy	A/G	G	G	-1	19
hsa-miR-4265	-18.45	G	hsa-miR-4265 vs rs2385088_ISYNA1_3_prime_UTR_variant_allele_C	rs2385088_ISYNA1_3_prime_UTR_variant_allele_C	3' gggucucGACUCGGGUGUc 5'	5' ccaccccCUCUGCCCAUGg 3'	|| |||||::	112.00	-18.45	2 13	23 41	11	63.64%	81.82%	212.00	-35.89	112.00	1218	19	51	23 10	rs2385088	ISYNA1	Query; Max.Energy	A/G	G	G	-1	19
hsa-miR-4265	-18.45	G	hsa-miR-4265 vs rs2385088_ISYNA1_3_prime_UTR_variant_allele_C	rs2385088_ISYNA1_3_prime_UTR_variant_allele_C	3' gggucucgacucGGGUGuc 5'	5' cccagcuucaguCCCACcc 3'	|||||	100.00	-17.44	3 8	10 28	5	100.00%	100.00%	212.00	-35.89	112.00	1218	19	51	23 10	rs2385088	ISYNA1	Query; Max.Energy	A/G	G	G	-1	19
hsa-miR-4270	-19.19	G	hsa-miR-4270 vs rs2385088_ISYNA1_3_prime_UTR_variant_allele_C	rs2385088_ISYNA1_3_prime_UTR_variant_allele_C	3' cgggaGGGGACUGAGGGACu 5'	5' uucagUCCCACCCCCUCUGc 3'	:||| | |:|||	99.00	-19.19	2 16	16 35	14	57.14%	71.43%	99.00	-19.19	99.00	1228	20	51	16	rs2385088	ISYNA1	Query; Max.Energy	A/G	G	G	-1	19
hsa-miR-4271	-21.64	G	hsa-miR-4271 vs rs2385088_ISYNA1_3_prime_UTR_variant_allele_C	rs2385088_ISYNA1_3_prime_UTR_variant_allele_C	3' ggGGUGGAAAAGAAGGGgg 5'	5' ucCCACCCCCUCUGCCCau 3'	||||| ||| |||	109.00	-21.64	3 18	21 39	15	73.33%	73.33%	109.00	-21.64	109.00	1229	19	51	21	rs2385088	ISYNA1	Query; Max.Energy	A/G	G	G	-1	19
hsa-miR-4298	-22.47	G	hsa-miR-4298 vs rs2385088_ISYNA1_3_prime_UTR_variant_allele_C	rs2385088_ISYNA1_3_prime_UTR_variant_allele_C	3' gaCGGAGGAGGAGGACAGGGUc 5'	5' gaGCGCCCAGCUUCAGUCCCAc 3'	|| || ||:| ||||||	132.00	-22.47	2 21	5 26	19	68.42%	73.68%	132.00	-22.47	132.00	1179	22	51	5	rs2385088	ISYNA1	Query; Max.Energy	A/G	G	G	-1	19
hsa-miR-4322	-25.11	G	hsa-miR-4322 vs rs2385088_ISYNA1_3_prime_UTR_variant_allele_C	rs2385088_ISYNA1_3_prime_UTR_variant_allele_C	3' ggGGUGCGCGACUCGGGUGUc 5'	5' ucCCACCCCCUCUGCCCAUGg 3'	|||| | || |||||::	131.00	-25.11	2 20	21 41	18	66.67%	77.78%	231.00	-43.67	131.00	1200	21	51	21 8	rs2385088	ISYNA1	Query; Max.Energy	A/G	G	G	-1	19
hsa-miR-4322	-25.11	G	hsa-miR-4322 vs rs2385088_ISYNA1_3_prime_UTR_variant_allele_C	rs2385088_ISYNA1_3_prime_UTR_variant_allele_C	3' ggggugcgcgacucGGGUGuc 5'	5' cgcccagcuucaguCCCACcc 3'	|||||	100.00	-18.56	3 8	8 28	5	100.00%	100.00%	231.00	-43.67	131.00	1200	21	51	21 8	rs2385088	ISYNA1	Query; Max.Energy	A/G	G	G	-1	19
hsa-miR-4327	NA	G	hsa-miR-4327 vs rs2385088_ISYNA1_3_prime_UTR_variant_allele_C	rs2385088_ISYNA1_3_prime_UTR_variant_allele_C	NA	NA	NA	NA	NA	NA	NA	NA	NA	NA	NA	NA	NA	NA	NA	NA	NA	rs2385088	ISYNA1	Query; Max.Energy	A/G	G	G	-1	19
hsa-miR-4419a	-19.60	G	hsa-miR-4419a vs rs2385088_ISYNA1_3_prime_UTR_variant_allele_C	rs2385088_ISYNA1_3_prime_UTR_variant_allele_C	3' acGUCAGAG-GAGGGAGu 5'	5' uuCAGUCCCACCCCCUCu 3'	||||| | | |||||	126.00	-19.60	2 16	16 33	15	80.00%	80.00%	126.00	-19.60	126.00	1414	17	51	16	rs2385088	ISYNA1	Query; Max.Energy	A/G	G	G	-1	19
hsa-miR-4419b	NA	G	hsa-miR-4419b vs rs2385088_ISYNA1_3_prime_UTR_variant_allele_C	rs2385088_ISYNA1_3_prime_UTR_variant_allele_C	NA	NA	NA	NA	NA	NA	NA	NA	NA	NA	NA	NA	NA	NA	NA	NA	NA	rs2385088	ISYNA1	Query; Max.Energy	A/G	G	G	-1	19
hsa-miR-4428	NA	G	hsa-miR-4428 vs rs2385088_ISYNA1_3_prime_UTR_variant_allele_C	rs2385088_ISYNA1_3_prime_UTR_variant_allele_C	NA	NA	NA	NA	NA	NA	NA	NA	NA	NA	NA	NA	NA	NA	NA	NA	NA	rs2385088	ISYNA1	Query; Max.Energy	A/G	G	G	-1	19
hsa-miR-4433a-3p	-32.02	G	hsa-miR-4433a-3p vs rs2385088_ISYNA1_3_prime_UTR_variant_allele_C	rs2385088_ISYNA1_3_prime_UTR_variant_allele_C	3' uaCAGGGUGGGGG---UGAGGACa 5'	5' caGUCCCACCCCCUCUGCCCAUGg 3'	||||||||||| :| | ||	98.00	-32.02	2 20	18 41	21	71.43%	76.19%	195.00	-52.90	98.00	1435	21	51	18 6	rs2385088	ISYNA1	Query; Max.Energy	A/G	G	G	-1	19
hsa-miR-4433a-3p	-32.02	G	hsa-miR-4433a-3p vs rs2385088_ISYNA1_3_prime_UTR_variant_allele_C	rs2385088_ISYNA1_3_prime_UTR_variant_allele_C	3' uacaGGGUGGGGGUGAGGaca 5'	5' agcgCCCAGCUUCAGUCCcac 3'	|||| |::|| |||	97.00	-20.88	4 18	6 26	14	71.43%	85.71%	195.00	-52.90	98.00	1435	21	51	18 6	rs2385088	ISYNA1	Query; Max.Energy	A/G	G	G	-1	19
hsa-miR-4433b-3p	-32.05	G	hsa-miR-4433b-3p vs rs2385088_ISYNA1_3_prime_UTR_variant_allele_C	rs2385088_ISYNA1_3_prime_UTR_variant_allele_C	3' ugcaGGGUGGGGGGUGAGGac 5'	5' agcgCCCA-GCUUCAGUCCca 3'	|||| |::|| |||	103.00	-19.89	3 18	6 25	15	66.67%	80.00%	300.00	-68.21	103.00	2522	21	51	6 31 18	rs2385088	ISYNA1	Query; Max.Energy	A/G	G	G	-1	19
hsa-miR-4433b-3p	-32.05	G	hsa-miR-4433b-3p vs rs2385088_ISYNA1_3_prime_UTR_variant_allele_C	rs2385088_ISYNA1_3_prime_UTR_variant_allele_C	3' ugcaGGGUG--GGGGGUGAGGac 5'	5' ucugCCCAUGGUCAUCACCCC-- 3'	||||: :| :||| ||	100.00	-16.27	3 18	31 51	17	58.82%	76.47%	300.00	-68.21	103.00	2522	21	51	6 31 18	rs2385088	ISYNA1	Query; Max.Energy	A/G	G	G	-1	19
hsa-miR-4433b-3p	-32.05	G	hsa-miR-4433b-3p vs rs2385088_ISYNA1_3_prime_UTR_variant_allele_C	rs2385088_ISYNA1_3_prime_UTR_variant_allele_C	3' ugCAGGGUGGGGGGUGAGGac 5'	5' caGUCCCA-CCCCCUCUGCcc 3'	|||||| ||||| || |	97.00	-32.05	3 20	18 37	17	82.35%	82.35%	300.00	-68.21	103.00	2522	21	51	6 31 18	rs2385088	ISYNA1	Query; Max.Energy	A/G	G	G	-1	19
hsa-miR-4436b-3p	-19.76	G	hsa-miR-4436b-3p vs rs2385088_ISYNA1_3_prime_UTR_variant_allele_C	rs2385088_ISYNA1_3_prime_UTR_variant_allele_C	3' aaCA-GGUGAAGAAGGACGGGac 5'	5' caGUCCCACCCCCU-CUGCCCau 3'	|| |||| | | ||||||	133.00	-19.76	3 21	18 39	19	73.68%	73.68%	133.00	-19.76	133.00	1844	22	51	18	rs2385088	ISYNA1	Query; Max.Energy	A/G	G	G	-1	19
hsa-miR-4440	-23.74	G	hsa-miR-4440 vs rs2385088_ISYNA1_3_prime_UTR_variant_allele_C	rs2385088_ISYNA1_3_prime_UTR_variant_allele_C	3' guucGGUCG--UUCGGGGUGcugu 5'	5' gcgcCCAGCUUCAGUCCCACcccc 3'	||||| ||:|||||	105.00	-23.74	5 19	7 30	16	75.00%	81.25%	105.00	-23.74	105.00	1444	22	51	7	rs2385088	ISYNA1	Query; Max.Energy	A/G	G	G	-1	19
hsa-miR-4442	-17.47	G	hsa-miR-4442 vs rs2385088_ISYNA1_3_prime_UTR_variant_allele_C	rs2385088_ISYNA1_3_prime_UTR_variant_allele_C	3' ggaGGGAGAACAGGccg 5'	5' accCCCUC-UGCCCaug 3'	||||| || ||	84.00	-17.47	4 15	25 40	11	81.82%	81.82%	84.00	-17.47	84.00	1446	17	51	25	rs2385088	ISYNA1	Query; Max.Energy	A/G	G	G	-1	19
hsa-miR-4447	-16.74	G	hsa-miR-4447 vs rs2385088_ISYNA1_3_prime_UTR_variant_allele_C	rs2385088_ISYNA1_3_prime_UTR_variant_allele_C	3' uuuguuGUCGGGGGUGg 5'	5' caguccCA-CCCCCUCu 3'	|| ||||| |	109.00	-16.74	2 12	18 33	10	80.00%	80.00%	109.00	-16.74	109.00	1453	17	51	18	rs2385088	ISYNA1	Query; Max.Energy	A/G	G	G	-1	19
hsa-miR-4450	-23.56	G	hsa-miR-4450 vs rs2385088_ISYNA1_3_prime_UTR_variant_allele_C	rs2385088_ISYNA1_3_prime_UTR_variant_allele_C	3' agugGUGAAGAGGUUUAGGGgu 5'	5' agcgCCCAGCUUC-AGUCCCac 3'	| | ||:| |:||||	112.00	-23.56	3 19	6 26	16	62.50%	75.00%	112.00	-23.56	112.00	1457	22	51	6	rs2385088	ISYNA1	Query; Max.Energy	A/G	G	G	-1	19
hsa-miR-4458	-16.53	G	hsa-miR-4458 vs rs2385088_ISYNA1_3_prime_UTR_variant_allele_C	rs2385088_ISYNA1_3_prime_UTR_variant_allele_C	3' aagaaGGUGUGGAUGGaga 5'	5' ucccaCCCCCUCUGCCcau 3'	|| | :||:||	94.00	-16.53	4 15	21 39	11	63.64%	81.82%	94.00	-16.53	94.00	1467	19	51	21	rs2385088	ISYNA1	Query; Max.Energy	A/G	G	G	-1	19
hsa-miR-4459	-19.70	G	hsa-miR-4459 vs rs2385088_ISYNA1_3_prime_UTR_variant_allele_C	rs2385088_ISYNA1_3_prime_UTR_variant_allele_C	3' gaGGUGGAGG--A-GGCGGAGGAcc 5'	5' gcCCAGCUUCAGUCCCACCCCCUcu 3'	||| ||:| | || || |||	106.00	-19.70	3 21	9 33	21	66.67%	71.43%	106.00	-19.70	106.00	1468	22	51	9	rs2385088	ISYNA1	Query; Max.Energy	A/G	G	G	-1	19
hsa-miR-4462	-27.66	G	hsa-miR-4462 vs rs2385088_ISYNA1_3_prime_UTR_variant_allele_C	rs2385088_ISYNA1_3_prime_UTR_variant_allele_C	3' aaGGGUUCGGUGGGA--GGCA-CAGu 5'	5' agUCCCACCCCCUCUGCCCAUGGUCa 3'	:|| | || |:|| || | |||	92.00	-27.66	2 22	19 44	23	60.87%	69.57%	92.00	-27.66	92.00	1473	23	51	19	rs2385088	ISYNA1	Query; Max.Energy	A/G	G	G	-1	19
hsa-miR-4463	-24.40	G	hsa-miR-4463 vs rs2385088_ISYNA1_3_prime_UTR_variant_allele_C	rs2385088_ISYNA1_3_prime_UTR_variant_allele_C	3' ccGGGGUGGGGUCAGag 5'	5' cgCCCAGCUUCAGUCcc 3'	||| :|::|||||	123.00	-22.38	3 16	8 24	13	69.23%	92.31%	216.00	-46.78	123.00	1474	17	51	8 19	rs2385088	ISYNA1	Query; Max.Energy	A/G	G	G	-1	19
hsa-miR-4463	-24.40	G	hsa-miR-4463 vs rs2385088_ISYNA1_3_prime_UTR_variant_allele_C	rs2385088_ISYNA1_3_prime_UTR_variant_allele_C	3' ccGGGGUGGGGUCAGAg 5'	5' agUCCCA-CCCCCUCUg 3'	:|||| ||| |||	93.00	-24.40	2 16	19 34	14	71.43%	78.57%	216.00	-46.78	123.00	1474	17	51	8 19	rs2385088	ISYNA1	Query; Max.Energy	A/G	G	G	-1	19
hsa-miR-4472	-20.01	G	hsa-miR-4472 vs rs2385088_ISYNA1_3_prime_UTR_variant_allele_C	rs2385088_ISYNA1_3_prime_UTR_variant_allele_C	3' uuUUGUUGUGGGGGGUGg 5'	5' ucAGUCCCA-CCCCCUCu 3'	|:: || ||||| |	110.00	-17.02	2 17	17 33	15	60.00%	73.33%	194.00	-37.03	110.00	1486	18	51	17 23	rs2385088	ISYNA1	Query; Max.Energy	A/G	G	G	-1	19
hsa-miR-4472	-20.01	G	hsa-miR-4472 vs rs2385088_ISYNA1_3_prime_UTR_variant_allele_C	rs2385088_ISYNA1_3_prime_UTR_variant_allele_C	3' uuuuguugugggGGGUGg 5'	5' ccacccccucugCCCAUg 3'	||||:	84.00	-20.01	2 7	23 40	5	80.00%	100.00%	194.00	-37.03	110.00	1486	18	51	17 23	rs2385088	ISYNA1	Query; Max.Energy	A/G	G	G	-1	19
hsa-miR-4476	-16.50	G	hsa-miR-4476 vs rs2385088_ISYNA1_3_prime_UTR_variant_allele_C	rs2385088_ISYNA1_3_prime_UTR_variant_allele_C	3' cgGACAGGGAUUUAGGAAGGac 5'	5' uuCAGUCCC--ACCCCCUCUgc 3'	| ||||| | || ||:	85.00	-16.50	3 21	16 35	18	61.11%	66.67%	85.00	-16.50	85.00	1491	22	51	16	rs2385088	ISYNA1	Query; Max.Energy	A/G	G	G	-1	19
hsa-miR-4481	-20.56	G	hsa-miR-4481 vs rs2385088_ISYNA1_3_prime_UTR_variant_allele_C	rs2385088_ISYNA1_3_prime_UTR_variant_allele_C	3' uugGUGGUC-GGGUGAGg 5'	5' cagCUUCAGUCCCACCCc 3'	| :||| ||||| |	117.00	-20.56	2 15	12 29	14	71.43%	78.57%	117.00	-20.56	117.00	1503	17	51	12	rs2385088	ISYNA1	Query; Max.Energy	A/G	G	G	-1	19
hsa-miR-4483	-21.08	G	hsa-miR-4483 vs rs2385088_ISYNA1_3_prime_UTR_variant_allele_C	rs2385088_ISYNA1_3_prime_UTR_variant_allele_C	3' guuguugucuGGUGGGg 5'	5' agcuucagucCCACCCc 3'	||||||	120.00	-21.08	2 8	13 29	6	100.00%	100.00%	120.00	-21.08	120.00	1506	17	51	13	rs2385088	ISYNA1	Query; Max.Energy	A/G	G	G	-1	19
hsa-miR-4486	-19.60	G	hsa-miR-4486 vs rs2385088_ISYNA1_3_prime_UTR_variant_allele_C	rs2385088_ISYNA1_3_prime_UTR_variant_allele_C	3' acggucggaGCGGGUCg 5'	5' --ucuugagCGCCCAGc 3'	|||||||	140.00	-19.33	2 9	1 15	7	100.00%	100.00%	251.00	-38.93	140.00	1510	17	51	1 24	rs2385088	ISYNA1	Query; Max.Energy	A/G	G	G	-1	19
hsa-miR-4486	-19.60	G	hsa-miR-4486 vs rs2385088_ISYNA1_3_prime_UTR_variant_allele_C	rs2385088_ISYNA1_3_prime_UTR_variant_allele_C	3' acGGUCGGAGCGGGUcg 5'	5' caCCCCCUCUGCCCAug 3'	|| |: :|||||	111.00	-19.60	3 16	24 40	13	61.54%	76.92%	251.00	-38.93	140.00	1510	17	51	1 24	rs2385088	ISYNA1	Query; Max.Energy	A/G	G	G	-1	19
hsa-miR-4488	-23.81	G	hsa-miR-4488 vs rs2385088_ISYNA1_3_prime_UTR_variant_allele_C	rs2385088_ISYNA1_3_prime_UTR_variant_allele_C	3' gcggccUC-GGGCGGGGGa 5'	5' agcuucAGUCCCACCCCCu 3'	|| ||| |||||	119.00	-23.81	2 13	13 31	12	83.33%	83.33%	119.00	-23.81	119.00	1512	18	51	13	rs2385088	ISYNA1	Query; Max.Energy	A/G	G	G	-1	19
hsa-miR-4496	-17.76	G	hsa-miR-4496 vs rs2385088_ISYNA1_3_prime_UTR_variant_allele_C	rs2385088_ISYNA1_3_prime_UTR_variant_allele_C	3' gggAGAG-UCG-AAGUCAAAGgag 5'	5' ---UCUUGAGCGCCCAGCUUCagu 3'	|||: ||| ||| |||	85.00	-17.76	4 20	1 21	18	66.67%	72.22%	85.00	-17.76	85.00	1521	22	51	1	rs2385088	ISYNA1	Query; Max.Energy	A/G	G	G	-1	19
hsa-miR-4498	-21.62	G	hsa-miR-4498 vs rs2385088_ISYNA1_3_prime_UTR_variant_allele_C	rs2385088_ISYNA1_3_prime_UTR_variant_allele_C	3' gucgUGAACGGGACGGUCGGGu 5'	5' cccaGCUU-CAGUCCCACCCCc 3'	:||| | | ||| |||	116.00	-18.44	2 19	10 30	17	64.71%	70.59%	217.00	-40.06	116.00	1523	22	51	10 17	rs2385088	ISYNA1	Query; Max.Energy	A/G	G	G	-1	19
hsa-miR-4498	-21.62	G	hsa-miR-4498 vs rs2385088_ISYNA1_3_prime_UTR_variant_allele_C	rs2385088_ISYNA1_3_prime_UTR_variant_allele_C	3' gucgugaacGGGACGGUCGGGu 5'	5' ucagucccaCCCCCUCUGCCCa 3'	||| :| ||||	101.00	-21.62	2 14	17 38	12	66.67%	75.00%	217.00	-40.06	116.00	1523	22	51	10 17	rs2385088	ISYNA1	Query; Max.Energy	A/G	G	G	-1	19
hsa-miR-449a	NA	G	hsa-miR-449a vs rs2385088_ISYNA1_3_prime_UTR_variant_allele_C	rs2385088_ISYNA1_3_prime_UTR_variant_allele_C	NA	NA	NA	NA	NA	NA	NA	NA	NA	NA	NA	NA	NA	NA	NA	NA	NA	rs2385088	ISYNA1	Query; Max.Energy	A/G	G	G	-1	19
hsa-miR-449b-5p	NA	G	hsa-miR-449b-5p vs rs2385088_ISYNA1_3_prime_UTR_variant_allele_C	rs2385088_ISYNA1_3_prime_UTR_variant_allele_C	NA	NA	NA	NA	NA	NA	NA	NA	NA	NA	NA	NA	NA	NA	NA	NA	NA	rs2385088	ISYNA1	Query; Max.Energy	A/G	G	G	-1	19
hsa-miR-4506	-23.49	G	hsa-miR-4506 vs rs2385088_ISYNA1_3_prime_UTR_variant_allele_C	rs2385088_ISYNA1_3_prime_UTR_variant_allele_C	3' aaCGGAGUC-UGGUGGGuaaa 5'	5' caGCUUCAGUCCCACCCccuc 3'	||:|||| ||||||	109.00	-23.49	5 19	12 32	15	80.00%	86.67%	109.00	-23.49	109.00	1532	20	51	12	rs2385088	ISYNA1	Query; Max.Energy	A/G	G	G	-1	19
hsa-miR-4507	-30.14	G	hsa-miR-4507 vs rs2385088_ISYNA1_3_prime_UTR_variant_allele_C	rs2385088_ISYNA1_3_prime_UTR_variant_allele_C	3' ggGUCG-GGUCGGGUUGGGuc 5'	5' ccCAGCUUCAGUCCCACCCcc 3'	|||| :|||:|| ||||	121.00	-30.14	3 19	10 30	17	76.47%	88.24%	221.00	-51.55	121.00	1534	20	51	10 30	rs2385088	ISYNA1	Query; Max.Energy	A/G	G	G	-1	19
hsa-miR-4507	-30.14	G	hsa-miR-4507 vs rs2385088_ISYNA1_3_prime_UTR_variant_allele_C	rs2385088_ISYNA1_3_prime_UTR_variant_allele_C	3' ggGUCGGGU--CGG--GUUGGGuc 5'	5' cuCUGCCCAUGGUCAUCACCCC-- 3'	| ||||| |:| || |||	100.00	-21.41	3 19	30 51	20	65.00%	70.00%	221.00	-51.55	121.00	1534	20	51	10 30	rs2385088	ISYNA1	Query; Max.Energy	A/G	G	G	-1	19
hsa-miR-4510	-19.48	G	hsa-miR-4510 vs rs2385088_ISYNA1_3_prime_UTR_variant_allele_C	rs2385088_ISYNA1_3_prime_UTR_variant_allele_C	3' uuGGU--AUGU-AGGAUGAGGGAGu 5'	5' gcCCAGCUUCAGUCCCACCCCCUCu 3'	||| | || ||| || |||||	130.00	-19.48	2 21	9 33	22	72.73%	72.73%	130.00	-19.48	130.00	1537	22	51	9	rs2385088	ISYNA1	Query; Max.Energy	A/G	G	G	-1	19
hsa-miR-4514	-18.05	G	hsa-miR-4514 vs rs2385088_ISYNA1_3_prime_UTR_variant_allele_C	rs2385088_ISYNA1_3_prime_UTR_variant_allele_C	3' aaGGGGUUAGGACGGaca 5'	5' caCCCC--CUCUGCCcau 3'	|||| :|||||	105.00	-18.05	4 17	24 39	13	69.23%	76.92%	105.00	-18.05	105.00	1541	18	51	24	rs2385088	ISYNA1	Query; Max.Energy	A/G	G	G	-1	19
hsa-miR-4516	-21.85	G	hsa-miR-4516 vs rs2385088_ISYNA1_3_prime_UTR_variant_allele_C	rs2385088_ISYNA1_3_prime_UTR_variant_allele_C	3' cgGGGCUGGGAAGAGGg 5'	5' guCCCACCCCCUCUGCc 3'	||| ||| ||| |	95.00	-21.85	2 16	20 36	14	71.43%	71.43%	95.00	-21.85	95.00	1543	17	51	20	rs2385088	ISYNA1	Query; Max.Energy	A/G	G	G	-1	19
hsa-miR-4518	-21.80	G	hsa-miR-4518 vs rs2385088_ISYNA1_3_prime_UTR_variant_allele_C	rs2385088_ISYNA1_3_prime_UTR_variant_allele_C	3' agaGUCG-UGUCA--AUAGUAGGGACucg 5'	5' gccCAGCUUCAGUCCCACCCCCUCUGccc 3'	|||| |||| | | |:|||	97.00	-21.80	4 24	9 37	23	60.87%	65.22%	97.00	-21.80	97.00	1545	26	51	9	rs2385088	ISYNA1	Query; Max.Energy	A/G	G	G	-1	19
hsa-miR-4525	-20.78	G	hsa-miR-4525 vs rs2385088_ISYNA1_3_prime_UTR_variant_allele_C	rs2385088_ISYNA1_3_prime_UTR_variant_allele_C	3' uuggucGUACGUGUAGGGGGg 5'	5' ucugccCAUGGUCAUCACCCc 3'	|||| |||| |||	127.00	-20.64	2 16	31 51	14	78.57%	78.57%	238.00	-41.42	127.00	1555	21	51	31 9	rs2385088	ISYNA1	Query; Max.Energy	A/G	G	G	-1	19
hsa-miR-4525	-20.78	G	hsa-miR-4525 vs rs2385088_ISYNA1_3_prime_UTR_variant_allele_C	rs2385088_ISYNA1_3_prime_UTR_variant_allele_C	3' uuGGUCGUACGUGUAGGGGGg 5'	5' gcCCAGC-UUCA-GUCCCACc 3'	||||| | || :|||| |	111.00	-20.78	2 20	9 27	18	72.22%	77.78%	238.00	-41.42	127.00	1555	21	51	31 9	rs2385088	ISYNA1	Query; Max.Energy	A/G	G	G	-1	19
hsa-miR-4529-3p	NA	G	hsa-miR-4529-3p vs rs2385088_ISYNA1_3_prime_UTR_variant_allele_C	rs2385088_ISYNA1_3_prime_UTR_variant_allele_C	NA	NA	NA	NA	NA	NA	NA	NA	NA	NA	NA	NA	NA	NA	NA	NA	NA	rs2385088	ISYNA1	Query; Max.Energy	A/G	G	G	-1	19
hsa-miR-4534	-19.13	G	hsa-miR-4534 vs rs2385088_ISYNA1_3_prime_UTR_variant_allele_C	rs2385088_ISYNA1_3_prime_UTR_variant_allele_C	3' ucugGGGAGGAGGU-AGg 5'	5' agcgCCCAGCUUCAGUCc 3'	||| ||:|| ||	97.00	-18.37	2 14	6 23	13	69.23%	76.92%	188.00	-37.50	97.00	1565	17	51	6 23	rs2385088	ISYNA1	Query; Max.Energy	A/G	G	G	-1	19
hsa-miR-4534	-19.13	G	hsa-miR-4534 vs rs2385088_ISYNA1_3_prime_UTR_variant_allele_C	rs2385088_ISYNA1_3_prime_UTR_variant_allele_C	3' ucUGGGGAGGA--GGUAgg 5'	5' ccACCCCCUCUGCCCAUgg 3'	||||| :|| ||||	91.00	-19.13	3 16	23 41	15	73.33%	80.00%	188.00	-37.50	97.00	1565	17	51	6 23	rs2385088	ISYNA1	Query; Max.Energy	A/G	G	G	-1	19
hsa-miR-4539	-22.32	G	hsa-miR-4539 vs rs2385088_ISYNA1_3_prime_UTR_variant_allele_C	rs2385088_ISYNA1_3_prime_UTR_variant_allele_C	3' cgggucgaguCGGGUC-AAGUCg 5'	5' --ucuugagcGCCCAGCUUCAGu 3'	|||||| |||||	124.00	-21.81	2 13	1 21	12	91.67%	91.67%	212.00	-44.13	124.00	1576	22	51	1 24	rs2385088	ISYNA1	Query; Max.Energy	A/G	G	G	-1	19
hsa-miR-4539	-22.32	G	hsa-miR-4539 vs rs2385088_ISYNA1_3_prime_UTR_variant_allele_C	rs2385088_ISYNA1_3_prime_UTR_variant_allele_C	3' cgGGUCGAGUCGGGU-CAAGUcg 5'	5' caCCCCCUCUGCCCAUGGUCAuc 3'	|| ||| ||||| | |||	88.00	-22.32	3 21	24 46	19	73.68%	73.68%	212.00	-44.13	124.00	1576	22	51	1 24	rs2385088	ISYNA1	Query; Max.Energy	A/G	G	G	-1	19
hsa-miR-4632-5p	-26.96	G	hsa-miR-4632-5p vs rs2385088_ISYNA1_3_prime_UTR_variant_allele_C	rs2385088_ISYNA1_3_prime_UTR_variant_allele_C	3' aggCGGUGUGGGUGCGACGGGag 5'	5' ucaGUCCCACCCCCUCUGCCCau 3'	|:| ||||| | ||||||	152.00	-26.96	3 21	17 39	18	77.78%	83.33%	316.00	-72.72	152.00	1586	23	51	17 1 10	rs2385088	ISYNA1	Query; Max.Energy	A/G	G	G	-1	19
hsa-miR-4632-5p	-26.96	G	hsa-miR-4632-5p vs rs2385088_ISYNA1_3_prime_UTR_variant_allele_C	rs2385088_ISYNA1_3_prime_UTR_variant_allele_C	3' aggcggUGUGGGU--GCGACGGGag 5'	5' ucuugaGCGCCCAGCUUCAGUCCca 3'	:|:|||| : | |:||	84.00	-22.39	3 18	1 25	17	52.94%	76.47%	316.00	-72.72	152.00	1586	23	51	17 1 10	rs2385088	ISYNA1	Query; Max.Energy	A/G	G	G	-1	19
hsa-miR-4632-5p	-26.96	G	hsa-miR-4632-5p vs rs2385088_ISYNA1_3_prime_UTR_variant_allele_C	rs2385088_ISYNA1_3_prime_UTR_variant_allele_C	3' aggcggugugggugcgacGGGAg 5'	5' cccagcuucagucccaccCCCUc 3'	||||	80.00	-23.37	2 6	10 32	4	100.00%	100.00%	316.00	-72.72	152.00	1586	23	51	17 1 10	rs2385088	ISYNA1	Query; Max.Energy	A/G	G	G	-1	19
hsa-miR-4640-5p	-26.18	G	hsa-miR-4640-5p vs rs2385088_ISYNA1_3_prime_UTR_variant_allele_C	rs2385088_ISYNA1_3_prime_UTR_variant_allele_C	3' ggguGGUCGACGAGGGACCGGgu 5'	5' agucCCACC--CCCUCUGCCCau 3'	||| | | |:||| ||	100.00	-26.18	3 20	19 39	17	64.71%	70.59%	188.00	-44.91	100.00	1598	23	51	19 6	rs2385088	ISYNA1	Query; Max.Energy	A/G	G	G	-1	19
hsa-miR-4640-5p	-26.18	G	hsa-miR-4640-5p vs rs2385088_ISYNA1_3_prime_UTR_variant_allele_C	rs2385088_ISYNA1_3_prime_UTR_variant_allele_C	3' ggGUGGUCGACGAGGGACCGGGu 5'	5' agCGCC--CAGCU-UCAGUCCCa 3'	|:|| | ||| :| | |||	88.00	-18.73	2 22	6 25	20	60.00%	70.00%	188.00	-44.91	100.00	1598	23	51	19 6	rs2385088	ISYNA1	Query; Max.Energy	A/G	G	G	-1	19
hsa-miR-4646-5p	-22.30	G	hsa-miR-4646-5p vs rs2385088_ISYNA1_3_prime_UTR_variant_allele_C	rs2385088_ISYNA1_3_prime_UTR_variant_allele_C	3' agGGAGUCGAGGAGAAGGGUca 5'	5' agUCCCACCCCCUCUGCCCAug 3'	:| || | ||||| ||||	120.00	-21.86	3 21	19 40	18	72.22%	77.78%	229.00	-44.16	120.00	1606	22	51	19 7	rs2385088	ISYNA1	Query; Max.Energy	A/G	G	G	-1	19
hsa-miR-4646-5p	-22.30	G	hsa-miR-4646-5p vs rs2385088_ISYNA1_3_prime_UTR_variant_allele_C	rs2385088_ISYNA1_3_prime_UTR_variant_allele_C	3' aggGAGUCGAGGAGAAGGGUca 5'	5' gcgCCCAGCUUC-AGUCCCAcc 3'	| |||||:| |||||	109.00	-22.30	3 20	7 27	17	70.59%	76.47%	229.00	-44.16	120.00	1606	22	51	19 7	rs2385088	ISYNA1	Query; Max.Energy	A/G	G	G	-1	19
hsa-miR-4647	-18.04	G	hsa-miR-4647 vs rs2385088_ISYNA1_3_prime_UTR_variant_allele_C	rs2385088_ISYNA1_3_prime_UTR_variant_allele_C	3' aaGGAGUCGUGUCGUGGUAGAAg 5'	5' -uCUUGAGCGC----CCAGCUUc 3'	|:| |||:| ||| |||	116.00	-18.04	2 22	1 18	20	60.00%	70.00%	342.00	-50.68	116.00	1608	23	51	1 13 27	rs2385088	ISYNA1	Query; Max.Energy	A/G	G	G	-1	19
hsa-miR-4647	-18.04	G	hsa-miR-4647 vs rs2385088_ISYNA1_3_prime_UTR_variant_allele_C	rs2385088_ISYNA1_3_prime_UTR_variant_allele_C	3' aaGGAGUCGUGUCGUGGUAGAag 5'	5' agCUUCAGUCCCACCCCCUCUgc 3'	|:||||: | | || |||	113.00	-16.08	3 22	13 35	19	63.16%	73.68%	342.00	-50.68	116.00	1608	23	51	1 13 27	rs2385088	ISYNA1	Query; Max.Energy	A/G	G	G	-1	19
hsa-miR-4647	-18.04	G	hsa-miR-4647 vs rs2385088_ISYNA1_3_prime_UTR_variant_allele_C	rs2385088_ISYNA1_3_prime_UTR_variant_allele_C	3' aaGGAGUCGUGUCGUGGUAGaag 5'	5' ccCCUCUGCCCAUGGUCAUCacc 3'	|||| || || ::||||	113.00	-16.56	4 22	27 49	18	66.67%	77.78%	342.00	-50.68	116.00	1608	23	51	1 13 27	rs2385088	ISYNA1	Query; Max.Energy	A/G	G	G	-1	19
hsa-miR-4648	-26.17	G	hsa-miR-4648 vs rs2385088_ISYNA1_3_prime_UTR_variant_allele_C	rs2385088_ISYNA1_3_prime_UTR_variant_allele_C	3' gaGGGUAAACGUCAGGGUGu 5'	5' cgCCCAGCUUCAGUCCCACc 3'	|||| | |||||||||	166.00	-26.17	2 19	8 27	17	82.35%	82.35%	166.00	-26.17	166.00	1609	20	51	8	rs2385088	ISYNA1	Query; Max.Energy	A/G	G	G	-1	19
hsa-miR-4650-3p	NA	G	hsa-miR-4650-3p vs rs2385088_ISYNA1_3_prime_UTR_variant_allele_C	rs2385088_ISYNA1_3_prime_UTR_variant_allele_C	NA	NA	NA	NA	NA	NA	NA	NA	NA	NA	NA	NA	NA	NA	NA	NA	NA	rs2385088	ISYNA1	Query; Max.Energy	A/G	G	G	-1	19
hsa-miR-4651	-31.47	G	hsa-miR-4651 vs rs2385088_ISYNA1_3_prime_UTR_variant_allele_C	rs2385088_ISYNA1_3_prime_UTR_variant_allele_C	3' cgGGCUGGAGU--GGGUGGGGc 5'	5' gcCCAGCUUCAGUCCCACCCCc 3'	|| :|:||| ||||||||	161.00	-31.47	2 19	9 30	19	73.68%	84.21%	292.00	-53.29	161.00	1614	20	51	9 33	rs2385088	ISYNA1	Query; Max.Energy	A/G	G	G	-1	19
hsa-miR-4651	-31.47	G	hsa-miR-4651 vs rs2385088_ISYNA1_3_prime_UTR_variant_allele_C	rs2385088_ISYNA1_3_prime_UTR_variant_allele_C	3' cgGGCUG-GAGUGGGUGGGGc 5'	5' ugCCCAUGGUCA-UCACCCC- 3'	|| |: ||| :||||||	131.00	-21.82	2 19	33 51	18	66.67%	77.78%	292.00	-53.29	161.00	1614	20	51	9 33	rs2385088	ISYNA1	Query; Max.Energy	A/G	G	G	-1	19
hsa-miR-4654	-23.92	G	hsa-miR-4654 vs rs2385088_ISYNA1_3_prime_UTR_variant_allele_C	rs2385088_ISYNA1_3_prime_UTR_variant_allele_C	3' ggucuacgGAGGUCUAGGGUGu 5'	5' gcgcccagCUUCA-GUCCCACc 3'	||:|| :||||||	136.00	-23.92	2 15	7 27	13	76.92%	92.31%	307.00	-56.11	136.00	1619	22	51	7 28 19	rs2385088	ISYNA1	Query; Max.Energy	A/G	G	G	-1	19
hsa-miR-4654	-23.92	G	hsa-miR-4654 vs rs2385088_ISYNA1_3_prime_UTR_variant_allele_C	rs2385088_ISYNA1_3_prime_UTR_variant_allele_C	3' ggucuACGGAGGUCUAG-GGUGu 5'	5' cccucUGCC-CAUGGUCAUCACc 3'	|||| | |:|| :|||	87.00	-16.15	2 18	28 49	17	64.71%	76.47%	307.00	-56.11	136.00	1619	22	51	7 28 19	rs2385088	ISYNA1	Query; Max.Energy	A/G	G	G	-1	19
hsa-miR-4654	-23.92	G	hsa-miR-4654 vs rs2385088_ISYNA1_3_prime_UTR_variant_allele_C	rs2385088_ISYNA1_3_prime_UTR_variant_allele_C	3' ggucuacggaggucuaGGGUGu 5'	5' agucccacccccucugCCCAUg 3'	||||:	84.00	-16.04	2 7	19 40	5	80.00%	100.00%	307.00	-56.11	136.00	1619	22	51	7 28 19	rs2385088	ISYNA1	Query; Max.Energy	A/G	G	G	-1	19
hsa-miR-4656	-28.80	G	hsa-miR-4656 vs rs2385088_ISYNA1_3_prime_UTR_variant_allele_C	rs2385088_ISYNA1_3_prime_UTR_variant_allele_C	3' ugucCGGAGGACGGGAGUCGGGu 5'	5' uugaGCGCCCAG-CUUCAGUCCc 3'	|| || | |:||||:||	137.00	-20.67	2 20	3 24	18	66.67%	77.78%	387.00	-66.84	137.00	1622	23	51	3 16 30	rs2385088	ISYNA1	Query; Max.Energy	A/G	G	G	-1	19
hsa-miR-4656	-28.80	G	hsa-miR-4656 vs rs2385088_ISYNA1_3_prime_UTR_variant_allele_C	rs2385088_ISYNA1_3_prime_UTR_variant_allele_C	3' ugucCGGAGGACGGGAGUCGGGu 5'	5' uucaGUCCCACCCCCUCUGCCCa 3'	|:| | ||||| ||||	127.00	-28.80	2 20	16 38	18	66.67%	72.22%	387.00	-66.84	137.00	1622	23	51	3 16 30	rs2385088	ISYNA1	Query; Max.Energy	A/G	G	G	-1	19
hsa-miR-4656	-28.80	G	hsa-miR-4656 vs rs2385088_ISYNA1_3_prime_UTR_variant_allele_C	rs2385088_ISYNA1_3_prime_UTR_variant_allele_C	3' ugucCGGAGGACGGGAGUCGGGu 5'	5' cucuGCCCAUGGUCAUCACCCC- 3'	||| : |:| ||| |||	123.00	-17.37	2 20	30 51	18	61.11%	72.22%	387.00	-66.84	137.00	1622	23	51	3 16 30	rs2385088	ISYNA1	Query; Max.Energy	A/G	G	G	-1	19
hsa-miR-4657	NA	G	hsa-miR-4657 vs rs2385088_ISYNA1_3_prime_UTR_variant_allele_C	rs2385088_ISYNA1_3_prime_UTR_variant_allele_C	NA	NA	NA	NA	NA	NA	NA	NA	NA	NA	NA	NA	NA	NA	NA	NA	NA	rs2385088	ISYNA1	Query; Max.Energy	A/G	G	G	-1	19
hsa-miR-4660	-20.10	G	hsa-miR-4660 vs rs2385088_ISYNA1_3_prime_UTR_variant_allele_C	rs2385088_ISYNA1_3_prime_UTR_variant_allele_C	3' gagguaaaagguggucucGACGu 5'	5' gcuucagucccacccccuCUGCc 3'	||||	80.00	-20.10	2 6	14 36	4	100.00%	100.00%	80.00	-20.10	80.00	1627	23	51	14	rs2385088	ISYNA1	Query; Max.Energy	A/G	G	G	-1	19
hsa-miR-4669	-18.89	G	hsa-miR-4669 vs rs2385088_ISYNA1_3_prime_UTR_variant_allele_C	rs2385088_ISYNA1_3_prime_UTR_variant_allele_C	3' ggaGGAGGUGAAGG--GCCUGUGu 5'	5' ccaCCCCCUCUGCCCAUGGUCAUc 3'	|| || || || :|| ||:	94.00	-18.89	2 20	23 46	20	60.00%	70.00%	94.00	-18.89	94.00	1648	22	51	23	rs2385088	ISYNA1	Query; Max.Energy	A/G	G	G	-1	19
hsa-miR-4674	-17.42	G	hsa-miR-4674 vs rs2385088_ISYNA1_3_prime_UTR_variant_allele_C	rs2385088_ISYNA1_3_prime_UTR_variant_allele_C	3' ucggcgcgcagggCUCGGGUc 5'	5' -------ucuugaGCGCCCAg 3'	| |||||	108.00	-17.42	2 9	1 14	7	85.71%	85.71%	108.00	-17.42	108.00	1655	21	51	1	rs2385088	ISYNA1	Query; Max.Energy	A/G	G	G	-1	19
hsa-miR-4685-5p	-29.80	G	hsa-miR-4685-5p vs rs2385088_ISYNA1_3_prime_UTR_variant_allele_C	rs2385088_ISYNA1_3_prime_UTR_variant_allele_C	3' uugGAA--CGGGGUGAGG--UUCGGG-ACCc 5'	5' cagCUUCAGUCCCACCCCCUCUGCCCAUGGu 3'	||| |:||||| || |||| |||	125.00	-29.80	2 24	12 42	27	66.67%	70.37%	125.00	-29.80	125.00	1670	26	51	12	rs2385088	ISYNA1	Query; Max.Energy	A/G	G	G	-1	19
hsa-miR-4688	-23.14	G	hsa-miR-4688 vs rs2385088_ISYNA1_3_prime_UTR_variant_allele_C	rs2385088_ISYNA1_3_prime_UTR_variant_allele_C	3' ggguccaGGAGACGACGGGGAu 5'	5' gucccacCCCCU-CUGCCCAUg 3'	|| || |||||| |	121.00	-23.14	2 16	20 40	14	78.57%	78.57%	301.00	-60.42	121.00	1677	22	51	20 11 32	rs2385088	ISYNA1	Query; Max.Energy	A/G	G	G	-1	19
hsa-miR-4688	-23.14	G	hsa-miR-4688 vs rs2385088_ISYNA1_3_prime_UTR_variant_allele_C	rs2385088_ISYNA1_3_prime_UTR_variant_allele_C	3' ggguccaggagacgacGGGGAu 5'	5' ccagcuucagucccacCCCCUc 3'	|||||	100.00	-16.54	2 7	11 32	5	100.00%	100.00%	301.00	-60.42	121.00	1677	22	51	20 11 32	rs2385088	ISYNA1	Query; Max.Energy	A/G	G	G	-1	19
hsa-miR-4688	-23.14	G	hsa-miR-4688 vs rs2385088_ISYNA1_3_prime_UTR_variant_allele_C	rs2385088_ISYNA1_3_prime_UTR_variant_allele_C	3' ggguccaggagacgacGGGGau 5'	5' cugcccauggucaucaCCCC-- 3'	||||	80.00	-20.74	3 7	32 51	4	100.00%	100.00%	301.00	-60.42	121.00	1677	22	51	20 11 32	rs2385088	ISYNA1	Query; Max.Energy	A/G	G	G	-1	19
hsa-miR-4689	-19.63	G	hsa-miR-4689 vs rs2385088_ISYNA1_3_prime_UTR_variant_allele_C	rs2385088_ISYNA1_3_prime_UTR_variant_allele_C	3' ccgGGGGUGGUACAGAGGAGUu 5'	5' cagUCCCACCCCCUCUGCCCAu 3'	:|||||| ||| | ||	103.00	-19.63	2 20	18 39	18	66.67%	72.22%	103.00	-19.63	103.00	1678	22	51	18	rs2385088	ISYNA1	Query; Max.Energy	A/G	G	G	-1	19
hsa-miR-4692	-16.33	G	hsa-miR-4692 vs rs2385088_ISYNA1_3_prime_UTR_variant_allele_C	rs2385088_ISYNA1_3_prime_UTR_variant_allele_C	3' uagacuaUGGGUGUGACGGacu 5'	5' cagucccACCCCCUCUGCCcau 3'	|||| | |||||	119.00	-16.33	4 16	18 39	12	83.33%	83.33%	119.00	-16.33	119.00	1683	22	51	18	rs2385088	ISYNA1	Query; Max.Energy	A/G	G	G	-1	19
hsa-miR-4697-5p	-18.14	G	hsa-miR-4697-5p vs rs2385088_ISYNA1_3_prime_UTR_variant_allele_C	rs2385088_ISYNA1_3_prime_UTR_variant_allele_C	3' guGCAGUCACUGACGCGGGGGa 5'	5' agCUUCAGU--C-CCACCCCCu 3'	| ||||| | | |||||	115.00	-18.14	2 21	13 31	19	68.42%	68.42%	206.00	-34.31	115.00	1691	22	51	13 19	rs2385088	ISYNA1	Query; Max.Energy	A/G	G	G	-1	19
hsa-miR-4697-5p	-18.14	G	hsa-miR-4697-5p vs rs2385088_ISYNA1_3_prime_UTR_variant_allele_C	rs2385088_ISYNA1_3_prime_UTR_variant_allele_C	3' gugcagucacuGACGCGGGgga 5'	5' agucccaccccCUCUGCCCaug 3'	|| :||||	91.00	-16.17	4 12	19 40	8	75.00%	87.50%	206.00	-34.31	115.00	1691	22	51	13 19	rs2385088	ISYNA1	Query; Max.Energy	A/G	G	G	-1	19
hsa-miR-4700-5p	-17.13	G	hsa-miR-4700-5p vs rs2385088_ISYNA1_3_prime_UTR_variant_allele_C	rs2385088_ISYNA1_3_prime_UTR_variant_allele_C	3' ugugugacaGGAGUAGGGGUcu 5'	5' gucccacccCCUC-UGCCCAug 3'	|||| | ||||	99.00	-16.74	3 14	20 40	11	81.82%	81.82%	193.00	-33.87	99.00	1696	22	51	20 7	rs2385088	ISYNA1	Query; Max.Energy	A/G	G	G	-1	19
hsa-miR-4700-5p	-17.13	G	hsa-miR-4700-5p vs rs2385088_ISYNA1_3_prime_UTR_variant_allele_C	rs2385088_ISYNA1_3_prime_UTR_variant_allele_C	3' ugUGUGACAGGAGUAGGGGUcu 5'	5' gcGCCCAG-CUUCAGUCCCAcc 3'	:| | | |:||| :||||	94.00	-17.13	3 21	7 27	18	61.11%	77.78%	193.00	-33.87	99.00	1696	22	51	20 7	rs2385088	ISYNA1	Query; Max.Energy	A/G	G	G	-1	19
hsa-miR-4701-3p	-23.38	G	hsa-miR-4701-3p vs rs2385088_ISYNA1_3_prime_UTR_variant_allele_C	rs2385088_ISYNA1_3_prime_UTR_variant_allele_C	3' uguGGUGUGGGUAGUGGGua 5'	5' ugcCCAUGGUCAUCACCCc- 3'	|||:: :||||||||	145.00	-23.11	3 18	33 51	15	73.33%	93.33%	256.00	-46.49	145.00	1699	20	51	33 20	rs2385088	ISYNA1	Query; Max.Energy	A/G	G	G	-1	19
hsa-miR-4701-3p	-23.38	G	hsa-miR-4701-3p vs rs2385088_ISYNA1_3_prime_UTR_variant_allele_C	rs2385088_ISYNA1_3_prime_UTR_variant_allele_C	3' uguGGUGUGGGUAG-UGGGUa 5'	5' gucCCAC-CCCCUCUGCCCAu 3'	|||| ||| || :||||	111.00	-23.38	2 18	20 39	17	76.47%	82.35%	256.00	-46.49	145.00	1699	20	51	33 20	rs2385088	ISYNA1	Query; Max.Energy	A/G	G	G	-1	19
hsa-miR-4706	-32.21	G	hsa-miR-4706 vs rs2385088_ISYNA1_3_prime_UTR_variant_allele_C	rs2385088_ISYNA1_3_prime_UTR_variant_allele_C	3' uucgUCGCGGGU-GAAG-GAGGGgcga 5'	5' cuugAGCGCCCAGCUUCAGUCCCaccc 3'	|||||||| |||| ||||	119.00	-32.21	5 22	2 28	19	84.21%	84.21%	217.00	-52.80	119.00	1705	25	51	2 27	rs2385088	ISYNA1	Query; Max.Energy	A/G	G	G	-1	19
hsa-miR-4706	-32.21	G	hsa-miR-4706 vs rs2385088_ISYNA1_3_prime_UTR_variant_allele_C	rs2385088_ISYNA1_3_prime_UTR_variant_allele_C	3' uucgucGCGGGUG-AAGGAGGGGCGa 5'	5' ccccucUGCCCAUGGUCAUCACCCC- 3'	:|||||: || || || |	98.00	-20.59	2 20	27 51	19	63.16%	73.68%	217.00	-52.80	119.00	1705	25	51	2 27	rs2385088	ISYNA1	Query; Max.Energy	A/G	G	G	-1	19
hsa-miR-4707-5p	-22.42	G	hsa-miR-4707-5p vs rs2385088_ISYNA1_3_prime_UTR_variant_allele_C	rs2385088_ISYNA1_3_prime_UTR_variant_allele_C	3' ggucuUGGGCGGGCGCGGccccg 5'	5' gucccACCC-CCUCUGCCcaugg 3'	|||| ||: :|||	80.00	-22.42	6 19	20 41	13	69.23%	84.62%	80.00	-22.42	80.00	1706	23	51	20	rs2385088	ISYNA1	Query; Max.Energy	A/G	G	G	-1	19
hsa-miR-4710	-25.08	G	hsa-miR-4710 vs rs2385088_ISYNA1_3_prime_UTR_variant_allele_C	rs2385088_ISYNA1_3_prime_UTR_variant_allele_C	3' uuGGUGGACGGGAGUGGg 5'	5' gcCCA-UGGUCAUCACCc 3'	||| : |:| |||||	118.00	-19.16	2 17	34 50	15	66.67%	80.00%	326.00	-65.60	118.00	1714	18	51	34 21 9	rs2385088	ISYNA1	Query; Max.Energy	A/G	G	G	-1	19
hsa-miR-4710	-25.08	G	hsa-miR-4710 vs rs2385088_ISYNA1_3_prime_UTR_variant_allele_C	rs2385088_ISYNA1_3_prime_UTR_variant_allele_C	3' uuGGUGGACGGGAG-UGGg 5'	5' ucCCACC--CCCUCUGCCc 3'	||||| ||||| :||	105.00	-25.08	2 17	21 37	16	75.00%	81.25%	326.00	-65.60	118.00	1714	18	51	34 21 9	rs2385088	ISYNA1	Query; Max.Energy	A/G	G	G	-1	19
hsa-miR-4710	-25.08	G	hsa-miR-4710 vs rs2385088_ISYNA1_3_prime_UTR_variant_allele_C	rs2385088_ISYNA1_3_prime_UTR_variant_allele_C	3' uuGGUGGACG--GGAGUGGg 5'	5' gcCCAGCUUCAGUCCCACCc 3'	||| || | :| ||||	103.00	-21.36	2 17	9 28	17	64.71%	70.59%	326.00	-65.60	118.00	1714	18	51	34 21 9	rs2385088	ISYNA1	Query; Max.Energy	A/G	G	G	-1	19
hsa-miR-4713-3p	-17.32	G	hsa-miR-4713-3p vs rs2385088_ISYNA1_3_prime_UTR_variant_allele_C	rs2385088_ISYNA1_3_prime_UTR_variant_allele_C	3' aagagggugacagaccUAGGGu 5'	5' ugagcgcccagcuucaGUCCCa 3'	:||||	84.00	-17.32	2 7	4 25	5	80.00%	100.00%	84.00	-17.32	84.00	1720	22	51	4	rs2385088	ISYNA1	Query; Max.Energy	A/G	G	G	-1	19
hsa-miR-4716-3p	-24.17	G	hsa-miR-4716-3p vs rs2385088_ISYNA1_3_prime_UTR_variant_allele_C	rs2385088_ISYNA1_3_prime_UTR_variant_allele_C	3' agaGGUACAA---AGGAAGGGGGAa 5'	5' cgcCCAGCUUCAGUCCCACCCCCUc 3'	||| || ||| ||||||	122.00	-24.17	2 20	8 32	21	66.67%	66.67%	308.00	-59.40	122.00	1726	22	51	8 33 18	rs2385088	ISYNA1	Query; Max.Energy	A/G	G	G	-1	19
hsa-miR-4716-3p	-24.17	G	hsa-miR-4716-3p vs rs2385088_ISYNA1_3_prime_UTR_variant_allele_C	rs2385088_ISYNA1_3_prime_UTR_variant_allele_C	3' agaGGUACAAAGGAAGGGGGaa 5'	5' ugcCCAUGGU--CAUCACCCc- 3'	||||| | | || |||	104.00	-19.10	3 20	33 51	17	70.59%	70.59%	308.00	-59.40	122.00	1726	22	51	8 33 18	rs2385088	ISYNA1	Query; Max.Energy	A/G	G	G	-1	19
hsa-miR-4716-3p	-24.17	G	hsa-miR-4716-3p vs rs2385088_ISYNA1_3_prime_UTR_variant_allele_C	rs2385088_ISYNA1_3_prime_UTR_variant_allele_C	3' agagguacaaaGGA-AGGGGGAa 5'	5' cagucccacccCCUCUGCCCAUg 3'	||| | ||| |	82.00	-16.13	2 12	18 40	11	72.73%	72.73%	308.00	-59.40	122.00	1726	22	51	8 33 18	rs2385088	ISYNA1	Query; Max.Energy	A/G	G	G	-1	19
hsa-miR-4717-3p	-21.01	G	hsa-miR-4717-3p vs rs2385088_ISYNA1_3_prime_UTR_variant_allele_C	rs2385088_ISYNA1_3_prime_UTR_variant_allele_C	3' uccGGUGUCGGUGGGUACaca 5'	5' ccaCCCCCUCUGCCCAUGguc 3'	|| | |::||||||	118.00	-21.01	4 19	23 43	15	66.67%	80.00%	118.00	-21.01	118.00	1730	21	51	23	rs2385088	ISYNA1	Query; Max.Energy	A/G	G	G	-1	19
hsa-miR-4721	-18.91	G	hsa-miR-4721 vs rs2385088_ISYNA1_3_prime_UTR_variant_allele_C	rs2385088_ISYNA1_3_prime_UTR_variant_allele_C	3' gguggcaGUGGACCUCGGGagu 5'	5' gagcgccCAGCUUCAGUCCcac 3'	|| || ||:||	95.00	-18.91	4 16	5 26	12	66.67%	75.00%	175.00	-36.86	95.00	1735	22	51	5 19	rs2385088	ISYNA1	Query; Max.Energy	A/G	G	G	-1	19
hsa-miR-4721	-18.91	G	hsa-miR-4721 vs rs2385088_ISYNA1_3_prime_UTR_variant_allele_C	rs2385088_ISYNA1_3_prime_UTR_variant_allele_C	3' gguggcaguggaccuCGGGagu 5'	5' agucccacccccucuGCCCaug 3'	||||	80.00	-17.95	4 8	19 40	4	100.00%	100.00%	175.00	-36.86	95.00	1735	22	51	5 19	rs2385088	ISYNA1	Query; Max.Energy	A/G	G	G	-1	19
hsa-miR-4722-5p	-23.33	G	hsa-miR-4722-5p vs rs2385088_ISYNA1_3_prime_UTR_variant_allele_C	rs2385088_ISYNA1_3_prime_UTR_variant_allele_C	3' guuGGACCGUGUCGGGAGGACGg 5'	5' gcuUCAGUCCCACCCCCUCUGCc 3'	:| | | || ||| :||||	116.00	-23.33	2 21	14 36	19	63.16%	73.68%	203.00	-40.37	116.00	1736	23	51	14 1	rs2385088	ISYNA1	Query; Max.Energy	A/G	G	G	-1	19
hsa-miR-4722-5p	-23.33	G	hsa-miR-4722-5p vs rs2385088_ISYNA1_3_prime_UTR_variant_allele_C	rs2385088_ISYNA1_3_prime_UTR_variant_allele_C	3' guuGGAC-CGUGUCGGGAGGACGg 5'	5' --uCUUGAGCGCCCAGCUUCAGUc 3'	|:|| ||:| ||:| |:	87.00	-17.04	2 21	1 22	20	50.00%	70.00%	203.00	-40.37	116.00	1736	23	51	14 1	rs2385088	ISYNA1	Query; Max.Energy	A/G	G	G	-1	19
hsa-miR-4723-5p	-22.48	G	hsa-miR-4723-5p vs rs2385088_ISYNA1_3_prime_UTR_variant_allele_C	rs2385088_ISYNA1_3_prime_UTR_variant_allele_C	3' acGAGAAUAGAGUACC----GAGGGGgu 5'	5' ccCUCU--GCCCAUGGUCAUCACCCC-- 3'	|||| | ||||| | ||||	98.00	-22.48	3 23	28 51	24	62.50%	62.50%	98.00	-22.48	98.00	1739	24	51	28	rs2385088	ISYNA1	Query; Max.Energy	A/G	G	G	-1	19
hsa-miR-4725-3p	-18.23	G	hsa-miR-4725-3p vs rs2385088_ISYNA1_3_prime_UTR_variant_allele_C	rs2385088_ISYNA1_3_prime_UTR_variant_allele_C	3' ggGCUGUGACUGCGGAAGGGGu 5'	5' gcCCAGCUUCAGUCCCACCCCc 3'	| | :| | || ||||	84.00	-18.23	2 21	9 30	19	52.63%	57.89%	84.00	-18.23	84.00	1745	22	51	9	rs2385088	ISYNA1	Query; Max.Energy	A/G	G	G	-1	19
hsa-miR-4726-5p	-22.69	G	hsa-miR-4726-5p vs rs2385088_ISYNA1_3_prime_UTR_variant_allele_C	rs2385088_ISYNA1_3_prime_UTR_variant_allele_C	3' ggUGAGGUCCGAGGAGACCGGga 5'	5' ucAGUCCCACCCCCUCUGCCCau 3'	| ||| | |||||| ||	113.00	-22.69	3 22	17 39	19	68.42%	68.42%	113.00	-22.69	113.00	1746	23	51	17	rs2385088	ISYNA1	Query; Max.Energy	A/G	G	G	-1	19
hsa-miR-4727-3p	-20.09	G	hsa-miR-4727-3p vs rs2385088_ISYNA1_3_prime_UTR_variant_allele_C	rs2385088_ISYNA1_3_prime_UTR_variant_allele_C	3' cuUAGACGGUCGA----AGGGUGaua 5'	5' ugAGCGCCCAGCUUCAGUCCCACccc 3'	| | |||||| ||||||	115.00	-20.09	4 21	4 29	21	66.67%	66.67%	115.00	-20.09	115.00	1749	22	51	4	rs2385088	ISYNA1	Query; Max.Energy	A/G	G	G	-1	19
hsa-miR-4728-5p	-22.27	G	hsa-miR-4728-5p vs rs2385088_ISYNA1_3_prime_UTR_variant_allele_C	rs2385088_ISYNA1_3_prime_UTR_variant_allele_C	3' acgaacGACGGAG-AGGGGAGGGu 5'	5' agcgccCAGCUUCAGUCCCACCCc 3'	| ||:|| :||| |||	120.00	-22.27	2 18	6 29	17	64.71%	76.47%	120.00	-22.27	120.00	1750	23	51	6	rs2385088	ISYNA1	Query; Max.Energy	A/G	G	G	-1	19
hsa-miR-4732-5p	-19.85	G	hsa-miR-4732-5p vs rs2385088_ISYNA1_3_prime_UTR_variant_allele_C	rs2385088_ISYNA1_3_prime_UTR_variant_allele_C	3' ucGAAG-GACGAGGGACGAGAUGu 5'	5' agCUUCAGUCCCACCCCCUCUGCc 3'	|||| | | || ||||:|	108.00	-19.85	2 22	13 36	21	61.90%	66.67%	108.00	-19.85	108.00	1756	23	51	13	rs2385088	ISYNA1	Query; Max.Energy	A/G	G	G	-1	19
hsa-miR-4736	-16.33	G	hsa-miR-4736 vs rs2385088_ISYNA1_3_prime_UTR_variant_allele_C	rs2385088_ISYNA1_3_prime_UTR_variant_allele_C	3' gucgggucuauuGGACGGa 5'	5' agucccacccccUCUGCCc 3'	:|||||	104.00	-16.33	2 8	19 37	6	83.33%	100.00%	104.00	-16.33	104.00	1763	19	51	19	rs2385088	ISYNA1	Query; Max.Energy	A/G	G	G	-1	19
hsa-miR-4739	-24.77	G	hsa-miR-4739 vs rs2385088_ISYNA1_3_prime_UTR_variant_allele_C	rs2385088_ISYNA1_3_prime_UTR_variant_allele_C	3' uccCGGG--GAGGCGAGG--AGGAGGGAa 5'	5' agcGCCCAGCUUCAGUCCCACCCCCUCUg 3'	|||| ||:| ||| || |:||	108.00	-24.77	2 23	6 34	25	60.00%	68.00%	188.00	-45.80	108.00	1769	25	51	6 2	rs2385088	ISYNA1	Query; Max.Energy	A/G	G	G	-1	19
hsa-miR-4739	-24.77	G	hsa-miR-4739 vs rs2385088_ISYNA1_3_prime_UTR_variant_allele_C	rs2385088_ISYNA1_3_prime_UTR_variant_allele_C	3' ucccggggaggcgaggaggAGGGaa 5'	5' cuugagcgcccagcuucagUCCCac 3'	||||	80.00	-21.03	3 7	2 26	4	100.00%	100.00%	188.00	-45.80	108.00	1769	25	51	6 2	rs2385088	ISYNA1	Query; Max.Energy	A/G	G	G	-1	19
hsa-miR-4741	-22.82	G	hsa-miR-4741 vs rs2385088_ISYNA1_3_prime_UTR_variant_allele_C	rs2385088_ISYNA1_3_prime_UTR_variant_allele_C	3' ucggcuggggaggccuGUCGGGc 5'	5' cuugagcgcccagcuuCAGUCCc 3'	|||:||	104.00	-20.68	2 8	2 24	6	83.33%	100.00%	288.00	-62.20	104.00	1772	23	51	2 21 30	rs2385088	ISYNA1	Query; Max.Energy	A/G	G	G	-1	19
hsa-miR-4741	-22.82	G	hsa-miR-4741 vs rs2385088_ISYNA1_3_prime_UTR_variant_allele_C	rs2385088_ISYNA1_3_prime_UTR_variant_allele_C	3' ucGGCUGGGGAGGC--CUGUCGGgc 5'	5' ucCCACCCCCUCUGCCCAUGGUCau 3'	|| ||||||:| |::|:|	96.00	-22.82	3 22	21 45	21	57.14%	76.19%	288.00	-62.20	104.00	1772	23	51	2 21 30	rs2385088	ISYNA1	Query; Max.Energy	A/G	G	G	-1	19
hsa-miR-4741	-22.82	G	hsa-miR-4741 vs rs2385088_ISYNA1_3_prime_UTR_variant_allele_C	rs2385088_ISYNA1_3_prime_UTR_variant_allele_C	3' ucggcuggggaggccuGUCGGGc 5'	5' cucugcccauggucauCACCCC- 3'	|| |||	88.00	-18.70	2 8	30 51	6	83.33%	83.33%	288.00	-62.20	104.00	1772	23	51	2 21 30	rs2385088	ISYNA1	Query; Max.Energy	A/G	G	G	-1	19
hsa-miR-4743-5p	-20.44	G	hsa-miR-4743-5p vs rs2385088_ISYNA1_3_prime_UTR_variant_allele_C	rs2385088_ISYNA1_3_prime_UTR_variant_allele_C	3' uacggAGGACAGGGUAGGCCGGu 5'	5' uucagUCCCACCCCCUCUGCCCa 3'	||| ||| ||:| ||	110.00	-20.44	2 19	16 38	17	64.71%	70.59%	110.00	-20.44	110.00	1775	23	51	16	rs2385088	ISYNA1	Query; Max.Energy	A/G	G	G	-1	19
hsa-miR-4745-5p	-22.87	G	hsa-miR-4745-5p vs rs2385088_ISYNA1_3_prime_UTR_variant_allele_C	rs2385088_ISYNA1_3_prime_UTR_variant_allele_C	3' gcggcagggcccUCGGGGUGAGu 5'	5' gcgcccagcuucAGUCCCACCCc 3'	||:||||| |	119.00	-22.87	2 12	7 29	10	80.00%	90.00%	221.00	-39.02	119.00	1780	23	51	7 1	rs2385088	ISYNA1	Query; Max.Energy	A/G	G	G	-1	19
hsa-miR-4745-5p	-22.87	G	hsa-miR-4745-5p vs rs2385088_ISYNA1_3_prime_UTR_variant_allele_C	rs2385088_ISYNA1_3_prime_UTR_variant_allele_C	3' gcggcAGGGCCCUCGGGGUGAGu 5'	5' -----UCUUGAGCGCCCAGCUUc 3'	||::| | |||| :||:	102.00	-16.15	2 19	1 18	17	58.82%	82.35%	221.00	-39.02	119.00	1780	23	51	7 1	rs2385088	ISYNA1	Query; Max.Energy	A/G	G	G	-1	19
hsa-miR-4747-5p	-23.31	G	hsa-miR-4747-5p vs rs2385088_ISYNA1_3_prime_UTR_variant_allele_C	rs2385088_ISYNA1_3_prime_UTR_variant_allele_C	3' gaUUCUGGUUCGGAGGAAGGGa 5'	5' ugAGCGCCCAGCUUCAGUCCCa 3'	|: :|| |||:|| ||||	108.00	-23.31	2 21	4 25	19	63.16%	78.95%	108.00	-23.31	108.00	1784	22	51	4	rs2385088	ISYNA1	Query; Max.Energy	A/G	G	G	-1	19
hsa-miR-4754	-19.58	G	hsa-miR-4754 vs rs2385088_ISYNA1_3_prime_UTR_variant_allele_C	rs2385088_ISYNA1_3_prime_UTR_variant_allele_C	3' ugaGGCGAUUGGGU-CCAGGCGUa 5'	5' cccCCUCU-GCCCAUGGUCAUCAc 3'	|| || :|||| |||| ||	101.00	-19.58	2 21	26 48	20	70.00%	75.00%	101.00	-19.58	101.00	1797	23	51	26	rs2385088	ISYNA1	Query; Max.Energy	A/G	G	G	-1	19
hsa-miR-4758-5p	-25.75	G	hsa-miR-4758-5p vs rs2385088_ISYNA1_3_prime_UTR_variant_allele_C	rs2385088_ISYNA1_3_prime_UTR_variant_allele_C	3' guCGGGGUGGCCGAGGGUGAGug 5'	5' caGCUUCAGUCCCACCCCCUCug 3'	||::|| : | ||| |||	109.00	-25.75	3 22	12 34	19	57.89%	73.68%	198.00	-46.49	109.00	1806	23	51	12 31	rs2385088	ISYNA1	Query; Max.Energy	A/G	G	G	-1	19
hsa-miR-4758-5p	-25.75	G	hsa-miR-4758-5p vs rs2385088_ISYNA1_3_prime_UTR_variant_allele_C	rs2385088_ISYNA1_3_prime_UTR_variant_allele_C	3' gucgGGGUGGCCGAGGGUGAGug 5'	5' ucugCCCA-UGGUCAUCACCCc- 3'	|||| :||: :||| |	89.00	-20.74	3 20	31 51	17	58.82%	76.47%	198.00	-46.49	109.00	1806	23	51	12 31	rs2385088	ISYNA1	Query; Max.Energy	A/G	G	G	-1	19
hsa-miR-4764-5p	NA	G	hsa-miR-4764-5p vs rs2385088_ISYNA1_3_prime_UTR_variant_allele_C	rs2385088_ISYNA1_3_prime_UTR_variant_allele_C	NA	NA	NA	NA	NA	NA	NA	NA	NA	NA	NA	NA	NA	NA	NA	NA	NA	rs2385088	ISYNA1	Query; Max.Energy	A/G	G	G	-1	19
hsa-miR-4769-5p	-23.20	G	hsa-miR-4769-5p vs rs2385088_ISYNA1_3_prime_UTR_variant_allele_C	rs2385088_ISYNA1_3_prime_UTR_variant_allele_C	3' gaguauGGAAGAGAGGUAGGGUGg 5'	5' gagcgcCCAGCU-UCAGUCCCACc 3'	|| || || :||||||	136.00	-23.20	2 19	5 27	17	70.59%	76.47%	305.00	-60.30	136.00	1825	24	51	5 22 17	rs2385088	ISYNA1	Query; Max.Energy	A/G	G	G	-1	19
hsa-miR-4769-5p	-23.20	G	hsa-miR-4769-5p vs rs2385088_ISYNA1_3_prime_UTR_variant_allele_C	rs2385088_ISYNA1_3_prime_UTR_variant_allele_C	3' gaGUAUGGAAGAGAGG---UAG-GGUGg 5'	5' ccCACCCCCUCUGCCCAUGGUCAUCACc 3'	|| || ||| || :|| :|||	85.00	-19.56	2 23	22 49	25	56.00%	64.00%	305.00	-60.30	136.00	1825	24	51	5 22 17	rs2385088	ISYNA1	Query; Max.Energy	A/G	G	G	-1	19
hsa-miR-4769-5p	-23.20	G	hsa-miR-4769-5p vs rs2385088_ISYNA1_3_prime_UTR_variant_allele_C	rs2385088_ISYNA1_3_prime_UTR_variant_allele_C	3' gaguauggaagagagguaGGGUGg 5'	5' ucagucccacccccucugCCCAUg 3'	||||:	84.00	-17.54	2 7	17 40	5	80.00%	100.00%	305.00	-60.30	136.00	1825	24	51	5 22 17	rs2385088	ISYNA1	Query; Max.Energy	A/G	G	G	-1	19
hsa-miR-4783-3p	-16.39	G	hsa-miR-4783-3p vs rs2385088_ISYNA1_3_prime_UTR_variant_allele_C	rs2385088_ISYNA1_3_prime_UTR_variant_allele_C	3' cguCUGCGCGGGGUU---GUGGcccc 5'	5' agcGCCCAGCUUCAGUCCCACCcccu 3'	| | ||::||: ||||	87.00	-16.39	5 21	6 31	19	52.63%	68.42%	87.00	-16.39	87.00	1850	23	51	6	rs2385088	ISYNA1	Query; Max.Energy	A/G	G	G	-1	19
hsa-miR-4784	-22.03	G	hsa-miR-4784 vs rs2385088_ISYNA1_3_prime_UTR_variant_allele_C	rs2385088_ISYNA1_3_prime_UTR_variant_allele_C	3' agUCAGGGU--CGUAGAGGAGu 5'	5' ucAGUCCCACCCCCUCUGCCCa 3'	||||||| | ||| | |	97.00	-22.03	2 19	17 38	19	68.42%	68.42%	97.00	-22.03	97.00	1851	20	51	17	rs2385088	ISYNA1	Query; Max.Energy	A/G	G	G	-1	19
hsa-miR-4786-5p	-16.10	G	hsa-miR-4786-5p vs rs2385088_ISYNA1_3_prime_UTR_variant_allele_C	rs2385088_ISYNA1_3_prime_UTR_variant_allele_C	3' ccacGUAGGUCAGGACCAG-AGu 5'	5' acccCCUCUGCCCAUGGUCAUCa 3'	| ||:: | ||||| ||	114.00	-16.10	2 19	25 47	18	61.11%	72.22%	114.00	-16.10	114.00	1857	22	51	25	rs2385088	ISYNA1	Query; Max.Energy	A/G	G	G	-1	19
hsa-miR-4787-5p	-24.17	G	hsa-miR-4787-5p vs rs2385088_ISYNA1_3_prime_UTR_variant_allele_C	rs2385088_ISYNA1_3_prime_UTR_variant_allele_C	3' ccCUACGGCGGCGGUGGGGGcg 5'	5' caGCUUCAGUC-CCACCCCCuc 3'	| | | |:| ||||||||	138.00	-24.17	3 21	12 32	18	72.22%	77.78%	350.00	-62.70	138.00	1859	22	51	12 35 20	rs2385088	ISYNA1	Query; Max.Energy	A/G	G	G	-1	19
hsa-miR-4787-5p	-24.17	G	hsa-miR-4787-5p vs rs2385088_ISYNA1_3_prime_UTR_variant_allele_C	rs2385088_ISYNA1_3_prime_UTR_variant_allele_C	3' cccUACGGCGGCGGUGGGGgcg 5'	5' cccAUG--GUCAUCACCCC--- 3'	||| |:| :||||||	116.00	-16.60	4 20	35 51	16	68.75%	81.25%	350.00	-62.70	138.00	1859	22	51	12 35 20	rs2385088	ISYNA1	Query; Max.Energy	A/G	G	G	-1	19
hsa-miR-4787-5p	-24.17	G	hsa-miR-4787-5p vs rs2385088_ISYNA1_3_prime_UTR_variant_allele_C	rs2385088_ISYNA1_3_prime_UTR_variant_allele_C	3' cccuacGGCGGCGGUGGGGGCg 5'	5' gucccaCCCCCUCUGCCCAUGg 3'	|| || |::||| :|	96.00	-21.93	2 17	20 41	15	60.00%	80.00%	350.00	-62.70	138.00	1859	22	51	12 35 20	rs2385088	ISYNA1	Query; Max.Energy	A/G	G	G	-1	19
hsa-miR-483-5p	-17.66	G	hsa-miR-483-5p vs rs2385088_ISYNA1_3_prime_UTR_variant_allele_C	rs2385088_ISYNA1_3_prime_UTR_variant_allele_C	3' gaggGAAGAAAGG--AGGGCAGAa 5'	5' ccagCUUCAGUCCCACCCCCUCUg 3'	|||| ||| ||| |||	121.00	-17.66	2 19	11 34	19	68.42%	68.42%	121.00	-17.66	121.00	410	22	51	11	rs2385088	ISYNA1	Query; Max.Energy	A/G	G	G	-1	19
hsa-miR-490-5p	-21.48	G	hsa-miR-490-5p vs rs2385088_ISYNA1_3_prime_UTR_variant_allele_C	rs2385088_ISYNA1_3_prime_UTR_variant_allele_C	3' uggguggaccucuaGGUACc 5'	5' cccacccccucugcCCAUGg 3'	|||||	100.00	-21.48	2 7	22 41	5	100.00%	100.00%	100.00	-21.48	100.00	423	20	51	22	rs2385088	ISYNA1	Query; Max.Energy	A/G	G	G	-1	19
hsa-miR-5006-5p	-27.96	G	hsa-miR-5006-5p vs rs2385088_ISYNA1_3_prime_UTR_variant_allele_C	rs2385088_ISYNA1_3_prime_UTR_variant_allele_C	3' aaGGUGGAG--GACGGG-ACCGuu 5'	5' ucCCACCCCCUCUGCCCAUGGUca 3'	||||| | |||||| |||:	102.00	-27.96	3 20	21 44	20	75.00%	80.00%	102.00	-27.96	102.00	1903	21	51	21	rs2385088	ISYNA1	Query; Max.Energy	A/G	G	G	-1	19
hsa-miR-5088-5p	-23.04	G	hsa-miR-5088-5p vs rs2385088_ISYNA1_3_prime_UTR_variant_allele_C	rs2385088_ISYNA1_3_prime_UTR_variant_allele_C	3' ggagGUAGGUUAGGGACUCGGGac 5'	5' ugagCGCCCAG--CUUCAGUCCca 3'	|: |||: |:| ||:||	89.00	-16.09	3 21	4 25	18	55.56%	77.78%	169.00	-39.13	89.00	1919	24	51	4 9	rs2385088	ISYNA1	Query; Max.Energy	A/G	G	G	-1	19
hsa-miR-5088-5p	-23.04	G	hsa-miR-5088-5p vs rs2385088_ISYNA1_3_prime_UTR_variant_allele_C	rs2385088_ISYNA1_3_prime_UTR_variant_allele_C	3' ggagguagguuagggacucGGGAc 5'	5' gcccagcuucagucccaccCCCUc 3'	||||	80.00	-23.04	2 6	9 32	4	100.00%	100.00%	169.00	-39.13	89.00	1919	24	51	4 9	rs2385088	ISYNA1	Query; Max.Energy	A/G	G	G	-1	19
hsa-miR-5089-5p	-18.35	G	hsa-miR-5089-5p vs rs2385088_ISYNA1_3_prime_UTR_variant_allele_C	rs2385088_ISYNA1_3_prime_UTR_variant_allele_C	3' cuacgaugagucuUUAGGGUg 5'	5' agcgcccagcuucAGUCCCAc 3'	|:|||||	124.00	-18.35	2 9	6 26	7	85.71%	100.00%	124.00	-18.35	124.00	1921	21	51	6	rs2385088	ISYNA1	Query; Max.Energy	A/G	G	G	-1	19
hsa-miR-5090	-27.31	G	hsa-miR-5090 vs rs2385088_ISYNA1_3_prime_UTR_variant_allele_C	rs2385088_ISYNA1_3_prime_UTR_variant_allele_C	3' guGGGAUGUGGUUAGACGGGgcc 5'	5' agUCCCAC-CCCCUCUGCCCaug 3'	:|| || || |||||||	123.00	-27.31	4 22	19 40	18	72.22%	77.78%	208.00	-46.58	123.00	1923	23	51	19 2	rs2385088	ISYNA1	Query; Max.Energy	A/G	G	G	-1	19
hsa-miR-5090	-27.31	G	hsa-miR-5090 vs rs2385088_ISYNA1_3_prime_UTR_variant_allele_C	rs2385088_ISYNA1_3_prime_UTR_variant_allele_C	3' gugggauguGGUU--AGACGGGGcc 5'	5' cuugagcgcCCAGCUUCAGUCCCac 3'	|||: || |:|||	85.00	-19.27	3 15	2 26	14	64.29%	78.57%	208.00	-46.58	123.00	1923	23	51	19 2	rs2385088	ISYNA1	Query; Max.Energy	A/G	G	G	-1	19
hsa-miR-5091	NA	G	hsa-miR-5091 vs rs2385088_ISYNA1_3_prime_UTR_variant_allele_C	rs2385088_ISYNA1_3_prime_UTR_variant_allele_C	NA	NA	NA	NA	NA	NA	NA	NA	NA	NA	NA	NA	NA	NA	NA	NA	NA	rs2385088	ISYNA1	Query; Max.Energy	A/G	G	G	-1	19
hsa-miR-5187-5p	-21.02	G	hsa-miR-5187-5p vs rs2385088_ISYNA1_3_prime_UTR_variant_allele_C	rs2385088_ISYNA1_3_prime_UTR_variant_allele_C	3' aggugaaguuagGGAGU-AGGGu 5'	5' uugagcgcccagCUUCAGUCCCa 3'	|:||| ||||	110.00	-20.26	2 11	3 25	10	80.00%	90.00%	205.00	-41.28	110.00	1934	22	51	3 17	rs2385088	ISYNA1	Query; Max.Energy	A/G	G	G	-1	19
hsa-miR-5187-5p	-21.02	G	hsa-miR-5187-5p vs rs2385088_ISYNA1_3_prime_UTR_variant_allele_C	rs2385088_ISYNA1_3_prime_UTR_variant_allele_C	3' aggugaaGUUAGGGAGUAGGGu 5'	5' ucaguccCACCCCCUCUGCCCa 3'	|| ||||| |||	95.00	-21.02	2 16	17 38	14	71.43%	71.43%	205.00	-41.28	110.00	1934	22	51	3 17	rs2385088	ISYNA1	Query; Max.Energy	A/G	G	G	-1	19
hsa-miR-5189-5p	-26.85	G	hsa-miR-5189-5p vs rs2385088_ISYNA1_3_prime_UTR_variant_allele_C	rs2385088_ISYNA1_3_prime_UTR_variant_allele_C	3' ggaCAGGUAGGCGGACACGGGUcu 5'	5' ucaGUCCCACCCCCUCUGCCCAug 3'	|||| || ||| ||||||	153.00	-26.85	3 22	17 40	19	78.95%	78.95%	153.00	-26.85	153.00	1937	24	51	17	rs2385088	ISYNA1	Query; Max.Energy	A/G	G	G	-1	19
hsa-miR-5192	-17.15	G	hsa-miR-5192 vs rs2385088_ISYNA1_3_prime_UTR_variant_allele_C	rs2385088_ISYNA1_3_prime_UTR_variant_allele_C	3' ugguggaccuuagguGAGAGGa 5'	5' cuucagucccaccccCUCUGCc 3'	|||| |	88.00	-17.15	2 8	15 36	6	83.33%	83.33%	88.00	-17.15	88.00	1941	22	51	15	rs2385088	ISYNA1	Query; Max.Energy	A/G	G	G	-1	19
hsa-miR-5194	-20.37	G	hsa-miR-5194 vs rs2385088_ISYNA1_3_prime_UTR_variant_allele_C	rs2385088_ISYNA1_3_prime_UTR_variant_allele_C	3' gguaGGGUAAGGUUUGGGGAGu 5'	5' cagcUUCAGUCCCACCCCCUCu 3'	::|| ||| | ||||||	134.00	-19.17	2 19	12 33	17	70.59%	82.35%	247.00	-39.54	134.00	1943	22	51	12 31	rs2385088	ISYNA1	Query; Max.Energy	A/G	G	G	-1	19
hsa-miR-5194	-20.37	G	hsa-miR-5194 vs rs2385088_ISYNA1_3_prime_UTR_variant_allele_C	rs2385088_ISYNA1_3_prime_UTR_variant_allele_C	3' gguaGGGUA--AGGUUUGGGGagu 5'	5' ucugCCCAUGGUCAUCACCCC--- 3'	||||| || |||||	113.00	-20.37	4 19	31 51	17	70.59%	70.59%	247.00	-39.54	134.00	1943	22	51	12 31	rs2385088	ISYNA1	Query; Max.Energy	A/G	G	G	-1	19
hsa-miR-5196-5p	-24.72	G	hsa-miR-5196-5p vs rs2385088_ISYNA1_3_prime_UTR_variant_allele_C	rs2385088_ISYNA1_3_prime_UTR_variant_allele_C	3' ggGUU-GGGAGCAGGGGAAGGGa 5'	5' uuCAGUCCCACCCCCUCUGCCCa 3'	||: ||| | ||:|| |||	115.00	-24.72	2 21	16 38	20	65.00%	75.00%	115.00	-24.72	115.00	1946	22	51	16	rs2385088	ISYNA1	Query; Max.Energy	A/G	G	G	-1	19
hsa-miR-541-3p	-22.03	G	hsa-miR-541-3p vs rs2385088_ISYNA1_3_prime_UTR_variant_allele_C	rs2385088_ISYNA1_3_prime_UTR_variant_allele_C	3' ucaGGUCUAAGACACGGGUGGu 5'	5' cgcCCAGCUUCAG-UCCCACCc 3'	|||| ||| | ||||||	133.00	-22.03	2 20	8 28	18	77.78%	77.78%	252.00	-39.07	133.00	783	22	51	8 20	rs2385088	ISYNA1	Query; Max.Energy	A/G	G	G	-1	19
hsa-miR-541-3p	-22.03	G	hsa-miR-541-3p vs rs2385088_ISYNA1_3_prime_UTR_variant_allele_C	rs2385088_ISYNA1_3_prime_UTR_variant_allele_C	3' ucaGGUCUAAGACACGGGUGgu 5'	5' gucCCACCCCCUCUGCCCAUgg 3'	||| || ||||||:	119.00	-17.04	3 20	20 41	17	64.71%	70.59%	252.00	-39.07	133.00	783	22	51	8 20	rs2385088	ISYNA1	Query; Max.Energy	A/G	G	G	-1	19
hsa-miR-5572	-18.93	G	hsa-miR-5572 vs rs2385088_ISYNA1_3_prime_UTR_variant_allele_C	rs2385088_ISYNA1_3_prime_UTR_variant_allele_C	3' ucGUCUGGGGAC---GUGGGGuug 5'	5' ccCAG-CUUCAGUCCCACCCCcuc 3'	||| |::| | ||||||	108.00	-18.93	4 20	10 32	19	63.16%	73.68%	281.00	-52.64	108.00	1955	21	51	10 21 1	rs2385088	ISYNA1	Query; Max.Energy	A/G	G	G	-1	19
hsa-miR-5572	-18.93	G	hsa-miR-5572 vs rs2385088_ISYNA1_3_prime_UTR_variant_allele_C	rs2385088_ISYNA1_3_prime_UTR_variant_allele_C	3' ucgucuGGGGACGUGGGguug 5'	5' ucccacCCCCUCUGCCCaugg 3'	||||| ::|||	87.00	-17.47	5 16	21 41	11	72.73%	90.91%	281.00	-52.64	108.00	1955	21	51	10 21 1	rs2385088	ISYNA1	Query; Max.Energy	A/G	G	G	-1	19
hsa-miR-5572	-18.93	G	hsa-miR-5572 vs rs2385088_ISYNA1_3_prime_UTR_variant_allele_C	rs2385088_ISYNA1_3_prime_UTR_variant_allele_C	3' ucgucugGGGACGUG-GGGUUg 5'	5' -------UCUUGAGCGCCCAGc 3'	:|:|| :| ||||:	86.00	-16.24	2 15	1 15	14	57.14%	85.71%	281.00	-52.64	108.00	1955	21	51	10 21 1	rs2385088	ISYNA1	Query; Max.Energy	A/G	G	G	-1	19
hsa-miR-5584-5p	NA	G	hsa-miR-5584-5p vs rs2385088_ISYNA1_3_prime_UTR_variant_allele_C	rs2385088_ISYNA1_3_prime_UTR_variant_allele_C	NA	NA	NA	NA	NA	NA	NA	NA	NA	NA	NA	NA	NA	NA	NA	NA	NA	rs2385088	ISYNA1	Query; Max.Energy	A/G	G	G	-1	19
hsa-miR-5587-3p	-17.49	G	hsa-miR-5587-3p vs rs2385088_ISYNA1_3_prime_UTR_variant_allele_C	rs2385088_ISYNA1_3_prime_UTR_variant_allele_C	3' cuacuaGUGUGACGGGCCCCg 5'	5' cccaccCCCUCUGCCCAUGGu 3'	| | |||||| ||	95.00	-17.49	2 16	22 42	14	71.43%	71.43%	95.00	-17.49	95.00	1983	21	51	22	rs2385088	ISYNA1	Query; Max.Energy	A/G	G	G	-1	19
hsa-miR-5698	-18.56	G	hsa-miR-5698 vs rs2385088_ISYNA1_3_prime_UTR_variant_allele_C	rs2385088_ISYNA1_3_prime_UTR_variant_allele_C	3' gguguuAGUGACGUGAGGGGGu 5'	5' ccagcuUCAGU-CCCACCCCCu 3'	||| | | | |||||	118.00	-18.56	2 17	11 31	15	73.33%	73.33%	211.00	-36.26	118.00	2020	22	51	11 30	rs2385088	ISYNA1	Query; Max.Energy	A/G	G	G	-1	19
hsa-miR-5698	-18.56	G	hsa-miR-5698 vs rs2385088_ISYNA1_3_prime_UTR_variant_allele_C	rs2385088_ISYNA1_3_prime_UTR_variant_allele_C	3' gguguuaGUGAC-GU-GAGGGGgu 5'	5' cucugccCAUGGUCAUCACCCC-- 3'	||: | || | ||||	93.00	-17.70	3 16	30 51	15	66.67%	73.33%	211.00	-36.26	118.00	2020	22	51	11 30	rs2385088	ISYNA1	Query; Max.Energy	A/G	G	G	-1	19
hsa-miR-5739	-18.98	G	hsa-miR-5739 vs rs2385088_ISYNA1_3_prime_UTR_variant_allele_C	rs2385088_ISYNA1_3_prime_UTR_variant_allele_C	3' cgaGGGGUAAGAGAGAGGcg 5'	5' cagUCCCACCCCCUCUGCcc 3'	:|||| | |||| |	105.00	-18.98	3 18	18 37	15	66.67%	73.33%	105.00	-18.98	105.00	2033	20	51	18	rs2385088	ISYNA1	Query; Max.Energy	A/G	G	G	-1	19
hsa-miR-5787	-25.66	G	hsa-miR-5787 vs rs2385088_ISYNA1_3_prime_UTR_variant_allele_C	rs2385088_ISYNA1_3_prime_UTR_variant_allele_C	3' uggaGGGGCGCG-GGGUCGGg 5'	5' ----UCUUGAGCGCCCAGCUu 3'	:|::| || ||||||:	135.00	-21.47	2 17	1 17	16	62.50%	87.50%	248.00	-47.13	135.00	2034	20	51	1 18	rs2385088	ISYNA1	Query; Max.Energy	A/G	G	G	-1	19
hsa-miR-5787	-25.66	G	hsa-miR-5787 vs rs2385088_ISYNA1_3_prime_UTR_variant_allele_C	rs2385088_ISYNA1_3_prime_UTR_variant_allele_C	3' uggAGGGGCGCGGGGUCGGg 5'	5' cagUCCCACCCCCUCUGCCc 3'	|||| | ||:| |||	113.00	-25.66	2 18	18 37	16	68.75%	75.00%	248.00	-47.13	135.00	2034	20	51	1 18	rs2385088	ISYNA1	Query; Max.Energy	A/G	G	G	-1	19
hsa-miR-584-5p	-21.53	G	hsa-miR-584-5p vs rs2385088_ISYNA1_3_prime_UTR_variant_allele_C	rs2385088_ISYNA1_3_prime_UTR_variant_allele_C	3' gaGUCAGGGU----CCGUUUGGUAUu 5'	5' uuCAGUCCCACCCCCUCUGCCCAUGg 3'	|||||||| | : ||||:	91.00	-21.53	2 21	16 41	23	56.52%	65.22%	91.00	-21.53	91.00	593	22	51	16	rs2385088	ISYNA1	Query; Max.Energy	A/G	G	G	-1	19
hsa-miR-6069	-17.88	G	hsa-miR-6069 vs rs2385088_ISYNA1_3_prime_UTR_variant_allele_C	rs2385088_ISYNA1_3_prime_UTR_variant_allele_C	3' ccccCGUCGUCCGGGAUCGGg 5'	5' cccaGCUUCA-GUCCCACCCc 3'	|| || |:|| | ||	87.00	-17.88	2 18	10 29	16	62.50%	68.75%	168.00	-34.64	87.00	2038	21	51	10 16	rs2385088	ISYNA1	Query; Max.Energy	A/G	G	G	-1	19
hsa-miR-6069	-17.88	G	hsa-miR-6069 vs rs2385088_ISYNA1_3_prime_UTR_variant_allele_C	rs2385088_ISYNA1_3_prime_UTR_variant_allele_C	3' cccccgucGUCCGGGA-UCGGg 5'	5' uucaguccCACCCCCUCUGCCc 3'	|| |||| |||	81.00	-16.76	2 14	16 37	13	69.23%	69.23%	168.00	-34.64	87.00	2038	21	51	10 16	rs2385088	ISYNA1	Query; Max.Energy	A/G	G	G	-1	19
hsa-miR-6076	-18.14	G	hsa-miR-6076 vs rs2385088_ISYNA1_3_prime_UTR_variant_allele_C	rs2385088_ISYNA1_3_prime_UTR_variant_allele_C	3' gguGGAGA--GGAGACAGUAcga 5'	5' cccCCUCUGCCCAUGGUCAUcac 3'	||||| || : |||||	117.00	-18.14	4 19	26 48	17	70.59%	76.47%	117.00	-18.14	117.00	2045	21	51	26	rs2385088	ISYNA1	Query; Max.Energy	A/G	G	G	-1	19
hsa-miR-6087	-24.93	G	hsa-miR-6087 vs rs2385088_ISYNA1_3_prime_UTR_variant_allele_C	rs2385088_ISYNA1_3_prime_UTR_variant_allele_C	3' cgAG-CGGGGGGGCGGAGu 5'	5' cuUCAGUCCCACCCCCUCu 3'	|| |:||| || ||||	127.00	-24.93	2 17	15 33	16	75.00%	81.25%	231.00	-45.83	127.00	2056	18	51	15 2	rs2385088	ISYNA1	Query; Max.Energy	A/G	G	G	-1	19
hsa-miR-6087	-24.93	G	hsa-miR-6087 vs rs2385088_ISYNA1_3_prime_UTR_variant_allele_C	rs2385088_ISYNA1_3_prime_UTR_variant_allele_C	3' cgagcgGGGGGGCGGAGu 5'	5' cuugagCGCCCAGCUUCa 3'	| ||| ||:||	104.00	-20.90	2 13	2 19	11	72.73%	81.82%	231.00	-45.83	127.00	2056	18	51	15 2	rs2385088	ISYNA1	Query; Max.Energy	A/G	G	G	-1	19
hsa-miR-6088	-22.68	G	hsa-miR-6088 vs rs2385088_ISYNA1_3_prime_UTR_variant_allele_C	rs2385088_ISYNA1_3_prime_UTR_variant_allele_C	3' gcGGGGGGGCG---A--AGUAGAGa 5'	5' acCCCCUCUGCCCAUGGUCAUCACc 3'	||||:|:|| | ||||| |	120.00	-22.68	2 19	25 49	22	63.64%	72.73%	221.00	-43.60	120.00	2057	20	51	25 5	rs2385088	ISYNA1	Query; Max.Energy	A/G	G	G	-1	19
hsa-miR-6088	-22.68	G	hsa-miR-6088 vs rs2385088_ISYNA1_3_prime_UTR_variant_allele_C	rs2385088_ISYNA1_3_prime_UTR_variant_allele_C	3' gcgGGGGGGCGAAGU-AGAGa 5'	5' gagCGCCCAGCUUCAGUCCCa 3'	| ||| |||||| || |	101.00	-20.92	2 18	5 25	17	76.47%	76.47%	221.00	-43.60	120.00	2057	20	51	25 5	rs2385088	ISYNA1	Query; Max.Energy	A/G	G	G	-1	19
hsa-miR-6089	-36.73	G	hsa-miR-6089 vs rs2385088_ISYNA1_3_prime_UTR_variant_allele_C	rs2385088_ISYNA1_3_prime_UTR_variant_allele_C	3' ggCGGGGCGGGGU--GGG-GCCGGAGg 5'	5' gcGCCCAGCUUCAGUCCCACCCCCUCu 3'	|||| ||::|| ||| | ||||	108.00	-36.73	2 23	7 33	24	66.67%	75.00%	108.00	-36.73	108.00	2058	24	51	7	rs2385088	ISYNA1	Query; Max.Energy	A/G	G	G	-1	19
hsa-miR-6090	-27.98	G	hsa-miR-6090 vs rs2385088_ISYNA1_3_prime_UTR_variant_allele_C	rs2385088_ISYNA1_3_prime_UTR_variant_allele_C	3' cgGGGCGGGGAGCGAGGGg 5'	5' guCCCACCCC-CUCUGCCc 3'	||| |||| | || ||	99.00	-27.98	2 18	20 37	16	75.00%	75.00%	99.00	-27.98	99.00	2059	19	51	20	rs2385088	ISYNA1	Query; Max.Energy	A/G	G	G	-1	19
hsa-miR-6124	-22.71	G	hsa-miR-6124 vs rs2385088_ISYNA1_3_prime_UTR_variant_allele_C	rs2385088_ISYNA1_3_prime_UTR_variant_allele_C	3' aggAGGGGGAAGGAAAAGGg 5'	5' cagUCCCACCCCCUCUGCCc 3'	|||| | ||| | ||	97.00	-22.71	2 18	18 37	16	68.75%	68.75%	97.00	-22.71	97.00	2060	20	51	18	rs2385088	ISYNA1	Query; Max.Energy	A/G	G	G	-1	19
hsa-miR-6125	-17.17	G	hsa-miR-6125 vs rs2385088_ISYNA1_3_prime_UTR_variant_allele_C	rs2385088_ISYNA1_3_prime_UTR_variant_allele_C	3' aggCGGCGAGGCGGAAGGCg 5'	5' ucaGUCCCACC-CCCUCUGc 3'	|:| | || || ||:|	103.00	-17.17	2 18	17 35	16	62.50%	75.00%	103.00	-17.17	103.00	2061	20	51	17	rs2385088	ISYNA1	Query; Max.Energy	A/G	G	G	-1	19
hsa-miR-6127	-24.34	G	hsa-miR-6127 vs rs2385088_ISYNA1_3_prime_UTR_variant_allele_C	rs2385088_ISYNA1_3_prime_UTR_variant_allele_C	3' ggAGGGUGGGUGAGGGAGu 5'	5' cuUCAGUCCCACCCCCUCu 3'	|| ||||| |||||	129.00	-24.34	2 18	15 33	16	75.00%	75.00%	129.00	-24.34	129.00	2063	19	51	15	rs2385088	ISYNA1	Query; Max.Energy	A/G	G	G	-1	19
hsa-miR-6130	-20.18	G	hsa-miR-6130 vs rs2385088_ISYNA1_3_prime_UTR_variant_allele_C	rs2385088_ISYNA1_3_prime_UTR_variant_allele_C	3' guAUGUUA-GGUGAGGGAGu 5'	5' gcUUCAGUCCCACCCCCUCu 3'	| ||:| |||| |||||	132.00	-20.18	2 18	14 33	17	76.47%	82.35%	132.00	-20.18	132.00	2067	19	51	14	rs2385088	ISYNA1	Query; Max.Energy	A/G	G	G	-1	19
hsa-miR-6131	-18.49	G	hsa-miR-6131 vs rs2385088_ISYNA1_3_prime_UTR_variant_allele_C	rs2385088_ISYNA1_3_prime_UTR_variant_allele_C	3' gugaGGGUAGACUGGUcgg 5'	5' ccacCCCCUCUGCCCAugg 3'	||| |||| |||	95.00	-18.49	4 16	23 41	12	83.33%	83.33%	95.00	-18.49	95.00	2068	19	51	23	rs2385088	ISYNA1	Query; Max.Energy	A/G	G	G	-1	19
hsa-miR-6132	-22.09	G	hsa-miR-6132 vs rs2385088_ISYNA1_3_prime_UTR_variant_allele_C	rs2385088_ISYNA1_3_prime_UTR_variant_allele_C	3' acGUUAGG--GGUCGGGACGa 5'	5' uuCAGUCCCACCCCCUCUGCc 3'	||:||| || |:||||	112.00	-22.09	2 18	16 36	18	66.67%	77.78%	112.00	-22.09	112.00	2069	19	51	16	rs2385088	ISYNA1	Query; Max.Energy	A/G	G	G	-1	19
hsa-miR-6133	-17.48	G	hsa-miR-6133 vs rs2385088_ISYNA1_3_prime_UTR_variant_allele_C	rs2385088_ISYNA1_3_prime_UTR_variant_allele_C	3' auGGGUUGGAG-GAGGGAGu 5'	5' gcUUCAGUCCCACCCCCUCu 3'	::||::| | | |||||	120.00	-17.48	2 18	14 33	17	58.82%	82.35%	120.00	-17.48	120.00	2070	19	51	14	rs2385088	ISYNA1	Query; Max.Energy	A/G	G	G	-1	19
hsa-miR-6134	-18.00	G	hsa-miR-6134 vs rs2385088_ISYNA1_3_prime_UTR_variant_allele_C	rs2385088_ISYNA1_3_prime_UTR_variant_allele_C	3' agAUGU-AGGAUGGUGGAGu 5'	5' gcUUCAGUCCCACCCCCUCu 3'	| || ||| ||| ||||	128.00	-18.00	2 18	14 33	17	76.47%	76.47%	128.00	-18.00	128.00	2071	19	51	14	rs2385088	ISYNA1	Query; Max.Energy	A/G	G	G	-1	19
hsa-miR-615-5p	-19.94	G	hsa-miR-615-5p vs rs2385088_ISYNA1_3_prime_UTR_variant_allele_C	rs2385088_ISYNA1_3_prime_UTR_variant_allele_C	3' cuaggcucguggccccUGGGGg 5'	5' gcccagcuucagucccACCCCc 3'	|||||	100.00	-19.94	2 7	9 30	5	100.00%	100.00%	200.00	-36.58	100.00	637	22	51	9 31	rs2385088	ISYNA1	Query; Max.Energy	A/G	G	G	-1	19
hsa-miR-615-5p	-19.94	G	hsa-miR-615-5p vs rs2385088_ISYNA1_3_prime_UTR_variant_allele_C	rs2385088_ISYNA1_3_prime_UTR_variant_allele_C	3' cuaggcucguggccccUGGGGg 5'	5' ucugcccauggucaucACCCC- 3'	|||||	100.00	-16.64	2 7	31 51	5	100.00%	100.00%	200.00	-36.58	100.00	637	22	51	9 31	rs2385088	ISYNA1	Query; Max.Energy	A/G	G	G	-1	19
hsa-miR-6165	-19.81	G	hsa-miR-6165 vs rs2385088_ISYNA1_3_prime_UTR_variant_allele_C	rs2385088_ISYNA1_3_prime_UTR_variant_allele_C	3' gaGGGGAGUGGAGGACGac 5'	5' agUCCCACCCCCUCUGCcc 3'	:||| | || :||||	97.00	-19.81	3 18	19 37	15	66.67%	80.00%	97.00	-19.81	97.00	2072	19	51	19	rs2385088	ISYNA1	Query; Max.Energy	A/G	G	G	-1	19
hsa-miR-619-5p	-17.04	G	hsa-miR-619-5p vs rs2385088_ISYNA1_3_prime_UTR_variant_allele_C	rs2385088_ISYNA1_3_prime_UTR_variant_allele_C	3' ccGAGUACGGACAUUAGGGUcg 5'	5' cgCCCA-GCUU-CAGUCCCAcc 3'	| || ||:| |:|||||	116.00	-17.04	3 21	8 27	18	66.67%	77.78%	300.00	-50.04	116.00	645	22	51	8 1 28	rs2385088	ISYNA1	Query; Max.Energy	A/G	G	G	-1	19
hsa-miR-619-5p	-17.04	G	hsa-miR-619-5p vs rs2385088_ISYNA1_3_prime_UTR_variant_allele_C	rs2385088_ISYNA1_3_prime_UTR_variant_allele_C	3' ccgaguacggacauuaGGGUCg 5'	5' -------ucuugagcgCCCAGc 3'	|||||	100.00	-16.86	2 7	1 15	5	100.00%	100.00%	300.00	-50.04	116.00	645	22	51	8 1 28	rs2385088	ISYNA1	Query; Max.Energy	A/G	G	G	-1	19
hsa-miR-619-5p	-17.04	G	hsa-miR-619-5p vs rs2385088_ISYNA1_3_prime_UTR_variant_allele_C	rs2385088_ISYNA1_3_prime_UTR_variant_allele_C	3' ccGAGUACGG--A-CAUUAGGGucg 5'	5' ccCUC-UGCCCAUGGUCAUCACccc 3'	||| |||| | || ||| |	84.00	-16.14	4 21	28 51	20	70.00%	70.00%	300.00	-50.04	116.00	645	22	51	8 1 28	rs2385088	ISYNA1	Query; Max.Energy	A/G	G	G	-1	19
hsa-miR-623	-21.08	G	hsa-miR-623 vs rs2385088_ISYNA1_3_prime_UTR_variant_allele_C	rs2385088_ISYNA1_3_prime_UTR_variant_allele_C	3' ugGGUUGUCGGGGAC--GUUCCcua 5'	5' guCCCACCCCCUCUGCCCAUGGuca 3'	|| || ||:||| || ||	92.00	-21.08	4 22	20 44	20	65.00%	70.00%	92.00	-21.08	92.00	650	23	51	20	rs2385088	ISYNA1	Query; Max.Energy	A/G	G	G	-1	19
hsa-miR-637	-17.92	G	hsa-miR-637 vs rs2385088_ISYNA1_3_prime_UTR_variant_allele_C	rs2385088_ISYNA1_3_prime_UTR_variant_allele_C	3' ugcgucucgggcuUUCGGGGGUCa 5'	5' ---------ucuuGAGCGCCCAGc 3'	:||| |||||	119.00	-17.89	2 12	1 15	10	80.00%	90.00%	225.00	-35.81	119.00	671	24	51	1 13	rs2385088	ISYNA1	Query; Max.Energy	A/G	G	G	-1	19
hsa-miR-637	-17.92	G	hsa-miR-637 vs rs2385088_ISYNA1_3_prime_UTR_variant_allele_C	rs2385088_ISYNA1_3_prime_UTR_variant_allele_C	3' ugcgucUCGGGCUUUCGGGGGuca 5'	5' agcuucAGUCCCA---CCCCCucu 3'	||:|| | |||||	106.00	-17.92	4 19	13 33	15	66.67%	73.33%	225.00	-35.81	119.00	671	24	51	1 13	rs2385088	ISYNA1	Query; Max.Energy	A/G	G	G	-1	19
hsa-miR-638	-28.86	G	hsa-miR-638 vs rs2385088_ISYNA1_3_prime_UTR_variant_allele_C	rs2385088_ISYNA1_3_prime_UTR_variant_allele_C	3' uccggcgGUGGGCGGGCGCUAGGGa 5'	5' ucuugagCGCCCAGCUUCAGUCCCa 3'	|:||| |: | :||||	110.00	-22.19	2 19	1 25	17	58.82%	76.47%	211.00	-51.05	110.00	672	25	51	1 22	rs2385088	ISYNA1	Query; Max.Energy	A/G	G	G	-1	19
hsa-miR-638	-28.86	G	hsa-miR-638 vs rs2385088_ISYNA1_3_prime_UTR_variant_allele_C	rs2385088_ISYNA1_3_prime_UTR_variant_allele_C	3' uccgGCGGUGGGCGGGCGCUAGgga 5'	5' cccaCCCCCUCUGCCCAUGGUCauc 3'	| || :|:|||| :|:||	101.00	-28.86	4 22	22 46	18	61.11%	83.33%	211.00	-51.05	110.00	672	25	51	1 22	rs2385088	ISYNA1	Query; Max.Energy	A/G	G	G	-1	19
hsa-miR-6506-5p	NA	G	hsa-miR-6506-5p vs rs2385088_ISYNA1_3_prime_UTR_variant_allele_C	rs2385088_ISYNA1_3_prime_UTR_variant_allele_C	NA	NA	NA	NA	NA	NA	NA	NA	NA	NA	NA	NA	NA	NA	NA	NA	NA	rs2385088	ISYNA1	Query; Max.Energy	A/G	G	G	-1	19
hsa-miR-6510-5p	-16.40	G	hsa-miR-6510-5p vs rs2385088_ISYNA1_3_prime_UTR_variant_allele_C	rs2385088_ISYNA1_3_prime_UTR_variant_allele_C	3' cugAGGAGAGAGAGGGGACGac 5'	5' cagUCC-CAC-CCCCUCUGCcc 3'	||| | | | ||:||||	115.00	-16.40	3 20	18 37	17	70.59%	76.47%	115.00	-16.40	115.00	2099	22	51	18	rs2385088	ISYNA1	Query; Max.Energy	A/G	G	G	-1	19
hsa-miR-6511a-5p	-29.75	G	hsa-miR-6511a-5p vs rs2385088_ISYNA1_3_prime_UTR_variant_allele_C	rs2385088_ISYNA1_3_prime_UTR_variant_allele_C	3' ggacAGUCGGGGU---GAAGACGGac 5'	5' agcuUCAGUCCCACCCCCUCUGCCca 3'	||||:|||| | ||||||	146.00	-29.75	3 20	13 38	20	75.00%	80.00%	146.00	-29.75	146.00	2101	23	51	13	rs2385088	ISYNA1	Query; Max.Energy	A/G	G	G	-1	19
hsa-miR-6511b-5p	-27.57	G	hsa-miR-6511b-5p vs rs2385088_ISYNA1_3_prime_UTR_variant_allele_C	rs2385088_ISYNA1_3_prime_UTR_variant_allele_C	3' acAGUCGGGGUGAAGACGGACGuc 5'	5' cuUCAGUCCCAC-CCCCUCUGCcc 3'	||||:||||| | :||||	108.00	-27.57	3 23	15 37	20	70.00%	80.00%	108.00	-27.57	108.00	2117	24	51	15	rs2385088	ISYNA1	Query; Max.Energy	A/G	G	G	-1	19
hsa-miR-6513-5p	-16.32	G	hsa-miR-6513-5p vs rs2385088_ISYNA1_3_prime_UTR_variant_allele_C	rs2385088_ISYNA1_3_prime_UTR_variant_allele_C	3' ucuguacacCGCAGUUAGGGUuu 5'	5' gagcgcccaGCUUCAGUCCCAcc 3'	|| |||:|||||	126.00	-16.32	3 15	5 27	12	83.33%	91.67%	126.00	-16.32	126.00	2105	23	51	5	rs2385088	ISYNA1	Query; Max.Energy	A/G	G	G	-1	19
hsa-miR-6515-5p	-18.93	G	hsa-miR-6515-5p vs rs2385088_ISYNA1_3_prime_UTR_variant_allele_C	rs2385088_ISYNA1_3_prime_UTR_variant_allele_C	3' cuacagAAGGUGUGGGAGGUu 5'	5' cuucagUCCCACCCCCUCUGc 3'	| |||| |||||::	127.00	-18.93	2 16	15 35	14	71.43%	85.71%	127.00	-18.93	127.00	2109	21	51	15	rs2385088	ISYNA1	Query; Max.Energy	A/G	G	G	-1	19
hsa-miR-652-5p	-16.62	G	hsa-miR-652-5p vs rs2385088_ISYNA1_3_prime_UTR_variant_allele_C	rs2385088_ISYNA1_3_prime_UTR_variant_allele_C	3' acuuaccGUGGGAGA-GGAUCCCAac 5'	5' agucccaCCCCCUCUGCCCAUGGUca 3'	| |||||| || | |||	89.00	-16.62	3 19	19 44	17	76.47%	76.47%	89.00	-16.62	89.00	688	25	51	19	rs2385088	ISYNA1	Query; Max.Energy	A/G	G	G	-1	19
hsa-miR-654-5p	-16.54	G	hsa-miR-654-5p vs rs2385088_ISYNA1_3_prime_UTR_variant_allele_C	rs2385088_ISYNA1_3_prime_UTR_variant_allele_C	3' cguguacaagacgccGGGUGGu 5'	5' gcgcccagcuucaguCCCACCc 3'	||||||	120.00	-16.54	2 8	7 28	6	100.00%	100.00%	120.00	-16.54	120.00	701	22	51	7	rs2385088	ISYNA1	Query; Max.Energy	A/G	G	G	-1	19
hsa-miR-658	-24.22	G	hsa-miR-658 vs rs2385088_ISYNA1_3_prime_UTR_variant_allele_C	rs2385088_ISYNA1_3_prime_UTR_variant_allele_C	3' ugguuGCCUGGAUGAAGGGAGGCGg 5'	5' agcuuCAGUCCCAC-CCCCUCUGCc 3'	| | || || |||||:||	138.00	-24.22	2 21	13 36	19	68.42%	73.68%	138.00	-24.22	138.00	709	25	51	13	rs2385088	ISYNA1	Query; Max.Energy	A/G	G	G	-1	19
hsa-miR-664a-5p	NA	G	hsa-miR-664a-5p vs rs2385088_ISYNA1_3_prime_UTR_variant_allele_C	rs2385088_ISYNA1_3_prime_UTR_variant_allele_C	NA	NA	NA	NA	NA	NA	NA	NA	NA	NA	NA	NA	NA	NA	NA	NA	NA	rs2385088	ISYNA1	Query; Max.Energy	A/G	G	G	-1	19
hsa-miR-664b-5p	-19.30	G	hsa-miR-664b-5p vs rs2385088_ISYNA1_3_prime_UTR_variant_allele_C	rs2385088_ISYNA1_3_prime_UTR_variant_allele_C	3' auGGGUUAGUAGAGGGAA-UCGGGu 5'	5' -uCUUGAGCGCCCAGCUUCAGUCCc 3'	|:::| |: | ||| ||:||	102.00	-16.44	2 23	1 24	22	50.00%	72.73%	192.00	-35.74	102.00	1964	24	51	1 29	rs2385088	ISYNA1	Query; Max.Energy	A/G	G	G	-1	19
hsa-miR-664b-5p	-19.30	G	hsa-miR-664b-5p vs rs2385088_ISYNA1_3_prime_UTR_variant_allele_C	rs2385088_ISYNA1_3_prime_UTR_variant_allele_C	3' auGGGUUAGUAGAGGGAAUCGGGu 5'	5' ccUCUGCCCAUGGUCAUCACCCC- 3'	:|:: ||| :| | | |||	90.00	-19.30	2 23	29 51	21	47.62%	66.67%	192.00	-35.74	102.00	1964	24	51	1 29	rs2385088	ISYNA1	Query; Max.Energy	A/G	G	G	-1	19
hsa-miR-6718-5p	-18.73	G	hsa-miR-6718-5p vs rs2385088_ISYNA1_3_prime_UTR_variant_allele_C	rs2385088_ISYNA1_3_prime_UTR_variant_allele_C	3' aguauucGGGAGACUGGUGau 5'	5' ucccaccCCCUCUGCCCAUgg 3'	||||||| |||:	102.00	-18.73	3 15	21 41	12	83.33%	91.67%	102.00	-18.73	102.00	2119	21	51	21	rs2385088	ISYNA1	Query; Max.Energy	A/G	G	G	-1	19
hsa-miR-6721-5p	-23.39	G	hsa-miR-6721-5p vs rs2385088_ISYNA1_3_prime_UTR_variant_allele_C	rs2385088_ISYNA1_3_prime_UTR_variant_allele_C	3' gaggauguuauucGGGGACGGGu 5'	5' uucagucccacccCCUCUGCCCa 3'	||:||||||	134.00	-23.39	2 11	16 38	9	88.89%	100.00%	231.00	-41.82	134.00	2123	23	51	16 8	rs2385088	ISYNA1	Query; Max.Energy	A/G	G	G	-1	19
hsa-miR-6721-5p	-23.39	G	hsa-miR-6721-5p vs rs2385088_ISYNA1_3_prime_UTR_variant_allele_C	rs2385088_ISYNA1_3_prime_UTR_variant_allele_C	3' gaGGAUGUUAUUCGGGGACGGGu 5'	5' cgCCCAGCUUCAGUCCCACCCCc 3'	|| | | ||:||| |||	97.00	-18.43	2 22	8 30	20	60.00%	65.00%	231.00	-41.82	134.00	2123	23	51	16 8	rs2385088	ISYNA1	Query; Max.Energy	A/G	G	G	-1	19
hsa-miR-6722-3p	-27.57	G	hsa-miR-6722-3p vs rs2385088_ISYNA1_3_prime_UTR_variant_allele_C	rs2385088_ISYNA1_3_prime_UTR_variant_allele_C	3' ggaCCGGGUGGGCUGGGGACGu 5'	5' ucaGUCCCACCC--CCUCUGCc 3'	| ||||||| ||:||||	148.00	-27.57	2 20	17 36	18	77.78%	83.33%	243.00	-44.95	148.00	2125	22	51	17 37	rs2385088	ISYNA1	Query; Max.Energy	A/G	G	G	-1	19
hsa-miR-6722-3p	-27.57	G	hsa-miR-6722-3p vs rs2385088_ISYNA1_3_prime_UTR_variant_allele_C	rs2385088_ISYNA1_3_prime_UTR_variant_allele_C	3' ggACCGGGUGGGCUGGGGacgu 5'	5' caUGG-UCAUC--ACCCC---- 3'	||| :||:| |||||	95.00	-17.38	5 21	37 51	16	68.75%	81.25%	243.00	-44.95	148.00	2125	22	51	17 37	rs2385088	ISYNA1	Query; Max.Energy	A/G	G	G	-1	19
hsa-miR-6724-5p	-27.24	G	hsa-miR-6724-5p vs rs2385088_ISYNA1_3_prime_UTR_variant_allele_C	rs2385088_ISYNA1_3_prime_UTR_variant_allele_C	3' ggggugcgggcGGCGCCCGGGUc 5'	5' ---------ucUUGAGCGCCCAg 3'	::| | |||||	112.00	-21.22	2 13	1 14	11	63.64%	81.82%	292.00	-73.75	112.00	2127	23	51	1 17 21	rs2385088	ISYNA1	Query; Max.Energy	A/G	G	G	-1	19
hsa-miR-6724-5p	-27.24	G	hsa-miR-6724-5p vs rs2385088_ISYNA1_3_prime_UTR_variant_allele_C	rs2385088_ISYNA1_3_prime_UTR_variant_allele_C	3' ggggugcgggcggcgccCGGGUc 5'	5' ucagucccacccccucuGCCCAu 3'	|||||	100.00	-25.29	2 7	17 39	5	100.00%	100.00%	292.00	-73.75	112.00	2127	23	51	1 17 21	rs2385088	ISYNA1	Query; Max.Energy	A/G	G	G	-1	19
hsa-miR-6724-5p	-27.24	G	hsa-miR-6724-5p vs rs2385088_ISYNA1_3_prime_UTR_variant_allele_C	rs2385088_ISYNA1_3_prime_UTR_variant_allele_C	3' ggGGUGCGGGCGGCG---CCCGGguc 5'	5' ucCCACCCCCUCUGCCCAUGGUCauc 3'	|||| ||| |:|| ||:|	80.00	-27.24	4 22	21 46	21	61.90%	71.43%	292.00	-73.75	112.00	2127	23	51	1 17 21	rs2385088	ISYNA1	Query; Max.Energy	A/G	G	G	-1	19
hsa-miR-6727-5p	-28.07	G	hsa-miR-6727-5p vs rs2385088_ISYNA1_3_prime_UTR_variant_allele_C	rs2385088_ISYNA1_3_prime_UTR_variant_allele_C	3' gcgAGGGUCGGCG-GACGGGgcuc 5'	5' cagUCCCACCCCCUCUGCCCaugg 3'	||||| || | ||||||	115.00	-28.07	5 21	18 41	17	82.35%	82.35%	226.00	-52.52	115.00	2132	23	51	18 6	rs2385088	ISYNA1	Query; Max.Energy	A/G	G	G	-1	19
hsa-miR-6727-5p	-28.07	G	hsa-miR-6727-5p vs rs2385088_ISYNA1_3_prime_UTR_variant_allele_C	rs2385088_ISYNA1_3_prime_UTR_variant_allele_C	3' gcGAGGGUCGGCGGACGGGGcuc 5'	5' agCGCCCAGCU-UCAGUCCCacc 3'	| ||||||: :| |:|||	111.00	-24.45	4 22	6 27	18	66.67%	83.33%	226.00	-52.52	115.00	2132	23	51	18 6	rs2385088	ISYNA1	Query; Max.Energy	A/G	G	G	-1	19
hsa-miR-6729-5p	-27.99	G	hsa-miR-6729-5p vs rs2385088_ISYNA1_3_prime_UTR_variant_allele_C	rs2385088_ISYNA1_3_prime_UTR_variant_allele_C	3' cggcGAGUCGGCGGGAG-CGGGu 5'	5' caguCCCA-CC-CCCUCUGCCCa 3'	| || || ||||| ||||	118.00	-27.99	2 19	18 38	18	77.78%	77.78%	118.00	-27.99	118.00	2136	22	51	18	rs2385088	ISYNA1	Query; Max.Energy	A/G	G	G	-1	19
hsa-miR-6730-5p	-19.35	G	hsa-miR-6730-5p vs rs2385088_ISYNA1_3_prime_UTR_variant_allele_C	rs2385088_ISYNA1_3_prime_UTR_variant_allele_C	3' agacuGUUGGGGAGGUGGAAAga 5'	5' agcuuCAGUCCCACCCCCUCUgc 3'	||::||| || ||| |	90.00	-19.35	3 19	13 35	16	68.75%	81.25%	90.00	-19.35	90.00	2138	23	51	13	rs2385088	ISYNA1	Query; Max.Energy	A/G	G	G	-1	19
hsa-miR-6731-5p	-21.01	G	hsa-miR-6731-5p vs rs2385088_ISYNA1_3_prime_UTR_variant_allele_C	rs2385088_ISYNA1_3_prime_UTR_variant_allele_C	3' agguGUUAUG--GGACGAGAGGGu 5'	5' gcuuCAGUCCCACCCCCUCUGCCc 3'	||:| | || |||| ||	117.00	-21.01	2 19	14 37	19	63.16%	68.42%	117.00	-21.01	117.00	2140	22	51	14	rs2385088	ISYNA1	Query; Max.Energy	A/G	G	G	-1	19
hsa-miR-6732-5p	-30.07	G	hsa-miR-6732-5p vs rs2385088_ISYNA1_3_prime_UTR_variant_allele_C	rs2385088_ISYNA1_3_prime_UTR_variant_allele_C	3' ccGGUCGGA--C--GGUGGGGGAu 5'	5' gcCCAGCUUCAGUCCCACCCCCUc 3'	|||||:| | |||||||||	160.00	-30.07	2 19	9 32	21	76.19%	80.95%	269.00	-47.22	160.00	2142	20	51	9 34	rs2385088	ISYNA1	Query; Max.Energy	A/G	G	G	-1	19
hsa-miR-6732-5p	-30.07	G	hsa-miR-6732-5p vs rs2385088_ISYNA1_3_prime_UTR_variant_allele_C	rs2385088_ISYNA1_3_prime_UTR_variant_allele_C	3' ccGGU-CGGACGGUGGGGgau 5'	5' gcCCAUGGUCAUCACCCC--- 3'	||| | : :||||||	109.00	-17.15	4 19	34 51	16	62.50%	75.00%	269.00	-47.22	160.00	2142	20	51	9 34	rs2385088	ISYNA1	Query; Max.Energy	A/G	G	G	-1	19
hsa-miR-6734-5p	-22.59	G	hsa-miR-6734-5p vs rs2385088_ISYNA1_3_prime_UTR_variant_allele_C	rs2385088_ISYNA1_3_prime_UTR_variant_allele_C	3' agaGGU-GGAGUAAG---AGGGGAGuu 5'	5' cgcCCAGCUUCAGUCCCACCCCCUCug 3'	||| |:||| || ||||||	134.00	-22.59	3 21	8 34	22	68.18%	72.73%	134.00	-22.59	134.00	2146	23	51	8	rs2385088	ISYNA1	Query; Max.Energy	A/G	G	G	-1	19
hsa-miR-6736-5p	-20.38	G	hsa-miR-6736-5p vs rs2385088_ISYNA1_3_prime_UTR_variant_allele_C	rs2385088_ISYNA1_3_prime_UTR_variant_allele_C	3' ugGUGUCUA-CGGGAGUGGGuc 5'	5' ucUGCCCAUGGUCAUCACCCc- 3'	::| || |:| ||||||	130.00	-18.65	3 20	31 51	18	61.11%	77.78%	232.00	-39.03	130.00	2150	21	51	31 8	rs2385088	ISYNA1	Query; Max.Energy	A/G	G	G	-1	19
hsa-miR-6736-5p	-20.38	G	hsa-miR-6736-5p vs rs2385088_ISYNA1_3_prime_UTR_variant_allele_C	rs2385088_ISYNA1_3_prime_UTR_variant_allele_C	3' ugGUGUCUACG--GGAGUGGGuc 5'	5' cgCCCAGCUUCAGUCCCACCCcc 3'	| ||| | | :| |||||	102.00	-20.38	3 20	8 30	19	63.16%	68.42%	232.00	-39.03	130.00	2150	21	51	31 8	rs2385088	ISYNA1	Query; Max.Energy	A/G	G	G	-1	19
hsa-miR-6740-5p	-16.23	G	hsa-miR-6740-5p vs rs2385088_ISYNA1_3_prime_UTR_variant_allele_C	rs2385088_ISYNA1_3_prime_UTR_variant_allele_C	3' agaGGAGAGAGGU-AGGGUuuga 5'	5' gcgCCCAGCUUCAGUCCCAcccc 3'	|| ||:|| |||||	98.00	-16.23	5 20	7 29	16	68.75%	75.00%	98.00	-16.23	98.00	2158	22	51	7	rs2385088	ISYNA1	Query; Max.Energy	A/G	G	G	-1	19
hsa-miR-6741-5p	-21.26	G	hsa-miR-6741-5p vs rs2385088_ISYNA1_3_prime_UTR_variant_allele_C	rs2385088_ISYNA1_3_prime_UTR_variant_allele_C	3' guGCCGAGGGUGGUCGUGGGug 5'	5' ccCAGCUUCAGUC-CCACCCcc 3'	| |||:| ::| |||||	106.00	-21.26	3 21	10 30	18	61.11%	77.78%	209.00	-39.78	106.00	2160	22	51	10 30	rs2385088	ISYNA1	Query; Max.Energy	A/G	G	G	-1	19
hsa-miR-6741-5p	-21.26	G	hsa-miR-6741-5p vs rs2385088_ISYNA1_3_prime_UTR_variant_allele_C	rs2385088_ISYNA1_3_prime_UTR_variant_allele_C	3' guGCCGAG-GGUGGUCGUGGGug 5'	5' cuCUGCCCAUGGUCAUCACCCc- 3'	| || | : ::|| |||||	103.00	-18.52	3 21	30 51	19	57.89%	73.68%	209.00	-39.78	106.00	2160	22	51	10 30	rs2385088	ISYNA1	Query; Max.Energy	A/G	G	G	-1	19
hsa-miR-6742-5p	-33.54	G	hsa-miR-6742-5p vs rs2385088_ISYNA1_3_prime_UTR_variant_allele_C	rs2385088_ISYNA1_3_prime_UTR_variant_allele_C	3' uuGUCG-ACCCAGGGUGGGGuga 5'	5' ccCAGCUUCAGUCCCACCCCcuc 3'	|||| | ||||||||||	135.00	-33.54	4 21	10 32	18	83.33%	83.33%	336.00	-77.77	135.00	2162	22	51	10 32 19	rs2385088	ISYNA1	Query; Max.Energy	A/G	G	G	-1	19
hsa-miR-6742-5p	-33.54	G	hsa-miR-6742-5p vs rs2385088_ISYNA1_3_prime_UTR_variant_allele_C	rs2385088_ISYNA1_3_prime_UTR_variant_allele_C	3' uugucgacCCAG-GGUGGGGuga 5'	5' cugcccauGGUCAUCACCCC--- 3'	|||| :||||||	117.00	-19.04	4 15	32 51	12	83.33%	91.67%	336.00	-77.77	135.00	2162	22	51	10 32 19	rs2385088	ISYNA1	Query; Max.Energy	A/G	G	G	-1	19
hsa-miR-6742-5p	-33.54	G	hsa-miR-6742-5p vs rs2385088_ISYNA1_3_prime_UTR_variant_allele_C	rs2385088_ISYNA1_3_prime_UTR_variant_allele_C	3' uugucgacccagggugGGGUGa 5'	5' agucccacccccucugCCCAUg 3'	||||:	84.00	-25.19	2 7	19 40	5	80.00%	100.00%	336.00	-77.77	135.00	2162	22	51	10 32 19	rs2385088	ISYNA1	Query; Max.Energy	A/G	G	G	-1	19
hsa-miR-6743-5p	-28.91	G	hsa-miR-6743-5p vs rs2385088_ISYNA1_3_prime_UTR_variant_allele_C	rs2385088_ISYNA1_3_prime_UTR_variant_allele_C	3' cccGGUGGGCAGGGACGGGGAa 5'	5' gucCCACCC-CCUCUGCCCAUg 3'	|||||| |:|||||| |	137.00	-28.91	2 20	20 40	18	77.78%	83.33%	137.00	-28.91	137.00	2164	22	51	20	rs2385088	ISYNA1	Query; Max.Energy	A/G	G	G	-1	19
hsa-miR-6745	-20.00	G	hsa-miR-6745 vs rs2385088_ISYNA1_3_prime_UTR_variant_allele_C	rs2385088_ISYNA1_3_prime_UTR_variant_allele_C	3' uuGGUCUGGAAG--AAGGUGGGu 5'	5' gcCCAG--CUUCAGUCCCACCCc 3'	|||| |||| | ||||||	127.00	-20.00	2 20	9 29	20	75.00%	75.00%	240.00	-36.81	127.00	2168	21	51	9 19	rs2385088	ISYNA1	Query; Max.Energy	A/G	G	G	-1	19
hsa-miR-6745	-20.00	G	hsa-miR-6745 vs rs2385088_ISYNA1_3_prime_UTR_variant_allele_C	rs2385088_ISYNA1_3_prime_UTR_variant_allele_C	3' uuggucUGGAAGAAGGUGGGu 5'	5' agucccACC-CCCUCUGCCCa 3'	||| | ||::|||	113.00	-16.81	2 16	19 38	14	64.29%	78.57%	240.00	-36.81	127.00	2168	21	51	9 19	rs2385088	ISYNA1	Query; Max.Energy	A/G	G	G	-1	19
hsa-miR-6746-5p	-22.60	G	hsa-miR-6746-5p vs rs2385088_ISYNA1_3_prime_UTR_variant_allele_C	rs2385088_ISYNA1_3_prime_UTR_variant_allele_C	3' gguccGGUGGAGGAAGAGGGcc 5'	5' cagucCCACC-CCCUCUGCCca 3'	||||| || ||| ||	111.00	-22.60	3 18	18 38	15	80.00%	80.00%	214.00	-39.25	111.00	2169	22	51	18 31	rs2385088	ISYNA1	Query; Max.Energy	A/G	G	G	-1	19
hsa-miR-6746-5p	-22.60	G	hsa-miR-6746-5p vs rs2385088_ISYNA1_3_prime_UTR_variant_allele_C	rs2385088_ISYNA1_3_prime_UTR_variant_allele_C	3' gguCCGGUGGAGGAAGAGGGcc 5'	5' ucuGCCCAUGGUCAUCACCCc- 3'	| |||: :| || |||	103.00	-16.65	3 20	31 51	17	58.82%	70.59%	214.00	-39.25	111.00	2169	22	51	18 31	rs2385088	ISYNA1	Query; Max.Energy	A/G	G	G	-1	19
hsa-miR-6748-5p	-25.71	G	hsa-miR-6748-5p vs rs2385088_ISYNA1_3_prime_UTR_variant_allele_C	rs2385088_ISYNA1_3_prime_UTR_variant_allele_C	3' uuaGGUC--AGGAAGGGUGGGUGu 5'	5' cgcCCAGCUUCAGUCCCACCCCCu 3'	|||| || |||||||| |	134.00	-25.71	2 20	8 31	20	75.00%	75.00%	134.00	-25.71	134.00	2173	22	51	8	rs2385088	ISYNA1	Query; Max.Energy	A/G	G	G	-1	19
hsa-miR-675-5p	-21.33	G	hsa-miR-675-5p vs rs2385088_ISYNA1_3_prime_UTR_variant_allele_C	rs2385088_ISYNA1_3_prime_UTR_variant_allele_C	3' guGACACCCGGG----AG-AGGCGUGGu 5'	5' ucUUGAGCGCCCAGCUUCAGUCCCACCc 3'	:|| | |||| || :| ||||	99.00	-18.92	2 22	1 28	25	56.00%	64.00%	193.00	-40.25	99.00	766	23	51	1 17	rs2385088	ISYNA1	Query; Max.Energy	A/G	G	G	-1	19
hsa-miR-675-5p	-21.33	G	hsa-miR-675-5p vs rs2385088_ISYNA1_3_prime_UTR_variant_allele_C	rs2385088_ISYNA1_3_prime_UTR_variant_allele_C	3' gugacacccGGGAGAGGCGUGgu 5'	5' ucagucccaCCCCCUCUGCCCau 3'	||| |||:|| |	94.00	-21.33	3 15	17 39	12	75.00%	83.33%	193.00	-40.25	99.00	766	23	51	1 17	rs2385088	ISYNA1	Query; Max.Energy	A/G	G	G	-1	19
hsa-miR-6751-5p	-29.54	G	hsa-miR-6751-5p vs rs2385088_ISYNA1_3_prime_UTR_variant_allele_C	rs2385088_ISYNA1_3_prime_UTR_variant_allele_C	3' ggucUGUGGUUGGAGUGGGGGuu 5'	5' cccaGCUUCAGUCCCACCCCCuc 3'	:| :||::| |||||||	143.00	-29.54	3 20	10 32	17	64.71%	88.24%	261.00	-46.85	143.00	2179	23	51	10 32	rs2385088	ISYNA1	Query; Max.Energy	A/G	G	G	-1	19
hsa-miR-6751-5p	-29.54	G	hsa-miR-6751-5p vs rs2385088_ISYNA1_3_prime_UTR_variant_allele_C	rs2385088_ISYNA1_3_prime_UTR_variant_allele_C	3' ggucuGUGGUUGGAGUGGGGguu 5'	5' cugccCAUGGUCAUCACCCC--- 3'	||: : | |||||||	118.00	-17.31	4 19	32 51	15	66.67%	80.00%	261.00	-46.85	143.00	2179	23	51	10 32	rs2385088	ISYNA1	Query; Max.Energy	A/G	G	G	-1	19
hsa-miR-6752-5p	-32.34	G	hsa-miR-6752-5p vs rs2385088_ISYNA1_3_prime_UTR_variant_allele_C	rs2385088_ISYNA1_3_prime_UTR_variant_allele_C	3' cgGGGGACCGAGGU----GUGGGGGg 5'	5' agCGCCCAGCUUCAGUCCCACCCCCu 3'	| || |||:|| |||||||	151.00	-32.34	2 21	6 31	23	65.22%	69.57%	293.00	-57.93	151.00	2181	22	51	6 33	rs2385088	ISYNA1	Query; Max.Energy	A/G	G	G	-1	19
hsa-miR-6752-5p	-32.34	G	hsa-miR-6752-5p vs rs2385088_ISYNA1_3_prime_UTR_variant_allele_C	rs2385088_ISYNA1_3_prime_UTR_variant_allele_C	3' cgGGGGACCGAGGUGUGGGGgg 5'	5' ugCCCAUGG-UCAUCACCCC-- 3'	||| ||| || ||||||	142.00	-25.59	3 21	33 51	18	77.78%	77.78%	293.00	-57.93	151.00	2181	22	51	6 33	rs2385088	ISYNA1	Query; Max.Energy	A/G	G	G	-1	19
hsa-miR-6753-5p	-27.96	G	hsa-miR-6753-5p vs rs2385088_ISYNA1_3_prime_UTR_variant_allele_C	rs2385088_ISYNA1_3_prime_UTR_variant_allele_C	3' agucgGGACGAGACGGG-ACCAc 5'	5' ucccaCCCCCUCUGCCCAUGGUc 3'	|| |||||||| ||||	133.00	-27.96	2 18	21 43	17	82.35%	82.35%	133.00	-27.96	133.00	2183	22	51	21	rs2385088	ISYNA1	Query; Max.Energy	A/G	G	G	-1	19
hsa-miR-6756-5p	-41.51	G	hsa-miR-6756-5p vs rs2385088_ISYNA1_3_prime_UTR_variant_allele_C	rs2385088_ISYNA1_3_prime_UTR_variant_allele_C	3' ucgGGGUGGAGGUCGGGGUGGGa 5'	5' gcgCCCAGCUUCAGUCCCACCCc 3'	|||| ||:|||:|||||||	184.00	-41.51	2 21	7 29	19	84.21%	94.74%	297.00	-65.71	184.00	2189	23	51	7 28	rs2385088	ISYNA1	Query; Max.Energy	A/G	G	G	-1	19
hsa-miR-6756-5p	-41.51	G	hsa-miR-6756-5p vs rs2385088_ISYNA1_3_prime_UTR_variant_allele_C	rs2385088_ISYNA1_3_prime_UTR_variant_allele_C	3' ucGGGGUGGAGGUCGG-GGUGGGa 5'	5' ccCUCUGCCCAUGGUCAUCACCCc 3'	|:|::|| ::|:| :|||||	113.00	-24.20	2 22	28 51	21	52.38%	85.71%	297.00	-65.71	184.00	2189	23	51	7 28	rs2385088	ISYNA1	Query; Max.Energy	A/G	G	G	-1	19
hsa-miR-6757-5p	-17.38	G	hsa-miR-6757-5p vs rs2385088_ISYNA1_3_prime_UTR_variant_allele_C	rs2385088_ISYNA1_3_prime_UTR_variant_allele_C	3' aguaggaccggAGGGUAGGGau 5'	5' cccagcuucagUCCCACCCCcu 3'	||||| |||	103.00	-17.38	3 12	10 31	9	88.89%	88.89%	203.00	-34.08	103.00	2191	22	51	10 33	rs2385088	ISYNA1	Query; Max.Energy	A/G	G	G	-1	19
hsa-miR-6757-5p	-17.38	G	hsa-miR-6757-5p vs rs2385088_ISYNA1_3_prime_UTR_variant_allele_C	rs2385088_ISYNA1_3_prime_UTR_variant_allele_C	3' aguaGGACCGGAGGGUAGGGau 5'	5' ugccCAUGGUC-AUCACCCC-- 3'	| |||:| :|| |||	100.00	-16.70	3 19	33 51	16	62.50%	75.00%	203.00	-34.08	103.00	2191	22	51	10 33	rs2385088	ISYNA1	Query; Max.Energy	A/G	G	G	-1	19
hsa-miR-6758-5p	-24.14	G	hsa-miR-6758-5p vs rs2385088_ISYNA1_3_prime_UTR_variant_allele_C	rs2385088_ISYNA1_3_prime_UTR_variant_allele_C	3' uguAGUGUAGGAAGGGGAGAgau 5'	5' gcuUCAGUCCCACCCCCUCUgcc 3'	||| || |||||||	120.00	-24.14	4 21	14 36	17	70.59%	70.59%	120.00	-24.14	120.00	2193	23	51	14	rs2385088	ISYNA1	Query; Max.Energy	A/G	G	G	-1	19
hsa-miR-6759-5p	-22.20	G	hsa-miR-6759-5p vs rs2385088_ISYNA1_3_prime_UTR_variant_allele_C	rs2385088_ISYNA1_3_prime_UTR_variant_allele_C	3' ugucUGAAGAC-GGGUGGGUGuu 5'	5' cccaGCUUCAGUCCCACCCCCuc 3'	:|||| | ||||||| |	117.00	-22.20	3 19	10 32	17	76.47%	82.35%	117.00	-22.20	117.00	2195	22	51	10	rs2385088	ISYNA1	Query; Max.Energy	A/G	G	G	-1	19
hsa-miR-6760-5p	-19.65	G	hsa-miR-6760-5p vs rs2385088_ISYNA1_3_prime_UTR_variant_allele_C	rs2385088_ISYNA1_3_prime_UTR_variant_allele_C	3' agACGUGAAGGU--GGAAGAGGGac 5'	5' gcUUCAGUCCCACCCCCUCUGCCca 3'	| || | ||| || ||| ||	108.00	-19.65	3 22	14 38	21	66.67%	66.67%	108.00	-19.65	108.00	2197	23	51	14	rs2385088	ISYNA1	Query; Max.Energy	A/G	G	G	-1	19
hsa-miR-6763-5p	-19.56	G	hsa-miR-6763-5p vs rs2385088_ISYNA1_3_prime_UTR_variant_allele_C	rs2385088_ISYNA1_3_prime_UTR_variant_allele_C	3' gaGGGGUCGGUGAGGGGUc 5'	5' ucCCACCCCCUCUGCCCAu 3'	|| | || || ||||	121.00	-19.56	2 18	21 39	16	68.75%	68.75%	225.00	-37.42	121.00	2203	19	51	21 34	rs2385088	ISYNA1	Query; Max.Energy	A/G	G	G	-1	19
hsa-miR-6763-5p	-19.56	G	hsa-miR-6763-5p vs rs2385088_ISYNA1_3_prime_UTR_variant_allele_C	rs2385088_ISYNA1_3_prime_UTR_variant_allele_C	3' gaGGGGUCGGU-GAGGGGuc 5'	5' gcCCAUGGUCAUCACCCC-- 3'	|| ::|:|| | ||||	104.00	-17.86	3 18	34 51	16	62.50%	81.25%	225.00	-37.42	121.00	2203	19	51	21 34	rs2385088	ISYNA1	Query; Max.Energy	A/G	G	G	-1	19
hsa-miR-6765-5p	-29.85	G	hsa-miR-6765-5p vs rs2385088_ISYNA1_3_prime_UTR_variant_allele_C	rs2385088_ISYNA1_3_prime_UTR_variant_allele_C	3' ugugugggAGGAC---CGGGGCGGAGUg 5'	5' --------UCUUGAGCGCCCAGCUUCAg 3'	||:|| |||| ||:|||	116.00	-22.02	2 18	1 20	19	68.42%	78.95%	204.00	-51.87	116.00	2207	25	51	1 21	rs2385088	ISYNA1	Query; Max.Energy	A/G	G	G	-1	19
hsa-miR-6765-5p	-29.85	G	hsa-miR-6765-5p vs rs2385088_ISYNA1_3_prime_UTR_variant_allele_C	rs2385088_ISYNA1_3_prime_UTR_variant_allele_C	3' uguGUGGGAG-GACCGG-GGCGG-AGUg 5'	5' uccCACCCCCUCUGCCCAUGGUCAUCAc 3'	||||| | ||| || : |:| |||	88.00	-29.85	2 23	21 48	24	66.67%	75.00%	204.00	-51.87	116.00	2207	25	51	1 21	rs2385088	ISYNA1	Query; Max.Energy	A/G	G	G	-1	19
hsa-miR-6766-5p	-18.08	G	hsa-miR-6766-5p vs rs2385088_ISYNA1_3_prime_UTR_variant_allele_C	rs2385088_ISYNA1_3_prime_UTR_variant_allele_C	3' gaguuauUCUAGACGAGGGUGGGc 5'	5' agcgcccAGCUUCAGUCCCACCCc 3'	|| |: ||||||||	149.00	-18.08	2 18	6 29	16	68.75%	75.00%	149.00	-18.08	149.00	2209	24	51	6	rs2385088	ISYNA1	Query; Max.Energy	A/G	G	G	-1	19
hsa-miR-6769a-5p	-19.13	G	hsa-miR-6769a-5p vs rs2385088_ISYNA1_3_prime_UTR_variant_allele_C	rs2385088_ISYNA1_3_prime_UTR_variant_allele_C	3' ucccgagGAGGUAUGGGUGGa 5'	5' cgcccagCUUCAGUCCCACCc 3'	||:|| ||||||	126.00	-19.13	2 15	8 28	13	76.92%	84.62%	126.00	-19.13	126.00	2215	21	51	8	rs2385088	ISYNA1	Query; Max.Energy	A/G	G	G	-1	19
hsa-miR-6769b-5p	-27.58	G	hsa-miR-6769b-5p vs rs2385088_ISYNA1_3_prime_UTR_variant_allele_C	rs2385088_ISYNA1_3_prime_UTR_variant_allele_C	3' cgugaagaggagggguGGGUGGu 5'	5' agcgcccagcuucaguCCCACCc 3'	||||||	120.00	-27.58	2 8	6 28	6	100.00%	100.00%	227.00	-47.15	120.00	2397	23	51	6 19	rs2385088	ISYNA1	Query; Max.Energy	A/G	G	G	-1	19
hsa-miR-6769b-5p	-27.58	G	hsa-miR-6769b-5p vs rs2385088_ISYNA1_3_prime_UTR_variant_allele_C	rs2385088_ISYNA1_3_prime_UTR_variant_allele_C	3' cgugaagaGGAGGGGUGGGUGgu 5'	5' agucccacCCCCUCUGCCCAUgg 3'	|| |:|::||||:	107.00	-19.57	3 16	19 41	13	61.54%	92.31%	227.00	-47.15	120.00	2397	23	51	6 19	rs2385088	ISYNA1	Query; Max.Energy	A/G	G	G	-1	19
hsa-miR-6772-5p	-31.76	G	hsa-miR-6772-5p vs rs2385088_ISYNA1_3_prime_UTR_variant_allele_C	rs2385088_ISYNA1_3_prime_UTR_variant_allele_C	3' ggaGUCGAGGUC-GGAUGUGGGu 5'	5' gccCAGCUUCAGUCCCACCCCCu 3'	|||||:||| || || |||	118.00	-31.76	2 20	9 31	19	78.95%	84.21%	218.00	-51.84	118.00	2221	22	51	9 30	rs2385088	ISYNA1	Query; Max.Energy	A/G	G	G	-1	19
hsa-miR-6772-5p	-31.76	G	hsa-miR-6772-5p vs rs2385088_ISYNA1_3_prime_UTR_variant_allele_C	rs2385088_ISYNA1_3_prime_UTR_variant_allele_C	3' ggagucgaggucggauGUGGGu 5'	5' cucugcccauggucauCACCCc 3'	|||||	100.00	-20.08	2 7	30 51	5	100.00%	100.00%	218.00	-51.84	118.00	2221	22	51	9 30	rs2385088	ISYNA1	Query; Max.Energy	A/G	G	G	-1	19
hsa-miR-6773-5p	-16.38	G	hsa-miR-6773-5p vs rs2385088_ISYNA1_3_prime_UTR_variant_allele_C	rs2385088_ISYNA1_3_prime_UTR_variant_allele_C	3' uaggacaaaugaggaccCGGGUu 5'	5' ucagucccacccccucuGCCCAu 3'	|||||	100.00	-16.38	2 7	17 39	5	100.00%	100.00%	100.00	-16.38	100.00	2223	23	51	17	rs2385088	ISYNA1	Query; Max.Energy	A/G	G	G	-1	19
hsa-miR-6774-5p	-24.48	G	hsa-miR-6774-5p vs rs2385088_ISYNA1_3_prime_UTR_variant_allele_C	rs2385088_ISYNA1_3_prime_UTR_variant_allele_C	3' guaugucccaGGGAGGACGGGUUCa 5'	5' ucagucccacCCCCUCUGCCCAUGg 3'	||| :||||||| |	131.00	-24.48	2 16	17 41	14	78.57%	85.71%	131.00	-24.48	131.00	2225	25	51	17	rs2385088	ISYNA1	Query; Max.Energy	A/G	G	G	-1	19
hsa-miR-6775-5p	-35.15	G	hsa-miR-6775-5p vs rs2385088_ISYNA1_3_prime_UTR_variant_allele_C	rs2385088_ISYNA1_3_prime_UTR_variant_allele_C	3' ggucggAGGGAGGGGG-UACGGGgcu 5'	5' cuucagUCCCACCCCCUCUGCCCaug 3'	|||| ||||| |||||	130.00	-35.15	4 20	15 40	17	82.35%	82.35%	210.00	-57.53	130.00	2227	25	51	15 29	rs2385088	ISYNA1	Query; Max.Energy	A/G	G	G	-1	19
hsa-miR-6775-5p	-35.15	G	hsa-miR-6775-5p vs rs2385088_ISYNA1_3_prime_UTR_variant_allele_C	rs2385088_ISYNA1_3_prime_UTR_variant_allele_C	3' ggucggagggaggggguacGGGGcu 5'	5' ccucugcccauggucaucaCCCC-- 3'	||||	80.00	-22.38	3 7	29 51	4	100.00%	100.00%	210.00	-57.53	130.00	2227	25	51	15 29	rs2385088	ISYNA1	Query; Max.Energy	A/G	G	G	-1	19
hsa-miR-6776-5p	-24.25	G	hsa-miR-6776-5p vs rs2385088_ISYNA1_3_prime_UTR_variant_allele_C	rs2385088_ISYNA1_3_prime_UTR_variant_allele_C	3' uugggggugaCGUGGGUCu 5'	5' ----ucuugaGCGCCCAGc 3'	||:|||||	129.00	-18.10	2 10	1 15	8	87.50%	100.00%	238.00	-42.35	129.00	2229	19	51	1 22	rs2385088	ISYNA1	Query; Max.Energy	A/G	G	G	-1	19
hsa-miR-6776-5p	-24.25	G	hsa-miR-6776-5p vs rs2385088_ISYNA1_3_prime_UTR_variant_allele_C	rs2385088_ISYNA1_3_prime_UTR_variant_allele_C	3' uuGGGGGUGACGUGGGUcu 5'	5' ccCACCCCCUCUGCCCAug 3'	| ||| || ::||||	109.00	-24.25	3 18	22 40	15	66.67%	80.00%	238.00	-42.35	129.00	2229	19	51	1 22	rs2385088	ISYNA1	Query; Max.Energy	A/G	G	G	-1	19
hsa-miR-6777-5p	-18.42	G	hsa-miR-6777-5p vs rs2385088_ISYNA1_3_prime_UTR_variant_allele_C	rs2385088_ISYNA1_3_prime_UTR_variant_allele_C	3' agguGGUGACGGACUGAGGGGca 5'	5' agucCCACCCCCU--CUGCCCau 3'	|||| ||| || |||	104.00	-18.40	3 20	19 39	17	70.59%	70.59%	199.00	-36.82	104.00	2231	23	51	19 6	rs2385088	ISYNA1	Query; Max.Energy	A/G	G	G	-1	19
hsa-miR-6777-5p	-18.42	G	hsa-miR-6777-5p vs rs2385088_ISYNA1_3_prime_UTR_variant_allele_C	rs2385088_ISYNA1_3_prime_UTR_variant_allele_C	3' agGUGGUGACGGACUGAGGGgca 5'	5' agCGCC-CAGCUUCAGUCCCacc 3'	|:|| | ||:| | ||||	95.00	-18.42	4 22	6 27	18	66.67%	77.78%	199.00	-36.82	104.00	2231	23	51	19 6	rs2385088	ISYNA1	Query; Max.Energy	A/G	G	G	-1	19
hsa-miR-6778-5p	-19.88	G	hsa-miR-6778-5p vs rs2385088_ISYNA1_3_prime_UTR_variant_allele_C	rs2385088_ISYNA1_3_prime_UTR_variant_allele_C	3' uggacggaggacaggAGGGUGa 5'	5' agcgcccagcuucagUCCCACc 3'	||||||	120.00	-19.88	2 8	6 27	6	100.00%	100.00%	207.00	-38.94	120.00	2233	22	51	6 30	rs2385088	ISYNA1	Query; Max.Energy	A/G	G	G	-1	19
hsa-miR-6778-5p	-19.88	G	hsa-miR-6778-5p vs rs2385088_ISYNA1_3_prime_UTR_variant_allele_C	rs2385088_ISYNA1_3_prime_UTR_variant_allele_C	3' ugGACGGAGGACAG--GAGGGuga 5'	5' cuCUGCCCAUGGUCAUCACCCc-- 3'	||||| : ||| | |||	87.00	-19.06	4 21	30 51	19	63.16%	68.42%	207.00	-38.94	120.00	2233	22	51	6 30	rs2385088	ISYNA1	Query; Max.Energy	A/G	G	G	-1	19
[truncated: 28,443 more rows]
